# Supplementary material for: A cell-type-specific alternative splicing regulator shapes synapse properties in a trans-synaptic manner
Source: Cell Rep. 2023 Mar 1;42(3):112173. doi: 10.1016/j.celrep.2023.112173 (PMC10066595; doi:10.1016/j.celrep.2023.112173)
Supplement: Table S1. eCLIP data analysis for SLM2-bound mRNAs in mouse brain and hippocampal tissue — Tabs list annotation of all clusters identified in whole brain and hippocampus, respectively, called using the CTK pipeline.44 [file mmc2.xlsx]

## Sheet: Sequencing Statistics
Sample	Raw reads	Trimmed reads	Mapped reads	Deduplicated reads
SLM2 Whole brain eCLIP replicate 1	37169259	35133609	24789153	16437829
SLM2 Whole brain eCLIP replicate 2	30952168	29664333	18011562	11633337
SLM2 Whole brain INPUT replicate 1	33845748	33497041	16405507	13679158
SLM2 Whole brain INPUT replicate 2	26202324	26052065	10827327	8713111
SLM2 Hippocampus eCLIP replicate 1	15855280	14834717	6566733	4358717
SLM2 Hippocampus eCLIP replicate 2	8502693	7661118	3882610	2931745
SLM2 Hippocampus INPUT replicate 1	3908115	3619985	704980	461577
SLM2 Hippocampus INPUT replicate 2	2779185	2678898	574462	452873

## Sheet: CTK Whole brain clusters
#	#name	gene_id	gene_symbol	rmsk_type	rmsk_fraction	miRNA	region	Chr	Start	End	Name	PH	Strand
1	Peak_1[gene=108664][PH=13][PH0=1.00][P=1.97e-02]	108664	Atp6v1h				intron	chr1	5091148	5091151	Peak_1[gene=108664][PH=13][PH0=1.00][P=1.97e-02]	13	+
2	Peak_2[gene=108664][PH=15][PH0=1.00][P=1.10e-04]	108664	Atp6v1h				intron	chr1	5093010	5093025	Peak_2[gene=108664][PH=15][PH0=1.00][P=1.10e-04]	15	+
3	Peak_3[gene=108664][PH=15][PH0=1.00][P=1.10e-04]	108664	Atp6v1h				intron	chr1	5145542	5145545	Peak_3[gene=108664][PH=15][PH0=1.00][P=1.10e-04]	15	+
4	Peak_4[gene=12421][PH=15][PH0=1.38][P=6.75e-03]	12421	Rb1cc1				intron	chr1	6258114	6258131	Peak_4[gene=12421][PH=15][PH0=1.38][P=6.75e-03]	15	+
5	Peak_5[gene=12421][PH=15][PH0=1.38][P=6.75e-03]	12421	Rb1cc1				intron	chr1	6258546	6258556	Peak_5[gene=12421][PH=15][PH0=1.38][P=6.75e-03]	15	+
6	Peak_6[gene=12421][PH=25][PH0=1.38][P=2.36e-09]	12421	Rb1cc1				intron	chr1	6258666	6258670	Peak_6[gene=12421][PH=25][PH0=1.38][P=2.36e-09]	25	+
7	Peak_7[gene=12421][PH=20][PH0=1.38][P=2.83e-08]	12421	Rb1cc1				intron	chr1	6263532	6263534	Peak_7[gene=12421][PH=20][PH0=1.38][P=2.83e-08]	20	+
8	Peak_8[gene=240690][PH=14][PH0=1.01][P=7.57e-03]	240690	St18				intron	chr1	6489227	6489228	Peak_8[gene=240690][PH=14][PH0=1.01][P=7.57e-03]	14	+
9	Peak_9[gene=240690][PH=18][PH0=1.01][P=1.00e-07]	240690	St18				intron	chr1	6543587	6543598	Peak_9[gene=240690][PH=18][PH0=1.01][P=1.00e-07]	18	+
10	Peak_10[gene=240690][PH=14][PH0=1.01][P=7.57e-03]	240690	St18	LINE	1		intron	chr1	6575512	6575515	Peak_10[gene=240690][PH=14][PH0=1.01][P=7.57e-03]	14	+
11	Peak_11[gene=240690][PH=14][PH0=1.01][P=7.57e-03]	240690	St18	LINE	1		intron	chr1	6597131	6597138	Peak_11[gene=240690][PH=14][PH0=1.01][P=7.57e-03]	14	+
12	Peak_12[gene=240690][PH=20][PH0=1.01][P=1.00e-100]	240690	St18				intron	chr1	6598187	6598189	Peak_12[gene=240690][PH=20][PH0=1.01][P=1.00e-100]	20	+
13	Peak_13[gene=240690][PH=15][PH0=1.01][P=5.46e-04]	240690	St18	LINE	1		intron	chr1	6617402	6617406	Peak_13[gene=240690][PH=15][PH0=1.01][P=5.46e-04]	15	+
14	Peak_14[gene=319263][PH=17][PH0=1.47][P=1.97e-04]	319263	Pcmtd1	LTR	1		intron	chr1	7128224	7128231	Peak_14[gene=319263][PH=17][PH0=1.47][P=1.97e-04]	17	+
15	Peak_15[gene=319263][PH=17][PH0=1.47][P=1.97e-04]	319263	Pcmtd1				intron	chr1	7149510	7149524	Peak_15[gene=319263][PH=17][PH0=1.47][P=1.97e-04]	17	+
16	Peak_16[gene=319263][PH=18][PH0=1.47][P=1.71e-05]	319263	Pcmtd1				intron	chr1	7152283	7152288	Peak_16[gene=319263][PH=18][PH0=1.47][P=1.71e-05]	18	+
17	Peak_17[gene=319263][PH=18][PH0=1.47][P=1.71e-05]	319263	Pcmtd1				intron	chr1	7154493	7154497	Peak_17[gene=319263][PH=18][PH0=1.47][P=1.71e-05]	18	+
18	Peak_18[gene=319263][PH=17][PH0=1.47][P=1.97e-04]	319263	Pcmtd1				intron	chr1	7155631	7155632	Peak_18[gene=319263][PH=17][PH0=1.47][P=1.97e-04]	17	+
19	Peak_19[gene=319263][PH=15][PH0=1.47][P=2.17e-02]	319263	Pcmtd1				intron	chr1	7157749	7157760	Peak_19[gene=319263][PH=15][PH0=1.47][P=2.17e-02]	15	+
20	Peak_20[gene=319263][PH=16][PH0=1.47][P=2.14e-03]	319263	Pcmtd1				intron	chr1	7158234	7158240	Peak_20[gene=319263][PH=16][PH0=1.47][P=2.14e-03]	16	+
21	Peak_21[gene=319263][PH=17][PH0=1.47][P=1.97e-04]	319263	Pcmtd1				intron	chr1	7158499	7158500	Peak_21[gene=319263][PH=17][PH0=1.47][P=1.97e-04]	17	+
22	Peak_22[gene=319263][PH=20][PH0=1.47][P=1.11e-07]	319263	Pcmtd1				intron	chr1	7159157	7159159	Peak_22[gene=319263][PH=20][PH0=1.47][P=1.11e-07]	20	+
23	Peak_23[gene=319263][PH=19][PH0=1.47][P=1.40e-06]	319263	Pcmtd1	LINE	1		intron	chr1	7159325	7159328	Peak_23[gene=319263][PH=19][PH0=1.47][P=1.40e-06]	19	+
24	Peak_24[gene=319263][PH=20][PH0=1.47][P=1.11e-07]	319263	Pcmtd1				3'UTR	chr1	7171291	7171295	Peak_24[gene=319263][PH=20][PH0=1.47][P=1.11e-07]	20	+
25	Peak_25[gene=76982][PH=14][PH0=0.86][P=6.46e-05]	76982	3110035E14Rik				3'UTR	chr1	9625520	9625526	Peak_25[gene=76982][PH=14][PH0=0.86][P=6.46e-05]	14	+
26	Peak_26[gene=76982][PH=13][PH0=0.86][P=9.77e-04]	76982	3110035E14Rik				3'UTR	chr1	9626984	9626990	Peak_26[gene=76982][PH=13][PH0=0.86][P=9.77e-04]	13	+
27	Peak_27[gene=170755][PH=10][PH0=0.45][P=2.29e-02]	170755	Sgk3				intron	chr1	9880221	9880232	Peak_27[gene=170755][PH=10][PH0=0.45][P=2.29e-02]	10	+
28	Peak_28[gene=211660][PH=22][PH0=0.95][P=1.00e-100]	211660	Cspp1				intron	chr1	10062944	10062945	Peak_28[gene=211660][PH=22][PH0=0.95][P=1.00e-100]	22	+
29	Peak_29[gene=211660][PH=14][PH0=0.95][P=1.02e-03]	211660	Cspp1				3'UTR	chr1	10067306	10067318	Peak_29[gene=211660][PH=14][PH0=0.95][P=1.02e-03]	14	+
30	Peak_30[gene=211660][PH=17][PH0=0.95][P=2.69e-07]	211660	Cspp1				intron	chr1	10068648	10068654	Peak_30[gene=211660][PH=17][PH0=0.95][P=2.69e-07]	17	+
31	Peak_31[gene=211660][PH=18][PH0=0.95][P=1.51e-08]	211660	Cspp1				intron	chr1	10069681	10069686	Peak_31[gene=211660][PH=18][PH0=0.95][P=1.51e-08]	18	+
32	Peak_32[gene=211660][PH=17][PH0=0.95][P=2.69e-07]	211660	Cspp1	SINE	1		intron	chr1	10071676	10071683	Peak_32[gene=211660][PH=17][PH0=0.95][P=2.69e-07]	17	+
33	Peak_33[gene=211660][PH=13][PH0=0.95][P=1.38e-02]	211660	Cspp1	LTR	1		intron	chr1	10072749	10072762	Peak_33[gene=211660][PH=13][PH0=0.95][P=1.38e-02]	13	+
34	Peak_34[gene=211660][PH=14][PH0=0.95][P=1.02e-03]	211660	Cspp1				intron	chr1	10074122	10074134	Peak_34[gene=211660][PH=14][PH0=0.95][P=1.02e-03]	14	+
35	Peak_35[gene=320492][PH=12][PH0=0.64][P=1.16e-02]	320492	A830018L16Rik				intron	chr1	11424272	11424283	Peak_35[gene=320492][PH=12][PH0=0.64][P=1.16e-02]	12	+
36	Peak_36[gene=320492][PH=13][PH0=0.64][P=6.19e-04]	320492	A830018L16Rik	LINE	1		intron	chr1	11429065	11429070	Peak_36[gene=320492][PH=13][PH0=0.64][P=6.19e-04]	13	+
37	Peak_37[gene=320492][PH=13][PH0=0.64][P=6.19e-04]	320492	A830018L16Rik	LINE	1		intron	chr1	11440591	11440596	Peak_37[gene=320492][PH=13][PH0=0.64][P=6.19e-04]	13	+
38	Peak_38[gene=320492][PH=12][PH0=0.64][P=1.16e-02]	320492	A830018L16Rik				intron	chr1	11467918	11467933	Peak_38[gene=320492][PH=12][PH0=0.64][P=1.16e-02]	12	+
39	Peak_39[gene=320492][PH=13][PH0=0.64][P=6.19e-04]	320492	A830018L16Rik	LINE	1		intron	chr1	11471459	11471469	Peak_39[gene=320492][PH=13][PH0=0.64][P=6.19e-04]	13	+
40	Peak_40[gene=320492][PH=17][PH0=0.64][P=1.00e-100]	320492	A830018L16Rik				3'UTR	chr1	11598693	11598697	Peak_40[gene=320492][PH=17][PH0=0.64][P=1.00e-100]	17	+
41	Peak_41[gene=320492][PH=20][PH0=0.64][P=1.00e-100]	320492	A830018L16Rik				3'UTR	chr1	11599201	11599205	Peak_41[gene=320492][PH=20][PH0=0.64][P=1.00e-100]	20	+
42	Peak_42[gene=320492][PH=21][PH0=0.64][P=1.00e-100]	320492	A830018L16Rik				3'UTR	chr1	11599360	11599370	Peak_42[gene=320492][PH=21][PH0=0.64][P=1.00e-100]	21	+
43	Peak_43[gene=320492][PH=12][PH0=0.64][P=1.16e-02]	320492	A830018L16Rik	LTR	1		intron	chr1	11901498	11901507	Peak_43[gene=320492][PH=12][PH0=0.64][P=1.16e-02]	12	+
44	Peak_44[gene=98741][PH=19][PH0=2.24][P=9.25e-03]	98741	Kcnb2				intron	chr1	15319409	15319417	Peak_44[gene=98741][PH=19][PH0=2.24][P=9.25e-03]	19	+
45	Peak_45[gene=98741][PH=22][PH0=2.24][P=1.33e-05]	98741	Kcnb2				intron	chr1	15320580	15320589	Peak_45[gene=98741][PH=22][PH0=2.24][P=1.33e-05]	22	+
46	Peak_46[gene=98741][PH=24][PH0=2.24][P=1.23e-07]	98741	Kcnb2				intron	chr1	15323091	15323098	Peak_46[gene=98741][PH=24][PH0=2.24][P=1.23e-07]	24	+
47	Peak_47[gene=98741][PH=21][PH0=2.24][P=1.24e-04]	98741	Kcnb2	LINE	1		intron	chr1	15329198	15329201	Peak_47[gene=98741][PH=21][PH0=2.24][P=1.24e-04]	21	+
48	Peak_48[gene=98741][PH=20][PH0=2.24][P=1.10e-03]	98741	Kcnb2				intron	chr1	15343759	15343768	Peak_48[gene=98741][PH=20][PH0=2.24][P=1.10e-03]	20	+
49	Peak_49[gene=98741][PH=19][PH0=2.24][P=9.25e-03]	98741	Kcnb2				intron	chr1	15349762	15349770	Peak_49[gene=98741][PH=19][PH0=2.24][P=9.25e-03]	19	+
50	Peak_50[gene=98741][PH=37][PH0=2.24][P=1.00e-100]	98741	Kcnb2				intron	chr1	15350023	15350024	Peak_50[gene=98741][PH=37][PH0=2.24][P=1.00e-100]	37	+
51	Peak_51[gene=98741][PH=31][PH0=2.24][P=1.00e-100]	98741	Kcnb2				intron	chr1	15350255	15350257	Peak_51[gene=98741][PH=31][PH0=2.24][P=1.00e-100]	31	+
52	Peak_52[gene=98741][PH=30][PH0=2.24][P=1.00e-100]	98741	Kcnb2	LINE	1		intron	chr1	15350367	15350368	Peak_52[gene=98741][PH=30][PH0=2.24][P=1.00e-100]	30	+
53	Peak_53[gene=98741][PH=19][PH0=2.24][P=9.25e-03]	98741	Kcnb2	LINE	1		intron	chr1	15351061	15351064	Peak_53[gene=98741][PH=19][PH0=2.24][P=9.25e-03]	19	+
54	Peak_54[gene=98741][PH=34][PH0=2.24][P=1.00e-100]	98741	Kcnb2				intron	chr1	15355779	15355780	Peak_54[gene=98741][PH=34][PH0=2.24][P=1.00e-100]	34	+
55	Peak_55[gene=98741][PH=19][PH0=2.24][P=9.25e-03]	98741	Kcnb2				intron	chr1	15355937	15355947	Peak_55[gene=98741][PH=19][PH0=2.24][P=9.25e-03]	19	+
56	Peak_56[gene=98741][PH=28][PH0=2.24][P=1.00e-100]	98741	Kcnb2				intron	chr1	15356089	15356092	Peak_56[gene=98741][PH=28][PH0=2.24][P=1.00e-100]	28	+
57	Peak_57[gene=98741][PH=33][PH0=2.24][P=1.00e-100]	98741	Kcnb2	SINE	1		intron	chr1	15356361	15356364	Peak_57[gene=98741][PH=33][PH0=2.24][P=1.00e-100]	33	+
58	Peak_58[gene=98741][PH=36][PH0=2.24][P=1.00e-100]	98741	Kcnb2	SINE	1		intron	chr1	15356504	15356506	Peak_58[gene=98741][PH=36][PH0=2.24][P=1.00e-100]	36	+
59	Peak_59[gene=98741][PH=22][PH0=2.24][P=1.33e-05]	98741	Kcnb2	SINE	1		intron	chr1	15356604	15356605	Peak_59[gene=98741][PH=22][PH0=2.24][P=1.33e-05]	22	+
60	Peak_60[gene=98741][PH=22][PH0=2.24][P=1.33e-05]	98741	Kcnb2	LTR	1		intron	chr1	15356757	15356765	Peak_60[gene=98741][PH=22][PH0=2.24][P=1.33e-05]	22	+
61	Peak_61[gene=98741][PH=23][PH0=2.24][P=1.36e-06]	98741	Kcnb2				intron	chr1	15358101	15358105	Peak_61[gene=98741][PH=23][PH0=2.24][P=1.36e-06]	23	+
62	Peak_62[gene=98741][PH=19][PH0=2.24][P=9.25e-03]	98741	Kcnb2	Other	1		intron	chr1	15365464	15365473	Peak_62[gene=98741][PH=19][PH0=2.24][P=9.25e-03]	19	+
63	Peak_63[gene=98741][PH=23][PH0=2.24][P=1.36e-06]	98741	Kcnb2				intron	chr1	15370525	15370527	Peak_63[gene=98741][PH=23][PH0=2.24][P=1.36e-06]	23	+
64	Peak_64[gene=98741][PH=19][PH0=2.24][P=9.25e-03]	98741	Kcnb2				intron	chr1	15402142	15402147	Peak_64[gene=98741][PH=19][PH0=2.24][P=9.25e-03]	19	+
65	Peak_65[gene=98741][PH=21][PH0=2.24][P=1.24e-04]	98741	Kcnb2				intron	chr1	15427148	15427150	Peak_65[gene=98741][PH=21][PH0=2.24][P=1.24e-04]	21	+
66	Peak_66[gene=98741][PH=24][PH0=2.24][P=1.23e-07]	98741	Kcnb2				intron	chr1	15433822	15433824	Peak_66[gene=98741][PH=24][PH0=2.24][P=1.23e-07]	24	+
67	Peak_67[gene=98741][PH=26][PH0=2.24][P=1.00e-100]	98741	Kcnb2				intron	chr1	15436600	15436601	Peak_67[gene=98741][PH=26][PH0=2.24][P=1.00e-100]	26	+
68	Peak_68[gene=98741][PH=22][PH0=2.24][P=1.33e-05]	98741	Kcnb2	Low_complexity	1		intron	chr1	15447818	15447821	Peak_68[gene=98741][PH=22][PH0=2.24][P=1.33e-05]	22	+
69	Peak_69[gene=98741][PH=19][PH0=2.24][P=9.25e-03]	98741	Kcnb2				intron	chr1	15452803	15452804	Peak_69[gene=98741][PH=19][PH0=2.24][P=9.25e-03]	19	+
70	Peak_70[gene=98741][PH=30][PH0=2.24][P=1.00e-100]	98741	Kcnb2	LINE	1		intron	chr1	15462942	15462943	Peak_70[gene=98741][PH=30][PH0=2.24][P=1.00e-100]	30	+
71	Peak_71[gene=98741][PH=22][PH0=2.24][P=1.33e-05]	98741	Kcnb2	LINE	1		intron	chr1	15463166	15463172	Peak_71[gene=98741][PH=22][PH0=2.24][P=1.33e-05]	22	+
72	Peak_72[gene=98741][PH=19][PH0=2.24][P=9.25e-03]	98741	Kcnb2	LINE	1		intron	chr1	15463900	15463904	Peak_72[gene=98741][PH=19][PH0=2.24][P=9.25e-03]	19	+
73	Peak_73[gene=98741][PH=28][PH0=2.24][P=1.00e-100]	98741	Kcnb2	LINE	1		intron	chr1	15465990	15465994	Peak_73[gene=98741][PH=28][PH0=2.24][P=1.00e-100]	28	+
74	Peak_74[gene=98741][PH=19][PH0=2.24][P=9.25e-03]	98741	Kcnb2	LINE	1		intron	chr1	15466221	15466226	Peak_74[gene=98741][PH=19][PH0=2.24][P=9.25e-03]	19	+
75	Peak_75[gene=98741][PH=21][PH0=2.24][P=1.24e-04]	98741	Kcnb2	LINE	1		intron	chr1	15466677	15466691	Peak_75[gene=98741][PH=21][PH0=2.24][P=1.24e-04]	21	+
76	Peak_76[gene=98741][PH=28][PH0=2.24][P=1.00e-100]	98741	Kcnb2	LINE	1		intron	chr1	15467879	15467881	Peak_76[gene=98741][PH=28][PH0=2.24][P=1.00e-100]	28	+
77	Peak_77[gene=98741][PH=22][PH0=2.24][P=1.33e-05]	98741	Kcnb2	LINE	1		intron	chr1	15469687	15469695	Peak_77[gene=98741][PH=22][PH0=2.24][P=1.33e-05]	22	+
78	Peak_78[gene=98741][PH=22][PH0=2.24][P=1.33e-05]	98741	Kcnb2	Simple_repeat	1		intron	chr1	15470608	15470610	Peak_78[gene=98741][PH=22][PH0=2.24][P=1.33e-05]	22	+
79	Peak_79[gene=98741][PH=28][PH0=2.24][P=1.00e-100]	98741	Kcnb2				intron	chr1	15470854	15470857	Peak_79[gene=98741][PH=28][PH0=2.24][P=1.00e-100]	28	+
80	Peak_80[gene=98741][PH=21][PH0=2.24][P=1.24e-04]	98741	Kcnb2				intron	chr1	15471327	15471331	Peak_80[gene=98741][PH=21][PH0=2.24][P=1.24e-04]	21	+
81	Peak_81[gene=98741][PH=24][PH0=2.24][P=1.23e-07]	98741	Kcnb2	LINE	1		intron	chr1	15474076	15474079	Peak_81[gene=98741][PH=24][PH0=2.24][P=1.23e-07]	24	+
82	Peak_82[gene=98741][PH=21][PH0=2.24][P=1.24e-04]	98741	Kcnb2	LINE	1		intron	chr1	15488719	15488721	Peak_82[gene=98741][PH=21][PH0=2.24][P=1.24e-04]	21	+
83	Peak_83[gene=98741][PH=19][PH0=2.24][P=9.25e-03]	98741	Kcnb2	SINE	1		intron	chr1	15505081	15505082	Peak_83[gene=98741][PH=19][PH0=2.24][P=9.25e-03]	19	+
84	Peak_84[gene=21749][PH=12][PH0=0.66][P=1.07e-03]	21749	Terf1	LTR	1		intron	chr1	15813504	15813506	Peak_84[gene=21749][PH=12][PH0=0.66][P=1.07e-03]	12	+
85	Peak_85[gene=21749][PH=16][PH0=0.66][P=2.89e-09]	21749	Terf1	LINE	1		intron	chr1	15839310	15839330	Peak_85[gene=21749][PH=16][PH0=0.66][P=2.89e-09]	16	+
86	Peak_86[gene=14545][PH=14][PH0=1.25][P=6.13e-03]	14545	Gdap1				3'UTR	chr1	17162260	17162262	Peak_86[gene=14545][PH=14][PH0=1.25][P=6.13e-03]	14	+
87	Peak_87[gene=75712][PH=9][PH0=0.27][P=5.72e-04]	75712	Tmem14a				3'UTR	chr1	21230062	21230072	Peak_87[gene=75712][PH=9][PH0=0.27][P=5.72e-04]	9	+
88	Peak_88[gene=280645][PH=10][PH0=0.31][P=5.11e-04]	280645	B3gat2	Low_complexity	1		intron	chr1	23792498	23792507	Peak_88[gene=280645][PH=10][PH0=0.31][P=5.11e-04]	10	+
89	Peak_89[gene=280645][PH=12][PH0=0.31][P=4.49e-07]	280645	B3gat2	Low_complexity	0.857143		intron	chr1	23792717	23792724	Peak_89[gene=280645][PH=12][PH0=0.31][P=4.49e-07]	12	+
90	Peak_90[gene=68421][PH=27][PH0=1.23][P=1.00e-100]	68421	Lmbrd1				intron	chr1	24684191	24684192	Peak_90[gene=68421][PH=27][PH0=1.23][P=1.00e-100]	27	+
91	Peak_91[gene=68421][PH=16][PH0=1.23][P=1.64e-04]	68421	Lmbrd1				3'UTR	chr1	24764334	24764338	Peak_91[gene=68421][PH=16][PH0=1.23][P=1.64e-04]	16	+
92	Peak_92[gene=170771][PH=13][PH0=0.90][P=3.21e-02]	170771	Khdrbs2				intron	chr1	32503108	32503117	Peak_92[gene=170771][PH=13][PH0=0.90][P=3.21e-02]	13	+
93	Peak_93[gene=170771][PH=14][PH0=0.90][P=2.22e-03]	170771	Khdrbs2				intron	chr1	32503292	32503300	Peak_93[gene=170771][PH=14][PH0=0.90][P=2.22e-03]	14	+
94	Peak_94[gene=170771][PH=14][PH0=0.90][P=2.22e-03]	170771	Khdrbs2				intron	chr1	32506672	32506675	Peak_94[gene=170771][PH=14][PH0=0.90][P=2.22e-03]	14	+
95	Peak_95[gene=170771][PH=14][PH0=0.90][P=2.22e-03]	170771	Khdrbs2	LINE	1		intron	chr1	32508277	32508282	Peak_95[gene=170771][PH=14][PH0=0.90][P=2.22e-03]	14	+
96	Peak_96[gene=170771][PH=23][PH0=0.90][P=1.00e-100]	170771	Khdrbs2	LINE	1		intron	chr1	32510193	32510194	Peak_96[gene=170771][PH=23][PH0=0.90][P=1.00e-100]	23	+
97	Peak_97[gene=170771][PH=14][PH0=0.90][P=2.22e-03]	170771	Khdrbs2				intron	chr1	32517832	32517842	Peak_97[gene=170771][PH=14][PH0=0.90][P=2.22e-03]	14	+
98	Peak_98[gene=170771][PH=14][PH0=0.90][P=2.22e-03]	170771	Khdrbs2				intron	chr1	32521859	32521861	Peak_98[gene=170771][PH=14][PH0=0.90][P=2.22e-03]	14	+
99	Peak_99[gene=170771][PH=26][PH0=0.90][P=1.00e-100]	170771	Khdrbs2				intron	chr1	32535054	32535057	Peak_99[gene=170771][PH=26][PH0=0.90][P=1.00e-100]	26	+
100	Peak_100[gene=170771][PH=14][PH0=0.90][P=2.22e-03]	170771	Khdrbs2				intron	chr1	32535172	32535173	Peak_100[gene=170771][PH=14][PH0=0.90][P=2.22e-03]	14	+
101	Peak_101[gene=170771][PH=15][PH0=0.90][P=1.43e-04]	170771	Khdrbs2				intron	chr1	32535271	32535276	Peak_101[gene=170771][PH=15][PH0=0.90][P=1.43e-04]	15	+
102	Peak_102[gene=170771][PH=19][PH0=0.90][P=1.00e-100]	170771	Khdrbs2	Low_complexity	0.666667		intron	chr1	32569863	32569869	Peak_102[gene=170771][PH=19][PH0=0.90][P=1.00e-100]	19	+
103	Peak_103[gene=170771][PH=14][PH0=0.90][P=2.22e-03]	170771	Khdrbs2				intron	chr1	32578618	32578620	Peak_103[gene=170771][PH=14][PH0=0.90][P=2.22e-03]	14	+
104	Peak_104[gene=170771][PH=13][PH0=0.90][P=3.21e-02]	170771	Khdrbs2				intron	chr1	32582200	32582201	Peak_104[gene=170771][PH=13][PH0=0.90][P=3.21e-02]	13	+
105	Peak_105[gene=13518][PH=17][PH0=1.30][P=1.41e-04]	13518	Dst				intron	chr1	33925470	33925473	Peak_105[gene=13518][PH=17][PH0=1.30][P=1.41e-04]	17	+
106	Peak_106[gene=13518][PH=15][PH0=1.30][P=1.98e-02]	13518	Dst				intron	chr1	34008926	34008941	Peak_106[gene=13518][PH=15][PH0=1.30][P=1.98e-02]	15	+
107	Peak_107[gene=13518][PH=19][PH0=1.30][P=7.69e-07]	13518	Dst				intron	chr1	34013265	34013275	Peak_107[gene=13518][PH=19][PH0=1.30][P=7.69e-07]	19	+
108	Peak_108[gene=13518][PH=17][PH0=1.30][P=1.41e-04]	13518	Dst				intron	chr1	34014555	34014557	Peak_108[gene=13518][PH=17][PH0=1.30][P=1.41e-04]	17	+
109	Peak_109[gene=13518][PH=15][PH0=1.30][P=1.98e-02]	13518	Dst				intron	chr1	34023058	34023065	Peak_109[gene=13518][PH=15][PH0=1.30][P=1.98e-02]	15	+
110	Peak_110[gene=13518][PH=15][PH0=1.30][P=1.98e-02]	13518	Dst				intron	chr1	34029135	34029136	Peak_110[gene=13518][PH=15][PH0=1.30][P=1.98e-02]	15	+
111	Peak_111[gene=13518][PH=16][PH0=1.30][P=1.73e-03]	13518	Dst				intron	chr1	34130506	34130507	Peak_111[gene=13518][PH=16][PH0=1.30][P=1.73e-03]	16	+
112	Peak_112[gene=13518][PH=15][PH0=1.30][P=1.98e-02]	13518	Dst				3'UTR	chr1	34136504	34136514	Peak_112[gene=13518][PH=15][PH0=1.30][P=1.98e-02]	15	+
113	Peak_113[gene=13518][PH=33][PH0=1.30][P=1.00e-100]	13518	Dst				3'UTR	chr1	34136686	34136692	Peak_113[gene=13518][PH=33][PH0=1.30][P=1.00e-100]	33	+
114	Peak_114[gene=13518][PH=19][PH0=1.30][P=7.69e-07]	13518	Dst	SINE	1		3'UTR	chr1	34136841	34136843	Peak_114[gene=13518][PH=19][PH0=1.30][P=7.69e-07]	19	+
115	Peak_115[gene=13518][PH=23][PH0=1.30][P=1.00e-100]	13518	Dst				3'UTR	chr1	34137013	34137014	Peak_115[gene=13518][PH=23][PH0=1.30][P=1.00e-100]	23	+
116	Peak_116[gene=13518][PH=25][PH0=1.30][P=1.00e-100]	13518	Dst				intron	chr1	34137299	34137310	Peak_116[gene=13518][PH=25][PH0=1.30][P=1.00e-100]	25	+
117	Peak_117[gene=13518][PH=16][PH0=1.30][P=1.73e-03]	13518	Dst				intron	chr1	34137576	34137578	Peak_117[gene=13518][PH=16][PH0=1.30][P=1.73e-03]	16	+
118	Peak_118[gene=13518][PH=21][PH0=1.30][P=1.00e-100]	13518	Dst				intron	chr1	34138920	34138921	Peak_118[gene=13518][PH=21][PH0=1.30][P=1.00e-100]	21	+
119	Peak_119[gene=13518][PH=28][PH0=1.30][P=1.00e-100]	13518	Dst				intron	chr1	34139041	34139045	Peak_119[gene=13518][PH=28][PH0=1.30][P=1.00e-100]	28	+
120	Peak_120[gene=13518][PH=23][PH0=1.30][P=1.00e-100]	13518	Dst				intron	chr1	34147243	34147246	Peak_120[gene=13518][PH=23][PH0=1.30][P=1.00e-100]	23	+
121	Peak_121[gene=13518][PH=15][PH0=1.30][P=1.98e-02]	13518	Dst				CDS	chr1	34218385	34218393	Peak_121[gene=13518][PH=15][PH0=1.30][P=1.98e-02]	15	+
122	Peak_122[gene=13518][PH=17][PH0=1.30][P=1.41e-04]	13518	Dst				3'UTR	chr1	34307916	34307918	Peak_122[gene=13518][PH=17][PH0=1.30][P=1.41e-04]	17	+
123	Peak_123[gene=13518][PH=15][PH0=1.30][P=1.98e-02]	13518	Dst				3'UTR	chr1	34308084	34308087	Peak_123[gene=13518][PH=15][PH0=1.30][P=1.98e-02]	15	+
124	Peak_124[gene=269180][PH=19][PH0=1.51][P=3.06e-06]	269180	Inpp4a	LINE	1		intron	chr1	37303264	37303266	Peak_124[gene=269180][PH=19][PH0=1.51][P=3.06e-06]	19	+
125	Peak_125[gene=269180][PH=17][PH0=1.51][P=4.07e-04]	269180	Inpp4a				intron	chr1	37406347	37406349	Peak_125[gene=269180][PH=17][PH0=1.51][P=4.07e-04]	17	+
126	Peak_126[gene=18143][PH=15][PH0=1.07][P=5.56e-04]	18143	Npas2				intron	chr1	39197363	39197367	Peak_126[gene=18143][PH=15][PH0=1.07][P=5.56e-04]	15	+
127	Peak_127[gene=18143][PH=21][PH0=1.07][P=1.00e-100]	18143	Npas2				intron	chr1	39220131	39220135	Peak_127[gene=18143][PH=21][PH0=1.07][P=1.00e-100]	21	+
128	Peak_128[gene=18143][PH=14][PH0=1.07][P=7.27e-03]	18143	Npas2				intron	chr1	39230578	39230586	Peak_128[gene=18143][PH=14][PH0=1.07][P=7.27e-03]	14	+
129	Peak_129[gene=52846][PH=8][PH0=0.22][P=3.18e-03]	52846	D1Bwg0212e	LINE	1		3'UTR	chr1	39546840	39546845	Peak_129[gene=52846][PH=8][PH0=0.22][P=3.18e-03]	8	+
130	Peak_130[gene=26921][PH=15][PH0=1.38][P=1.48e-02]	26921	Map4k4				intron	chr1	39901870	39901887	Peak_130[gene=26921][PH=15][PH0=1.38][P=1.48e-02]	15	+
131	Peak_131[gene=26921][PH=22][PH0=1.38][P=1.00e-100]	26921	Map4k4				intron	chr1	39903566	39903575	Peak_131[gene=26921][PH=22][PH0=1.38][P=1.00e-100]	22	+
132	Peak_132[gene=26921][PH=26][PH0=1.38][P=1.00e-100]	26921	Map4k4				3'UTR	chr1	40025384	40025393	Peak_132[gene=26921][PH=26][PH0=1.38][P=1.00e-100]	26	+
133	Peak_133[gene=93690][PH=17][PH0=0.87][P=4.76e-08]	93690	Gpr45	SINE	1		intron	chr1	42963818	42963820	Peak_133[gene=93690][PH=17][PH0=0.87][P=4.76e-08]	17	+
134	Peak_134[gene=93690][PH=24][PH0=0.87][P=1.00e-100]	93690	Gpr45	LINE	1		intron	chr1	42964211	42964219	Peak_134[gene=93690][PH=24][PH0=0.87][P=1.00e-100]	24	+
135	Peak_135[gene=93690][PH=13][PH0=0.87][P=3.63e-03]	93690	Gpr45	LINE	1		intron	chr1	42964374	42964375	Peak_135[gene=93690][PH=13][PH0=0.87][P=3.63e-03]	13	+
136	Peak_136[gene=93690][PH=18][PH0=0.87][P=2.07e-12]	93690	Gpr45	SINE	1		intron	chr1	42964982	42964985	Peak_136[gene=93690][PH=18][PH0=0.87][P=2.07e-12]	18	+
137	Peak_137[gene=93690][PH=15][PH0=0.87][P=1.51e-05]	93690	Gpr45	LTR	1		intron	chr1	42966309	42966311	Peak_137[gene=93690][PH=15][PH0=0.87][P=1.51e-05]	15	+
138	Peak_138[gene=93690][PH=16][PH0=0.87][P=8.75e-07]	93690	Gpr45	LINE	1		intron	chr1	42966884	42966888	Peak_138[gene=93690][PH=16][PH0=0.87][P=8.75e-07]	16	+
139	Peak_139[gene=93690][PH=12][PH0=0.87][P=4.99e-02]	93690	Gpr45				intron	chr1	42967556	42967562	Peak_139[gene=93690][PH=12][PH0=0.87][P=4.99e-02]	12	+
140	Peak_140[gene=93690][PH=15][PH0=0.87][P=1.51e-05]	93690	Gpr45	LINE	1		intron	chr1	42967871	42967876	Peak_140[gene=93690][PH=15][PH0=0.87][P=1.51e-05]	15	+
141	Peak_141[gene=93690][PH=79][PH0=0.87][P=1.00e-100]	93690	Gpr45				intron	chr1	43029900	43029917	Peak_141[gene=93690][PH=79][PH0=0.87][P=1.00e-100]	79	+
142	Peak_142[gene=22019][PH=13][PH0=0.76][P=6.27e-04]	22019	Tpp2				3'UTR	chr1	44002700	44002703	Peak_142[gene=22019][PH=13][PH0=0.76][P=6.27e-04]	13	+
143	Peak_143[gene=12825][PH=7][PH0=0.07][P=1.47e-04]	12825	Col3a1				3'UTR	chr1	45348952	45348971	Peak_143[gene=12825][PH=7][PH0=0.07][P=1.47e-04]	7	+
144	Peak_144[gene=73674][PH=10][PH0=0.44][P=4.75e-03]	73674	Wdr75				intron	chr1	45804861	45804867	Peak_144[gene=73674][PH=10][PH0=0.44][P=4.75e-03]	10	+
145	Peak_145[gene=73674][PH=11][PH0=0.44][P=2.11e-04]	73674	Wdr75	LINE	1		intron	chr1	45805098	45805104	Peak_145[gene=73674][PH=11][PH0=0.44][P=2.11e-04]	11	+
146	Peak_146[gene=56363][PH=34][PH0=5.49][P=5.64e-07]	56363	Tmeff2				intron	chr1	50944154	50944157	Peak_146[gene=56363][PH=34][PH0=5.49][P=5.64e-07]	34	+
147	Peak_147[gene=56363][PH=39][PH0=5.49][P=3.20e-08]	56363	Tmeff2				intron	chr1	50944285	50944290	Peak_147[gene=56363][PH=39][PH0=5.49][P=3.20e-08]	39	+
148	Peak_148[gene=56363][PH=28][PH0=5.49][P=1.49e-02]	56363	Tmeff2				intron	chr1	50945936	50945937	Peak_148[gene=56363][PH=28][PH0=5.49][P=1.49e-02]	28	+
149	Peak_149[gene=56363][PH=28][PH0=5.49][P=1.49e-02]	56363	Tmeff2				intron	chr1	50947287	50947288	Peak_149[gene=56363][PH=28][PH0=5.49][P=1.49e-02]	28	+
150	Peak_150[gene=56363][PH=44][PH0=5.49][P=3.20e-08]	56363	Tmeff2	LINE	1		intron	chr1	50947961	50947962	Peak_150[gene=56363][PH=44][PH0=5.49][P=3.20e-08]	44	+
151	Peak_151[gene=56363][PH=37][PH0=5.49][P=3.20e-08]	56363	Tmeff2	LTR	1		intron	chr1	50950956	50950961	Peak_151[gene=56363][PH=37][PH0=5.49][P=3.20e-08]	37	+
152	Peak_152[gene=56363][PH=46][PH0=5.49][P=3.20e-08]	56363	Tmeff2				intron	chr1	50952771	50952773	Peak_152[gene=56363][PH=46][PH0=5.49][P=3.20e-08]	46	+
153	Peak_153[gene=56363][PH=36][PH0=5.49][P=4.26e-08]	56363	Tmeff2				intron	chr1	50954554	50954560	Peak_153[gene=56363][PH=36][PH0=5.49][P=4.26e-08]	36	+
154	Peak_154[gene=56363][PH=28][PH0=5.49][P=1.49e-02]	56363	Tmeff2				intron	chr1	50954943	50954945	Peak_154[gene=56363][PH=28][PH0=5.49][P=1.49e-02]	28	+
155	Peak_155[gene=56363][PH=44][PH0=5.49][P=3.20e-08]	56363	Tmeff2				intron	chr1	50955322	50955323	Peak_155[gene=56363][PH=44][PH0=5.49][P=3.20e-08]	44	+
156	Peak_156[gene=56363][PH=33][PH0=5.49][P=3.23e-06]	56363	Tmeff2				intron	chr1	50955604	50955605	Peak_156[gene=56363][PH=33][PH0=5.49][P=3.23e-06]	33	+
157	Peak_157[gene=56363][PH=31][PH0=5.49][P=1.04e-04]	56363	Tmeff2	LINE	1		intron	chr1	50957509	50957510	Peak_157[gene=56363][PH=31][PH0=5.49][P=1.04e-04]	31	+
158	Peak_158[gene=56363][PH=49][PH0=5.49][P=3.20e-08]	56363	Tmeff2				intron	chr1	50960962	50960968	Peak_158[gene=56363][PH=49][PH0=5.49][P=3.20e-08]	49	+
159	Peak_159[gene=56363][PH=42][PH0=5.49][P=3.20e-08]	56363	Tmeff2				intron	chr1	50961153	50961155	Peak_159[gene=56363][PH=42][PH0=5.49][P=3.20e-08]	42	+
160	Peak_160[gene=56363][PH=32][PH0=5.49][P=1.86e-05]	56363	Tmeff2				intron	chr1	50961570	50961571	Peak_160[gene=56363][PH=32][PH0=5.49][P=1.86e-05]	32	+
161	Peak_161[gene=56363][PH=30][PH0=5.49][P=5.64e-04]	56363	Tmeff2				intron	chr1	50962670	50962672	Peak_161[gene=56363][PH=30][PH0=5.49][P=5.64e-04]	30	+
162	Peak_162[gene=56363][PH=28][PH0=5.49][P=1.49e-02]	56363	Tmeff2				intron	chr1	50964388	50964390	Peak_162[gene=56363][PH=28][PH0=5.49][P=1.49e-02]	28	+
163	Peak_163[gene=56363][PH=29][PH0=5.49][P=2.96e-03]	56363	Tmeff2				intron	chr1	50967920	50967925	Peak_163[gene=56363][PH=29][PH0=5.49][P=2.96e-03]	29	+
164	Peak_164[gene=56363][PH=30][PH0=5.49][P=5.64e-04]	56363	Tmeff2				intron	chr1	50968171	50968172	Peak_164[gene=56363][PH=30][PH0=5.49][P=5.64e-04]	30	+
165	Peak_165[gene=56363][PH=41][PH0=5.49][P=3.20e-08]	56363	Tmeff2	LTR	1		intron	chr1	50968762	50968764	Peak_165[gene=56363][PH=41][PH0=5.49][P=3.20e-08]	41	+
166	Peak_166[gene=56363][PH=62][PH0=5.49][P=3.20e-08]	56363	Tmeff2				intron	chr1	50969328	50969332	Peak_166[gene=56363][PH=62][PH0=5.49][P=3.20e-08]	62	+
167	Peak_167[gene=56363][PH=33][PH0=5.49][P=3.23e-06]	56363	Tmeff2				intron	chr1	50969559	50969561	Peak_167[gene=56363][PH=33][PH0=5.49][P=3.23e-06]	33	+
168	Peak_168[gene=56363][PH=30][PH0=5.49][P=5.64e-04]	56363	Tmeff2				intron	chr1	50969694	50969695	Peak_168[gene=56363][PH=30][PH0=5.49][P=5.64e-04]	30	+
169	Peak_169[gene=56363][PH=33][PH0=5.49][P=3.23e-06]	56363	Tmeff2				intron	chr1	50970154	50970155	Peak_169[gene=56363][PH=33][PH0=5.49][P=3.23e-06]	33	+
170	Peak_170[gene=56363][PH=28][PH0=5.49][P=1.49e-02]	56363	Tmeff2	SINE	1		intron	chr1	50970512	50970514	Peak_170[gene=56363][PH=28][PH0=5.49][P=1.49e-02]	28	+
171	Peak_171[gene=56363][PH=39][PH0=5.49][P=3.20e-08]	56363	Tmeff2				intron	chr1	50970703	50970706	Peak_171[gene=56363][PH=39][PH0=5.49][P=3.20e-08]	39	+
172	Peak_172[gene=56363][PH=31][PH0=5.49][P=1.04e-04]	56363	Tmeff2				intron	chr1	50970808	50970813	Peak_172[gene=56363][PH=31][PH0=5.49][P=1.04e-04]	31	+
173	Peak_173[gene=56363][PH=83][PH0=5.49][P=3.20e-08]	56363	Tmeff2				intron	chr1	50973481	50973483	Peak_173[gene=56363][PH=83][PH0=5.49][P=3.20e-08]	83	+
174	Peak_174[gene=56363][PH=83][PH0=5.49][P=3.20e-08]	56363	Tmeff2				intron	chr1	50973592	50973597	Peak_174[gene=56363][PH=83][PH0=5.49][P=3.20e-08]	83	+
175	Peak_175[gene=56363][PH=45][PH0=5.49][P=3.20e-08]	56363	Tmeff2	LINE	1		intron	chr1	50973814	50973816	Peak_175[gene=56363][PH=45][PH0=5.49][P=3.20e-08]	45	+
176	Peak_176[gene=56363][PH=51][PH0=5.49][P=3.20e-08]	56363	Tmeff2	LINE	1		intron	chr1	50973969	50973972	Peak_176[gene=56363][PH=51][PH0=5.49][P=3.20e-08]	51	+
177	Peak_177[gene=56363][PH=30][PH0=5.49][P=5.64e-04]	56363	Tmeff2	LINE	1		intron	chr1	50974226	50974227	Peak_177[gene=56363][PH=30][PH0=5.49][P=5.64e-04]	30	+
178	Peak_178[gene=56363][PH=46][PH0=5.49][P=3.20e-08]	56363	Tmeff2	LINE	1		intron	chr1	50974377	50974378	Peak_178[gene=56363][PH=46][PH0=5.49][P=3.20e-08]	46	+
179	Peak_179[gene=56363][PH=44][PH0=5.49][P=3.20e-08]	56363	Tmeff2	LINE	1		intron	chr1	50974469	50974470	Peak_179[gene=56363][PH=44][PH0=5.49][P=3.20e-08]	44	+
180	Peak_180[gene=56363][PH=38][PH0=5.49][P=3.20e-08]	56363	Tmeff2	LINE	1		intron	chr1	50974583	50974585	Peak_180[gene=56363][PH=38][PH0=5.49][P=3.20e-08]	38	+
181	Peak_181[gene=56363][PH=28][PH0=5.49][P=1.49e-02]	56363	Tmeff2				intron	chr1	50975249	50975251	Peak_181[gene=56363][PH=28][PH0=5.49][P=1.49e-02]	28	+
182	Peak_182[gene=56363][PH=28][PH0=5.49][P=1.49e-02]	56363	Tmeff2				intron	chr1	50977129	50977135	Peak_182[gene=56363][PH=28][PH0=5.49][P=1.49e-02]	28	+
183	Peak_183[gene=56363][PH=41][PH0=5.49][P=3.20e-08]	56363	Tmeff2				intron	chr1	50978095	50978096	Peak_183[gene=56363][PH=41][PH0=5.49][P=3.20e-08]	41	+
184	Peak_184[gene=56363][PH=32][PH0=5.49][P=1.86e-05]	56363	Tmeff2				intron	chr1	50979034	50979037	Peak_184[gene=56363][PH=32][PH0=5.49][P=1.86e-05]	32	+
185	Peak_185[gene=56363][PH=31][PH0=5.49][P=1.04e-04]	56363	Tmeff2				exon_unclassified	chr1	50979478	50979480	Peak_185[gene=56363][PH=31][PH0=5.49][P=1.04e-04]	31	+
186	Peak_186[gene=56363][PH=29][PH0=5.49][P=2.96e-03]	56363	Tmeff2				exon_unclassified	chr1	50979701	50979702	Peak_186[gene=56363][PH=29][PH0=5.49][P=2.96e-03]	29	+
187	Peak_187[gene=56363][PH=32][PH0=5.49][P=1.86e-05]	56363	Tmeff2				exon_unclassified	chr1	50979849	50979856	Peak_187[gene=56363][PH=32][PH0=5.49][P=1.86e-05]	32	+
188	Peak_188[gene=56363][PH=28][PH0=5.49][P=1.49e-02]	56363	Tmeff2				intron	chr1	50981246	50981254	Peak_188[gene=56363][PH=28][PH0=5.49][P=1.49e-02]	28	+
189	Peak_189[gene=56363][PH=29][PH0=5.49][P=2.96e-03]	56363	Tmeff2				intron	chr1	50982651	50982655	Peak_189[gene=56363][PH=29][PH0=5.49][P=2.96e-03]	29	+
190	Peak_190[gene=56363][PH=65][PH0=5.49][P=3.20e-08]	56363	Tmeff2	LTR	1		intron	chr1	50983097	50983099	Peak_190[gene=56363][PH=65][PH0=5.49][P=3.20e-08]	65	+
191	Peak_191[gene=56363][PH=28][PH0=5.49][P=1.49e-02]	56363	Tmeff2				intron	chr1	50984533	50984540	Peak_191[gene=56363][PH=28][PH0=5.49][P=1.49e-02]	28	+
192	Peak_192[gene=56363][PH=67][PH0=5.49][P=3.20e-08]	56363	Tmeff2				intron	chr1	50985958	50985959	Peak_192[gene=56363][PH=67][PH0=5.49][P=3.20e-08]	67	+
193	Peak_193[gene=56363][PH=36][PH0=5.49][P=4.26e-08]	56363	Tmeff2				intron	chr1	50986017	50986018	Peak_193[gene=56363][PH=36][PH0=5.49][P=4.26e-08]	36	+
194	Peak_194[gene=56363][PH=31][PH0=5.49][P=1.04e-04]	56363	Tmeff2				intron	chr1	50991370	50991374	Peak_194[gene=56363][PH=31][PH0=5.49][P=1.04e-04]	31	+
195	Peak_195[gene=56363][PH=32][PH0=5.49][P=1.86e-05]	56363	Tmeff2				intron	chr1	50991550	50991551	Peak_195[gene=56363][PH=32][PH0=5.49][P=1.86e-05]	32	+
196	Peak_196[gene=56363][PH=33][PH0=5.49][P=3.23e-06]	56363	Tmeff2				intron	chr1	50991679	50991683	Peak_196[gene=56363][PH=33][PH0=5.49][P=3.23e-06]	33	+
197	Peak_197[gene=56363][PH=34][PH0=5.49][P=5.64e-07]	56363	Tmeff2				intron	chr1	50992230	50992236	Peak_197[gene=56363][PH=34][PH0=5.49][P=5.64e-07]	34	+
198	Peak_198[gene=56363][PH=36][PH0=5.49][P=4.26e-08]	56363	Tmeff2				intron	chr1	50992542	50992543	Peak_198[gene=56363][PH=36][PH0=5.49][P=4.26e-08]	36	+
199	Peak_199[gene=56363][PH=32][PH0=5.49][P=1.86e-05]	56363	Tmeff2				intron	chr1	50994918	50994921	Peak_199[gene=56363][PH=32][PH0=5.49][P=1.86e-05]	32	+
200	Peak_200[gene=56363][PH=29][PH0=5.49][P=2.96e-03]	56363	Tmeff2				intron	chr1	51000379	51000382	Peak_200[gene=56363][PH=29][PH0=5.49][P=2.96e-03]	29	+
201	Peak_201[gene=56363][PH=47][PH0=5.49][P=3.20e-08]	56363	Tmeff2	LINE	1		intron	chr1	51006153	51006157	Peak_201[gene=56363][PH=47][PH0=5.49][P=3.20e-08]	47	+
202	Peak_202[gene=56363][PH=37][PH0=5.49][P=3.20e-08]	56363	Tmeff2				intron	chr1	51018265	51018268	Peak_202[gene=56363][PH=37][PH0=5.49][P=3.20e-08]	37	+
203	Peak_203[gene=56363][PH=28][PH0=5.49][P=1.49e-02]	56363	Tmeff2	LINE	1		intron	chr1	51029701	51029708	Peak_203[gene=56363][PH=28][PH0=5.49][P=1.49e-02]	28	+
204	Peak_204[gene=56363][PH=28][PH0=5.49][P=1.49e-02]	56363	Tmeff2	LINE	1		intron	chr1	51029795	51029796	Peak_204[gene=56363][PH=28][PH0=5.49][P=1.49e-02]	28	+
205	Peak_205[gene=56363][PH=28][PH0=5.49][P=1.49e-02]	56363	Tmeff2				intron	chr1	51045297	51045299	Peak_205[gene=56363][PH=28][PH0=5.49][P=1.49e-02]	28	+
206	Peak_206[gene=56363][PH=36][PH0=5.49][P=4.26e-08]	56363	Tmeff2				intron	chr1	51045407	51045411	Peak_206[gene=56363][PH=36][PH0=5.49][P=4.26e-08]	36	+
207	Peak_207[gene=56363][PH=28][PH0=5.49][P=1.49e-02]	56363	Tmeff2				intron	chr1	51138747	51138758	Peak_207[gene=56363][PH=28][PH0=5.49][P=1.49e-02]	28	+
208	Peak_208[gene=227095][PH=11][PH0=0.25][P=1.10e-06]	227095	Hibch	SINE	1		intron	chr1	52901383	52901385	Peak_208[gene=227095][PH=11][PH0=0.25][P=1.10e-06]	11	+
209	Peak_209[gene=19070][PH=24][PH0=0.76][P=1.00e-100]	19070	Mob4				3'UTR	chr1	55153765	55153771	Peak_209[gene=19070][PH=24][PH0=0.76][P=1.00e-100]	24	+
210	Peak_210[gene=19070][PH=12][PH0=0.76][P=3.36e-03]	19070	Mob4	SINE	0.896552		3'UTR	chr1	55153939	55153968	Peak_210[gene=19070][PH=12][PH0=0.76][P=3.36e-03]	12	+
211	Peak_211[gene=227120][PH=34][PH0=2.17][P=1.00e-100]	227120	Plcl1				intron	chr1	55408878	55408882	Peak_211[gene=227120][PH=34][PH0=2.17][P=1.00e-100]	34	+
212	Peak_212[gene=227120][PH=20][PH0=2.17][P=5.51e-04]	227120	Plcl1	LTR	1		intron	chr1	55418591	55418595	Peak_212[gene=227120][PH=20][PH0=2.17][P=5.51e-04]	20	+
213	Peak_213[gene=227120][PH=18][PH0=2.17][P=3.94e-02]	227120	Plcl1				intron	chr1	55419922	55419924	Peak_213[gene=227120][PH=18][PH0=2.17][P=3.94e-02]	18	+
214	Peak_214[gene=227120][PH=20][PH0=2.17][P=5.51e-04]	227120	Plcl1	LINE	1		intron	chr1	55423129	55423130	Peak_214[gene=227120][PH=20][PH0=2.17][P=5.51e-04]	20	+
215	Peak_215[gene=227120][PH=20][PH0=2.17][P=5.51e-04]	227120	Plcl1	SINE	1		intron	chr1	55423797	55423801	Peak_215[gene=227120][PH=20][PH0=2.17][P=5.51e-04]	20	+
216	Peak_216[gene=227120][PH=29][PH0=2.17][P=1.00e-100]	227120	Plcl1	LINE	1		intron	chr1	55424347	55424348	Peak_216[gene=227120][PH=29][PH0=2.17][P=1.00e-100]	29	+
217	Peak_217[gene=227120][PH=18][PH0=2.17][P=3.94e-02]	227120	Plcl1	SINE	1		intron	chr1	55429928	55429932	Peak_217[gene=227120][PH=18][PH0=2.17][P=3.94e-02]	18	+
218	Peak_218[gene=227120][PH=35][PH0=2.17][P=1.00e-100]	227120	Plcl1	DNA	1		intron	chr1	55430521	55430523	Peak_218[gene=227120][PH=35][PH0=2.17][P=1.00e-100]	35	+
219	Peak_219[gene=227120][PH=22][PH0=2.17][P=6.25e-06]	227120	Plcl1	DNA	1		intron	chr1	55430652	55430653	Peak_219[gene=227120][PH=22][PH0=2.17][P=6.25e-06]	22	+
220	Peak_220[gene=227120][PH=22][PH0=2.17][P=6.25e-06]	227120	Plcl1	LINE	1		intron	chr1	55431063	55431065	Peak_220[gene=227120][PH=22][PH0=2.17][P=6.25e-06]	22	+
221	Peak_221[gene=227120][PH=20][PH0=2.17][P=5.51e-04]	227120	Plcl1	LINE	1		intron	chr1	55431140	55431142	Peak_221[gene=227120][PH=20][PH0=2.17][P=5.51e-04]	20	+
222	Peak_222[gene=227120][PH=23][PH0=2.17][P=6.02e-07]	227120	Plcl1	LINE	1		intron	chr1	55431414	55431418	Peak_222[gene=227120][PH=23][PH0=2.17][P=6.02e-07]	23	+
223	Peak_223[gene=227120][PH=28][PH0=2.17][P=1.00e-100]	227120	Plcl1	LINE	1		intron	chr1	55431554	55431556	Peak_223[gene=227120][PH=28][PH0=2.17][P=1.00e-100]	28	+
224	Peak_224[gene=227120][PH=23][PH0=2.17][P=6.02e-07]	227120	Plcl1				intron	chr1	55432105	55432107	Peak_224[gene=227120][PH=23][PH0=2.17][P=6.02e-07]	23	+
225	Peak_225[gene=227120][PH=26][PH0=2.17][P=1.00e-100]	227120	Plcl1				intron	chr1	55432574	55432580	Peak_225[gene=227120][PH=26][PH0=2.17][P=1.00e-100]	26	+
226	Peak_226[gene=227120][PH=18][PH0=2.17][P=3.94e-02]	227120	Plcl1				intron	chr1	55433660	55433665	Peak_226[gene=227120][PH=18][PH0=2.17][P=3.94e-02]	18	+
227	Peak_227[gene=227120][PH=18][PH0=2.17][P=3.94e-02]	227120	Plcl1				intron	chr1	55434218	55434229	Peak_227[gene=227120][PH=18][PH0=2.17][P=3.94e-02]	18	+
228	Peak_228[gene=227120][PH=21][PH0=2.17][P=6.02e-05]	227120	Plcl1				intron	chr1	55434597	55434605	Peak_228[gene=227120][PH=21][PH0=2.17][P=6.02e-05]	21	+
229	Peak_229[gene=227120][PH=21][PH0=2.17][P=6.02e-05]	227120	Plcl1				intron	chr1	55435263	55435264	Peak_229[gene=227120][PH=21][PH0=2.17][P=6.02e-05]	21	+
230	Peak_230[gene=227120][PH=22][PH0=2.17][P=6.25e-06]	227120	Plcl1				intron	chr1	55443015	55443017	Peak_230[gene=227120][PH=22][PH0=2.17][P=6.25e-06]	22	+
231	Peak_231[gene=227120][PH=30][PH0=2.17][P=1.00e-100]	227120	Plcl1				intron	chr1	55446082	55446089	Peak_231[gene=227120][PH=30][PH0=2.17][P=1.00e-100]	30	+
232	Peak_232[gene=227120][PH=26][PH0=2.17][P=1.00e-100]	227120	Plcl1				intron	chr1	55447351	55447359	Peak_232[gene=227120][PH=26][PH0=2.17][P=1.00e-100]	26	+
233	Peak_233[gene=227120][PH=26][PH0=2.17][P=1.00e-100]	227120	Plcl1	LINE	1		intron	chr1	55474655	55474660	Peak_233[gene=227120][PH=26][PH0=2.17][P=1.00e-100]	26	+
234	Peak_234[gene=227120][PH=18][PH0=2.17][P=3.94e-02]	227120	Plcl1	LINE	1		intron	chr1	55505512	55505523	Peak_234[gene=227120][PH=18][PH0=2.17][P=3.94e-02]	18	+
235	Peak_235[gene=227120][PH=18][PH0=2.17][P=3.94e-02]	227120	Plcl1				intron	chr1	55537545	55537553	Peak_235[gene=227120][PH=18][PH0=2.17][P=3.94e-02]	18	+
236	Peak_236[gene=227120][PH=19][PH0=2.17][P=4.79e-03]	227120	Plcl1	SINE	1		intron	chr1	55538214	55538231	Peak_236[gene=227120][PH=19][PH0=2.17][P=4.79e-03]	19	+
237	Peak_237[gene=227120][PH=25][PH0=2.17][P=1.00e-100]	227120	Plcl1	LINE	1		intron	chr1	55561363	55561371	Peak_237[gene=227120][PH=25][PH0=2.17][P=1.00e-100]	25	+
238	Peak_238[gene=227120][PH=18][PH0=2.17][P=3.94e-02]	227120	Plcl1				intron	chr1	55566758	55566760	Peak_238[gene=227120][PH=18][PH0=2.17][P=3.94e-02]	18	+
239	Peak_239[gene=227120][PH=19][PH0=2.17][P=4.79e-03]	227120	Plcl1	LTR	1		intron	chr1	55625369	55625371	Peak_239[gene=227120][PH=19][PH0=2.17][P=4.79e-03]	19	+
240	Peak_240[gene=329160][PH=12][PH0=0.50][P=8.68e-05]	329160	9130024F11Rik	Low_complexity	0.166667		exon_unclassified	chr1	56972001	56972019	Peak_240[gene=329160][PH=12][PH0=0.50][P=8.68e-05]	12	+
241	Peak_241[gene=329160][PH=10][PH0=0.50][P=3.79e-02]	329160	9130024F11Rik	LTR	1		intron	chr1	57003420	57003436	Peak_241[gene=329160][PH=10][PH0=0.50][P=3.79e-02]	10	+
242	Peak_242[gene=71724][PH=7][PH0=0.05][P=1.50e-05]	71724	Aox3				intron	chr1	58190576	58190596	Peak_242[gene=71724][PH=7][PH0=0.05][P=1.50e-05]	7	+
243	Peak_243[gene=66882][PH=21][PH0=0.70][P=1.00e-100]	66882	Bzw1				3'UTR	chr1	58406543	58406546	Peak_243[gene=66882][PH=21][PH0=0.70][P=1.00e-100]	21	+
244	Peak_244[gene=227154][PH=16][PH0=0.69][P=7.44e-09]	227154	Stradb	Simple_repeat	0.428571		intron	chr1	58989307	58989314	Peak_244[gene=227154][PH=16][PH0=0.69][P=7.44e-09]	16	+
245	Peak_245[gene=381260][PH=42][PH0=0.16][P=1.00e-100]	381260	Gm973				intron	chr1	59622463	59622479	Peak_245[gene=381260][PH=42][PH0=0.16][P=1.00e-100]	42	+
246	Peak_246[gene=55989][PH=11][PH0=0.74][P=4.08e-02]	55989	Nop58				exon_unclassified	chr1	59704831	59704856	Peak_246[gene=55989][PH=11][PH0=0.74][P=4.08e-02]	11	+
247	Peak_247[gene=12168][PH=14][PH0=1.01][P=2.29e-03]	12168	Bmpr2				intron	chr1	59766842	59766853	Peak_247[gene=12168][PH=14][PH0=1.01][P=2.29e-03]	14	+
248	Peak_248[gene=12168][PH=13][PH0=1.01][P=2.92e-02]	12168	Bmpr2				intron	chr1	59819882	59819889	Peak_248[gene=12168][PH=13][PH0=1.01][P=2.92e-02]	13	+
249	Peak_249[gene=12168][PH=14][PH0=1.01][P=2.29e-03]	12168	Bmpr2				intron	chr1	59819957	59819961	Peak_249[gene=12168][PH=14][PH0=1.01][P=2.29e-03]	14	+
250	Peak_250[gene=12168][PH=17][PH0=1.01][P=7.06e-07]	12168	Bmpr2	SINE	1		intron	chr1	59835398	59835400	Peak_250[gene=12168][PH=17][PH0=1.01][P=7.06e-07]	17	+
251	Peak_251[gene=72750][PH=13][PH0=0.73][P=4.27e-04]	72750	Fam117b				3'UTR	chr1	59984139	59984156	Peak_251[gene=72750][PH=13][PH0=0.73][P=4.27e-04]	13	+
252	Peak_252[gene=241066][PH=11][PH0=0.40][P=1.45e-04]	241066	Carf	DNA	1		intron	chr1	60100710	60100712	Peak_252[gene=241066][PH=11][PH0=0.40][P=1.45e-04]	11	+
253	Peak_253[gene=241066][PH=10][PH0=0.40][P=3.59e-03]	241066	Carf				intron	chr1	60135691	60135712	Peak_253[gene=241066][PH=10][PH0=0.40][P=3.59e-03]	10	+
254	Peak_254[gene=269198][PH=16][PH0=0.49][P=1.00e-100]	269198	Nbeal1				intron	chr1	60280699	60280710	Peak_254[gene=269198][PH=16][PH0=0.49][P=1.00e-100]	16	+
255	Peak_255[gene=269198][PH=12][PH0=0.49][P=1.54e-04]	269198	Nbeal1				3'UTR	chr1	60332700	60332704	Peak_255[gene=269198][PH=12][PH0=0.49][P=1.54e-04]	12	+
256	Peak_256[gene=329165][PH=17][PH0=1.50][P=2.26e-04]	329165	Abi2				intron	chr1	60451934	60451936	Peak_256[gene=329165][PH=17][PH0=1.50][P=2.26e-04]	17	+
257	Peak_257[gene=329165][PH=16][PH0=1.50][P=2.41e-03]	329165	Abi2				intron	chr1	60469065	60469068	Peak_257[gene=329165][PH=16][PH0=1.50][P=2.41e-03]	16	+
258	Peak_258[gene=329165][PH=16][PH0=1.50][P=2.41e-03]	329165	Abi2				3'UTR	chr1	60479352	60479357	Peak_258[gene=329165][PH=16][PH0=1.50][P=2.41e-03]	16	+
259	Peak_259[gene=329165][PH=15][PH0=1.50][P=2.40e-02]	329165	Abi2				3'UTR	chr1	60480599	60480604	Peak_259[gene=329165][PH=15][PH0=1.50][P=2.40e-02]	15	+
260	Peak_260[gene=100380944][PH=27][PH0=1.71][P=1.68e-09]	100380944	Gm11602	Simple_repeat	1		intron	chr1	63119022	63119027	Peak_260[gene=100380944][PH=27][PH0=1.71][P=1.68e-09]	27	+
261	Peak_261[gene=100380944][PH=16][PH0=1.71][P=9.69e-03]	100380944	Gm11602				intron	chr1	63119538	63119550	Peak_261[gene=100380944][PH=16][PH0=1.71][P=9.69e-03]	16	+
262	Peak_262[gene=100380944][PH=17][PH0=1.71][P=1.04e-03]	100380944	Gm11602				intron	chr1	63122728	63122729	Peak_262[gene=100380944][PH=17][PH0=1.71][P=1.04e-03]	17	+
263	Peak_263[gene=55949][PH=12][PH0=0.50][P=4.54e-06]	55949	Eef1b2				exon_unclassified	chr1	63179061	63179067	Peak_263[gene=55949][PH=12][PH0=0.50][P=4.54e-06]	12	+
264	Peak_264[gene=23792][PH=15][PH0=1.42][P=2.62e-02]	23792	Adam23				intron	chr1	63482721	63482729	Peak_264[gene=23792][PH=15][PH0=1.42][P=2.62e-02]	15	+
265	Peak_265[gene=23792][PH=15][PH0=1.42][P=2.62e-02]	23792	Adam23				intron	chr1	63526962	63526966	Peak_265[gene=23792][PH=15][PH0=1.42][P=2.62e-02]	15	+
266	Peak_266[gene=23792][PH=22][PH0=1.42][P=1.00e-100]	23792	Adam23	LINE	1		intron	chr1	63527277	63527282	Peak_266[gene=23792][PH=22][PH0=1.42][P=1.00e-100]	22	+
267	Peak_267[gene=23792][PH=16][PH0=1.42][P=2.51e-03]	23792	Adam23				3'UTR	chr1	63531051	63531052	Peak_267[gene=23792][PH=16][PH0=1.42][P=2.51e-03]	16	+
268	Peak_268[gene=23792][PH=19][PH0=1.42][P=1.49e-06]	23792	Adam23	LTR	1		intron	chr1	63537177	63537180	Peak_268[gene=23792][PH=19][PH0=1.42][P=1.49e-06]	19	+
269	Peak_269[gene=23792][PH=17][PH0=1.42][P=2.24e-04]	23792	Adam23				intron	chr1	63538701	63538706	Peak_269[gene=23792][PH=17][PH0=1.42][P=2.24e-04]	17	+
270	Peak_270[gene=23792][PH=22][PH0=1.42][P=1.00e-100]	23792	Adam23				intron	chr1	63573254	63573257	Peak_270[gene=23792][PH=22][PH0=1.42][P=1.00e-100]	22	+
271	Peak_271[gene=23792][PH=16][PH0=1.42][P=2.51e-03]	23792	Adam23				intron	chr1	63574229	63574232	Peak_271[gene=23792][PH=16][PH0=1.42][P=2.51e-03]	16	+
272	Peak_272[gene=23792][PH=23][PH0=1.42][P=1.00e-100]	23792	Adam23				3'UTR	chr1	63592990	63593001	Peak_272[gene=23792][PH=23][PH0=1.42][P=1.00e-100]	23	+
273	Peak_273[gene=23792][PH=17][PH0=1.42][P=2.24e-04]	23792	Adam23				3'UTR	chr1	63593097	63593101	Peak_273[gene=23792][PH=17][PH0=1.42][P=2.24e-04]	17	+
274	Peak_274[gene=23792][PH=20][PH0=1.42][P=1.04e-07]	23792	Adam23				3'UTR	chr1	63593718	63593721	Peak_274[gene=23792][PH=20][PH0=1.42][P=1.04e-07]	20	+
275	Peak_275[gene=23792][PH=20][PH0=1.42][P=1.04e-07]	23792	Adam23				3'UTR	chr1	63593884	63593887	Peak_275[gene=23792][PH=20][PH0=1.42][P=1.04e-07]	20	+
276	Peak_276[gene=12912][PH=104][PH0=1.01][P=1.00e-100]	12912	Creb1	LINE	1		intron	chr1	64596497	64596508	Peak_276[gene=12912][PH=104][PH0=1.01][P=1.00e-100]	104	+
277	Peak_277[gene=17756][PH=19][PH0=2.40][P=1.96e-02]	17756	Mtap2				intron	chr1	66305540	66305545	Peak_277[gene=17756][PH=19][PH0=2.40][P=1.96e-02]	19	+
278	Peak_278[gene=17756][PH=19][PH0=2.40][P=1.96e-02]	17756	Mtap2				intron	chr1	66386474	66386478	Peak_278[gene=17756][PH=19][PH0=2.40][P=1.96e-02]	19	+
279	Peak_279[gene=17756][PH=30][PH0=2.40][P=1.00e-100]	17756	Mtap2	Simple_repeat	1		intron	chr1	66396689	66396691	Peak_279[gene=17756][PH=30][PH0=2.40][P=1.00e-100]	30	+
280	Peak_280[gene=17756][PH=24][PH0=2.40][P=3.69e-07]	17756	Mtap2	DNA	1		intron	chr1	66398172	66398173	Peak_280[gene=17756][PH=24][PH0=2.40][P=3.69e-07]	24	+
281	Peak_281[gene=17756][PH=30][PH0=2.40][P=1.00e-100]	17756	Mtap2				intron	chr1	66398719	66398724	Peak_281[gene=17756][PH=30][PH0=2.40][P=1.00e-100]	30	+
282	Peak_282[gene=17756][PH=24][PH0=2.40][P=3.69e-07]	17756	Mtap2				3'UTR	chr1	66401595	66401596	Peak_282[gene=17756][PH=24][PH0=2.40][P=3.69e-07]	24	+
283	Peak_283[gene=17756][PH=36][PH0=2.40][P=1.00e-100]	17756	Mtap2				3'UTR	chr1	66401764	66401766	Peak_283[gene=17756][PH=36][PH0=2.40][P=1.00e-100]	36	+
284	Peak_284[gene=17756][PH=19][PH0=2.40][P=1.96e-02]	17756	Mtap2				3'UTR	chr1	66401962	66401971	Peak_284[gene=17756][PH=19][PH0=2.40][P=1.96e-02]	19	+
285	Peak_285[gene=17756][PH=26][PH0=2.40][P=1.00e-100]	17756	Mtap2				3'UTR	chr1	66402651	66402653	Peak_285[gene=17756][PH=26][PH0=2.40][P=1.00e-100]	26	+
286	Peak_286[gene=17756][PH=19][PH0=2.40][P=1.96e-02]	17756	Mtap2				3'UTR	chr1	66403486	66403487	Peak_286[gene=17756][PH=19][PH0=2.40][P=1.96e-02]	19	+
287	Peak_287[gene=17756][PH=22][PH0=2.40][P=3.47e-05]	17756	Mtap2				3'UTR	chr1	66403728	66403735	Peak_287[gene=17756][PH=22][PH0=2.40][P=3.47e-05]	22	+
288	Peak_288[gene=17756][PH=21][PH0=2.40][P=3.02e-04]	17756	Mtap2				intron	chr1	66404786	66404788	Peak_288[gene=17756][PH=21][PH0=2.40][P=3.02e-04]	21	+
289	Peak_289[gene=17756][PH=22][PH0=2.40][P=3.47e-05]	17756	Mtap2				intron	chr1	66405230	66405232	Peak_289[gene=17756][PH=22][PH0=2.40][P=3.47e-05]	22	+
290	Peak_290[gene=17756][PH=19][PH0=2.40][P=1.96e-02]	17756	Mtap2				intron	chr1	66405470	66405471	Peak_290[gene=17756][PH=19][PH0=2.40][P=1.96e-02]	19	+
291	Peak_291[gene=17756][PH=22][PH0=2.40][P=3.47e-05]	17756	Mtap2				intron	chr1	66405612	66405616	Peak_291[gene=17756][PH=22][PH0=2.40][P=3.47e-05]	22	+
292	Peak_292[gene=17756][PH=23][PH0=2.40][P=3.78e-06]	17756	Mtap2				intron	chr1	66405976	66405978	Peak_292[gene=17756][PH=23][PH0=2.40][P=3.78e-06]	23	+
293	Peak_293[gene=17756][PH=45][PH0=2.40][P=1.00e-100]	17756	Mtap2				intron	chr1	66406982	66406986	Peak_293[gene=17756][PH=45][PH0=2.40][P=1.00e-100]	45	+
294	Peak_294[gene=17756][PH=26][PH0=2.40][P=1.00e-100]	17756	Mtap2				intron	chr1	66408626	66408634	Peak_294[gene=17756][PH=26][PH0=2.40][P=1.00e-100]	26	+
295	Peak_295[gene=17756][PH=36][PH0=2.40][P=1.00e-100]	17756	Mtap2				intron	chr1	66408926	66408929	Peak_295[gene=17756][PH=36][PH0=2.40][P=1.00e-100]	36	+
296	Peak_296[gene=17756][PH=31][PH0=2.40][P=1.00e-100]	17756	Mtap2				intron	chr1	66409065	66409071	Peak_296[gene=17756][PH=31][PH0=2.40][P=1.00e-100]	31	+
297	Peak_297[gene=17756][PH=30][PH0=2.40][P=1.00e-100]	17756	Mtap2				intron	chr1	66409150	66409156	Peak_297[gene=17756][PH=30][PH0=2.40][P=1.00e-100]	30	+
298	Peak_298[gene=17756][PH=32][PH0=2.40][P=1.00e-100]	17756	Mtap2				intron	chr1	66409400	66409416	Peak_298[gene=17756][PH=32][PH0=2.40][P=1.00e-100]	32	+
299	Peak_299[gene=17756][PH=24][PH0=2.40][P=3.69e-07]	17756	Mtap2				intron	chr1	66410123	66410124	Peak_299[gene=17756][PH=24][PH0=2.40][P=3.69e-07]	24	+
300	Peak_300[gene=17756][PH=22][PH0=2.40][P=3.47e-05]	17756	Mtap2				intron	chr1	66412203	66412213	Peak_300[gene=17756][PH=22][PH0=2.40][P=3.47e-05]	22	+
301	Peak_301[gene=17756][PH=25][PH0=2.40][P=1.00e-100]	17756	Mtap2				intron	chr1	66426689	66426690	Peak_301[gene=17756][PH=25][PH0=2.40][P=1.00e-100]	25	+
302	Peak_302[gene=17756][PH=26][PH0=2.40][P=1.00e-100]	17756	Mtap2				intron	chr1	66426828	66426831	Peak_302[gene=17756][PH=26][PH0=2.40][P=1.00e-100]	26	+
303	Peak_303[gene=17756][PH=20][PH0=2.40][P=2.50e-03]	17756	Mtap2				intron	chr1	66427342	66427343	Peak_303[gene=17756][PH=20][PH0=2.40][P=2.50e-03]	20	+
304	Peak_304[gene=17756][PH=21][PH0=2.40][P=3.02e-04]	17756	Mtap2				3'UTR	chr1	66439545	66439556	Peak_304[gene=17756][PH=21][PH0=2.40][P=3.02e-04]	21	+
305	Peak_305[gene=17756][PH=21][PH0=2.40][P=3.02e-04]	17756	Mtap2				3'UTR	chr1	66439621	66439626	Peak_305[gene=17756][PH=21][PH0=2.40][P=3.02e-04]	21	+
306	Peak_306[gene=17756][PH=38][PH0=2.40][P=1.00e-100]	17756	Mtap2				3'UTR	chr1	66439918	66439919	Peak_306[gene=17756][PH=38][PH0=2.40][P=1.00e-100]	38	+
307	Peak_307[gene=17756][PH=37][PH0=2.40][P=1.00e-100]	17756	Mtap2				3'UTR	chr1	66440066	66440070	Peak_307[gene=17756][PH=37][PH0=2.40][P=1.00e-100]	37	+
308	Peak_308[gene=17756][PH=31][PH0=2.40][P=1.00e-100]	17756	Mtap2				3'UTR	chr1	66440352	66440354	Peak_308[gene=17756][PH=31][PH0=2.40][P=1.00e-100]	31	+
309	Peak_309[gene=17756][PH=21][PH0=2.40][P=3.02e-04]	17756	Mtap2				3'UTR	chr1	66440439	66440446	Peak_309[gene=17756][PH=21][PH0=2.40][P=3.02e-04]	21	+
310	Peak_310[gene=17756][PH=44][PH0=2.40][P=1.00e-100]	17756	Mtap2				3'UTR	chr1	66440675	66440678	Peak_310[gene=17756][PH=44][PH0=2.40][P=1.00e-100]	44	+
311	Peak_311[gene=17756][PH=29][PH0=2.40][P=1.00e-100]	17756	Mtap2				3'UTR	chr1	66440789	66440794	Peak_311[gene=17756][PH=29][PH0=2.40][P=1.00e-100]	29	+
312	Peak_312[gene=17756][PH=169][PH0=2.40][P=1.00e-100]	17756	Mtap2				3'UTR	chr1	66441300	66441302	Peak_312[gene=17756][PH=169][PH0=2.40][P=1.00e-100]	169	+
313	Peak_313[gene=17756][PH=48][PH0=2.40][P=1.00e-100]	17756	Mtap2				3'UTR	chr1	66441948	66441953	Peak_313[gene=17756][PH=48][PH0=2.40][P=1.00e-100]	48	+
314	Peak_314[gene=17756][PH=25][PH0=2.40][P=1.00e-100]	17756	Mtap2				3'UTR	chr1	66442080	66442085	Peak_314[gene=17756][PH=25][PH0=2.40][P=1.00e-100]	25	+
315	Peak_315[gene=17756][PH=30][PH0=2.40][P=1.00e-100]	17756	Mtap2				3'UTR	chr1	66442246	66442250	Peak_315[gene=17756][PH=30][PH0=2.40][P=1.00e-100]	30	+
316	Peak_316[gene=17756][PH=40][PH0=2.40][P=1.00e-100]	17756	Mtap2				3'UTR	chr1	66442351	66442355	Peak_316[gene=17756][PH=40][PH0=2.40][P=1.00e-100]	40	+
317	Peak_317[gene=329178][PH=15][PH0=1.44][P=4.54e-02]	329178	Unc80	SINE	1		intron	chr1	66485388	66485390	Peak_317[gene=329178][PH=15][PH0=1.44][P=4.54e-02]	15	+
318	Peak_318[gene=329178][PH=16][PH0=1.44][P=4.38e-03]	329178	Unc80				intron	chr1	66555696	66555711	Peak_318[gene=329178][PH=16][PH0=1.44][P=4.38e-03]	16	+
319	Peak_319[gene=329178][PH=15][PH0=1.44][P=4.54e-02]	329178	Unc80				intron	chr1	66570869	66570876	Peak_319[gene=329178][PH=15][PH0=1.44][P=4.54e-02]	15	+
320	Peak_320[gene=329178][PH=20][PH0=1.44][P=1.95e-07]	329178	Unc80				intron	chr1	66586349	66586354	Peak_320[gene=329178][PH=20][PH0=1.44][P=1.95e-07]	20	+
321	Peak_321[gene=329178][PH=17][PH0=1.44][P=3.96e-04]	329178	Unc80				intron	chr1	66603171	66603173	Peak_321[gene=329178][PH=17][PH0=1.44][P=3.96e-04]	17	+
322	Peak_322[gene=329178][PH=16][PH0=1.44][P=4.38e-03]	329178	Unc80				intron	chr1	66603279	66603281	Peak_322[gene=329178][PH=16][PH0=1.44][P=4.38e-03]	16	+
323	Peak_323[gene=329178][PH=16][PH0=1.44][P=4.38e-03]	329178	Unc80	LINE	1		intron	chr1	66661069	66661073	Peak_323[gene=329178][PH=16][PH0=1.44][P=4.38e-03]	16	+
324	Peak_324[gene=329178][PH=16][PH0=1.44][P=4.38e-03]	329178	Unc80	LINE	1		intron	chr1	66662870	66662890	Peak_324[gene=329178][PH=16][PH0=1.44][P=4.38e-03]	16	+
325	Peak_325[gene=329178][PH=15][PH0=1.44][P=4.54e-02]	329178	Unc80	LINE	1		intron	chr1	66663092	66663109	Peak_325[gene=329178][PH=15][PH0=1.44][P=4.54e-02]	15	+
326	Peak_326[gene=329178][PH=16][PH0=1.44][P=4.38e-03]	329178	Unc80	LINE	1		intron	chr1	66665653	66665689	Peak_326[gene=329178][PH=16][PH0=1.44][P=4.38e-03]	16	+
327	Peak_327[gene=329178][PH=17][PH0=1.44][P=3.96e-04]	329178	Unc80	LINE	1		intron	chr1	66665975	66665976	Peak_327[gene=329178][PH=17][PH0=1.44][P=3.96e-04]	17	+
328	Peak_328[gene=329178][PH=18][PH0=1.44][P=3.36e-05]	329178	Unc80	LINE	1		intron	chr1	66668682	66668685	Peak_328[gene=329178][PH=18][PH0=1.44][P=3.36e-05]	18	+
329	Peak_329[gene=329178][PH=15][PH0=1.44][P=4.54e-02]	329178	Unc80				intron	chr1	66668984	66668988	Peak_329[gene=329178][PH=15][PH0=1.44][P=4.54e-02]	15	+
330	Peak_330[gene=329178][PH=17][PH0=1.44][P=3.96e-04]	329178	Unc80				intron	chr1	66680849	66680853	Peak_330[gene=329178][PH=17][PH0=1.44][P=3.96e-04]	17	+
331	Peak_331[gene=329178][PH=31][PH0=1.44][P=1.00e-100]	329178	Unc80				intron	chr1	66684306	66684307	Peak_331[gene=329178][PH=31][PH0=1.44][P=1.00e-100]	31	+
332	Peak_332[gene=329178][PH=17][PH0=1.44][P=3.96e-04]	329178	Unc80				intron	chr1	66685163	66685164	Peak_332[gene=329178][PH=17][PH0=1.44][P=3.96e-04]	17	+
333	Peak_333[gene=329178][PH=22][PH0=1.44][P=1.00e-100]	329178	Unc80				3'UTR	chr1	66695794	66695795	Peak_333[gene=329178][PH=22][PH0=1.44][P=1.00e-100]	22	+
334	Peak_334[gene=329178][PH=28][PH0=1.44][P=1.00e-100]	329178	Unc80				3'UTR	chr1	66695907	66695910	Peak_334[gene=329178][PH=28][PH0=1.44][P=1.00e-100]	28	+
335	Peak_335[gene=329178][PH=44][PH0=1.44][P=1.00e-100]	329178	Unc80				3'UTR	chr1	66696015	66696024	Peak_335[gene=329178][PH=44][PH0=1.44][P=1.00e-100]	44	+
336	Peak_336[gene=329178][PH=60][PH0=1.44][P=1.00e-100]	329178	Unc80				3'UTR	chr1	66696220	66696222	Peak_336[gene=329178][PH=60][PH0=1.44][P=1.00e-100]	60	+
337	Peak_337[gene=329178][PH=17][PH0=1.44][P=3.96e-04]	329178	Unc80				3'UTR	chr1	66696348	66696350	Peak_337[gene=329178][PH=17][PH0=1.44][P=3.96e-04]	17	+
338	Peak_338[gene=329178][PH=29][PH0=1.44][P=1.00e-100]	329178	Unc80				3'UTR	chr1	66696536	66696545	Peak_338[gene=329178][PH=29][PH0=1.44][P=1.00e-100]	29	+
339	Peak_339[gene=329178][PH=23][PH0=1.44][P=1.00e-100]	329178	Unc80				3'UTR	chr1	66696638	66696641	Peak_339[gene=329178][PH=23][PH0=1.44][P=1.00e-100]	23	+
340	Peak_340[gene=329178][PH=26][PH0=1.44][P=1.00e-100]	329178	Unc80				3'UTR	chr1	66696691	66696695	Peak_340[gene=329178][PH=26][PH0=1.44][P=1.00e-100]	26	+
341	Peak_341[gene=329178][PH=122][PH0=1.44][P=1.00e-100]	329178	Unc80				3'UTR	chr1	66697130	66697131	Peak_341[gene=329178][PH=122][PH0=1.44][P=1.00e-100]	122	+
342	Peak_342[gene=329178][PH=20][PH0=1.44][P=1.95e-07]	329178	Unc80				3'UTR	chr1	66697401	66697405	Peak_342[gene=329178][PH=20][PH0=1.44][P=1.95e-07]	20	+
343	Peak_343[gene=329178][PH=16][PH0=1.44][P=4.38e-03]	329178	Unc80				3'UTR	chr1	66697582	66697591	Peak_343[gene=329178][PH=16][PH0=1.44][P=4.38e-03]	16	+
344	Peak_344[gene=329178][PH=19][PH0=1.44][P=2.68e-06]	329178	Unc80				3'UTR	chr1	66697827	66697829	Peak_344[gene=329178][PH=19][PH0=1.44][P=2.68e-06]	19	+
345	Peak_345[gene=329178][PH=58][PH0=1.44][P=1.00e-100]	329178	Unc80				3'UTR	chr1	66698049	66698051	Peak_345[gene=329178][PH=58][PH0=1.44][P=1.00e-100]	58	+
346	Peak_346[gene=329178][PH=30][PH0=1.44][P=1.00e-100]	329178	Unc80				3'UTR	chr1	66698623	66698625	Peak_346[gene=329178][PH=30][PH0=1.44][P=1.00e-100]	30	+
347	Peak_347[gene=329178][PH=29][PH0=1.44][P=1.00e-100]	329178	Unc80				3'UTR	chr1	66698790	66698792	Peak_347[gene=329178][PH=29][PH0=1.44][P=1.00e-100]	29	+
348	Peak_348[gene=329178][PH=55][PH0=1.44][P=1.00e-100]	329178	Unc80				3'UTR	chr1	66698914	66698915	Peak_348[gene=329178][PH=55][PH0=1.44][P=1.00e-100]	55	+
349	Peak_349[gene=66646][PH=20][PH0=1.12][P=1.00e-100]	66646	Rpe				intron	chr1	66716255	66716257	Peak_349[gene=66646][PH=20][PH0=1.12][P=1.00e-100]	20	+
350	Peak_350[gene=66646][PH=14][PH0=1.12][P=1.62e-03]	66646	Rpe				3'UTR	chr1	66718655	66718657	Peak_350[gene=66646][PH=14][PH0=1.12][P=1.62e-03]	14	+
351	Peak_351[gene=66646][PH=16][PH0=1.12][P=9.87e-06]	66646	Rpe				3'UTR	chr1	66718904	66718909	Peak_351[gene=66646][PH=16][PH0=1.12][P=9.87e-06]	16	+
352	Peak_352[gene=66646][PH=16][PH0=1.12][P=9.87e-06]	66646	Rpe				3'UTR	chr1	66719589	66719596	Peak_352[gene=66646][PH=16][PH0=1.12][P=9.87e-06]	16	+
353	Peak_353[gene=66722][PH=7][PH0=0.02][P=2.31e-06]	66722	Spag16	SINE	1		intron	chr1	69843944	69844002	Peak_353[gene=66722][PH=7][PH0=0.02][P=2.31e-06]	7	+
354	Peak_354[gene=320460][PH=18][PH0=0.75][P=1.00e-100]	320460	Vwc2l	Simple_repeat	1		intron	chr1	70759262	70759267	Peak_354[gene=320460][PH=18][PH0=0.75][P=1.00e-100]	18	+
355	Peak_355[gene=320460][PH=13][PH0=0.75][P=1.23e-03]	320460	Vwc2l				intron	chr1	70788257	70788263	Peak_355[gene=320460][PH=13][PH0=0.75][P=1.23e-03]	13	+
356	Peak_356[gene=76709][PH=14][PH0=1.02][P=7.57e-04]	76709	Arpc2				3'UTR	chr1	74268048	74268057	Peak_356[gene=76709][PH=14][PH0=1.02][P=7.57e-04]	14	+
357	Peak_357[gene=18802][PH=7][PH0=0.13][P=7.00e-03]	18802	Plcd4	SINE	1		intron	chr1	74563282	74563294	Peak_357[gene=18802][PH=7][PH0=0.13][P=7.00e-03]	7	+
358	Peak_358[gene=22420][PH=6][PH0=0.07][P=5.03e-03]	22420	Wnt6				CDS	chr1	74782601	74782619	Peak_358[gene=22420][PH=6][PH0=0.07][P=5.03e-03]	6	+
359	Peak_359[gene=12570][PH=28][PH0=2.31][P=1.00e-100]	12570	Cdk5r2				3'UTR	chr1	74857275	74857277	Peak_359[gene=12570][PH=28][PH0=2.31][P=1.00e-100]	28	+
360	Peak_360[gene=11790][PH=17][PH0=0.68][P=6.57e-09]	11790	Speg				intron	chr1	75386037	75386043	Peak_360[gene=11790][PH=17][PH0=0.68][P=6.57e-09]	17	+
361	Peak_361[gene=69080][PH=11][PH0=0.69][P=5.65e-03]	69080	Gmppa				intron	chr1	75436057	75436061	Peak_361[gene=69080][PH=11][PH0=0.69][P=5.65e-03]	11	+
362	Peak_362[gene=241118][PH=9][PH0=0.11][P=4.53e-07]	241118	Accn4				3'UTR	chr1	75473997	75474014	Peak_362[gene=241118][PH=9][PH0=0.11][P=4.53e-07]	9	+
363	Peak_363[gene=16322][PH=23][PH0=2.58][P=1.96e-07]	16322	Inha				5'UTR	chr1	75507170	75507173	Peak_363[gene=16322][PH=23][PH0=2.58][P=1.96e-07]	23	+
364	Peak_364[gene=20536][PH=11][PH0=0.80][P=4.36e-02]	20536	Slc4a3				intron	chr1	75547203	75547207	Peak_364[gene=20536][PH=11][PH0=0.80][P=4.36e-02]	11	+
365	Peak_365[gene=195434][PH=19][PH0=2.31][P=3.83e-04]	74205	Acsl3				intron	chr1	78658283	78658290	Peak_365[gene=195434][PH=19][PH0=2.31][P=3.83e-04]	19	+
366	Peak_366[gene=195434][PH=17][PH0=2.31][P=2.15e-02]	74205	Acsl3	LTR	1		3'UTR	chr1	78667281	78667283	Peak_366[gene=195434][PH=17][PH0=2.31][P=2.15e-02]	17	+
367	Peak_367[gene=74205][PH=19][PH0=2.01][P=1.85e-04]	74205	Acsl3				intron	chr1	78658283	78658290	Peak_367[gene=74205][PH=19][PH0=2.01][P=1.85e-04]	19	+
368	Peak_368[gene=74205][PH=17][PH0=2.01][P=1.39e-02]	195434	Utp14b	LTR	1		3'UTR	chr1	78667281	78667283	Peak_368[gene=74205][PH=17][PH0=2.01][P=1.39e-02]	17	+
369	Peak_369[gene=74205][PH=18][PH0=2.01][P=1.65e-03]	74205	Acsl3				intron	chr1	78668521	78668531	Peak_369[gene=74205][PH=18][PH0=2.01][P=1.65e-03]	18	+
370	Peak_370[gene=74205][PH=22][PH0=2.01][P=1.92e-07]	74205	Acsl3				intron	chr1	78673266	78673267	Peak_370[gene=74205][PH=22][PH0=2.01][P=1.92e-07]	22	+
371	Peak_371[gene=74205][PH=22][PH0=2.01][P=1.92e-07]	74205	Acsl3				intron	chr1	78677366	78677367	Peak_371[gene=74205][PH=22][PH0=2.01][P=1.92e-07]	22	+
372	Peak_372[gene=74205][PH=22][PH0=2.01][P=1.92e-07]	74205	Acsl3	LINE	1		intron	chr1	78679872	78679873	Peak_372[gene=74205][PH=22][PH0=2.01][P=1.92e-07]	22	+
373	Peak_373[gene=74205][PH=34][PH0=2.01][P=1.00e-100]	74205	Acsl3				3'UTR	chr1	78706809	78706815	Peak_373[gene=74205][PH=34][PH0=2.01][P=1.00e-100]	34	+
374	Peak_374[gene=241134][PH=16][PH0=1.05][P=5.12e-05]	241134	9430031J16Rik	Simple_repeat	1		intron	chr1	81124492	81124498	Peak_374[gene=241134][PH=16][PH0=1.05][P=5.12e-05]	16	+
375	Peak_375[gene=241134][PH=17][PH0=1.05][P=3.37e-06]	241134	9430031J16Rik				intron	chr1	81130176	81130180	Peak_375[gene=241134][PH=17][PH0=1.05][P=3.37e-06]	17	+
376	Peak_376[gene=241134][PH=14][PH0=1.05][P=9.64e-03]	241134	9430031J16Rik				intron	chr1	81137431	81137433	Peak_376[gene=241134][PH=14][PH0=1.05][P=9.64e-03]	14	+
377	Peak_377[gene=241134][PH=15][PH0=1.05][P=7.28e-04]	241134	9430031J16Rik				3'UTR	chr1	81337898	81337903	Peak_377[gene=241134][PH=15][PH0=1.05][P=7.28e-04]	15	+
378	Peak_378[gene=75734][PH=17][PH0=1.31][P=1.14e-05]	75734	Mff				intron	chr1	82738713	82738721	Peak_378[gene=75734][PH=17][PH0=1.31][P=1.14e-05]	17	+
379	Peak_379[gene=75734][PH=14][PH0=1.31][P=1.66e-02]	75734	Mff				3'UTR	chr1	82752335	82752341	Peak_379[gene=75734][PH=14][PH0=1.31][P=1.66e-02]	14	+
380	Peak_380[gene=15463][PH=16][PH0=1.16][P=4.59e-05]	15463	Agfg1				intron	chr1	82892048	82892053	Peak_380[gene=15463][PH=16][PH0=1.16][P=4.59e-05]	16	+
381	Peak_381[gene=71227][PH=10][PH0=0.04][P=1.00e-100]	71227	Wdr69	LTR	0.833333		intron	chr1	83200945	83200963	Peak_381[gene=71227][PH=10][PH0=0.04][P=1.00e-100]	10	+
382	Peak_382[gene=12283][PH=13][PH0=0.89][P=3.69e-03]	12283	Cab39				3'UTR	chr1	85850354	85850368	Peak_382[gene=12283][PH=13][PH0=0.89][P=3.69e-03]	13	+
383	Peak_383[gene=64294][PH=16][PH0=1.26][P=3.80e-05]	64294	Itm2c				intron	chr1	85894852	85894857	Peak_383[gene=64294][PH=16][PH0=1.26][P=3.80e-05]	16	+
384	Peak_384[gene=70247][PH=12][PH0=0.83][P=2.99e-02]	70247	Psmd1	SINE	1		intron	chr1	86097265	86097269	Peak_384[gene=70247][PH=12][PH0=0.83][P=2.99e-02]	12	+
385	Peak_385[gene=70247][PH=14][PH0=0.83][P=1.35e-04]	70247	Psmd1				intron	chr1	86097751	86097754	Peak_385[gene=70247][PH=14][PH0=0.83][P=1.35e-04]	14	+
386	Peak_386[gene=70247][PH=16][PH0=0.83][P=4.50e-07]	70247	Psmd1				intron	chr1	86098195	86098204	Peak_386[gene=70247][PH=16][PH0=0.83][P=4.50e-07]	16	+
387	Peak_387[gene=70247][PH=15][PH0=0.83][P=8.07e-06]	70247	Psmd1				intron	chr1	86104123	86104125	Peak_387[gene=70247][PH=15][PH0=0.83][P=8.07e-06]	15	+
388	Peak_388[gene=70247][PH=15][PH0=0.83][P=8.07e-06]	70247	Psmd1	SINE	1		intron	chr1	86104748	86104756	Peak_388[gene=70247][PH=15][PH0=0.83][P=8.07e-06]	15	+
389	Peak_389[gene=70247][PH=17][PH0=0.83][P=2.29e-08]	70247	Psmd1				intron	chr1	86104790	86104792	Peak_389[gene=70247][PH=17][PH0=0.83][P=2.29e-08]	17	+
390	Peak_390[gene=70247][PH=13][PH0=0.83][P=2.09e-03]	70247	Psmd1				intron	chr1	86105155	86105157	Peak_390[gene=70247][PH=13][PH0=0.83][P=2.09e-03]	13	+
391	Peak_391[gene=208718][PH=11][PH0=0.51][P=1.15e-02]	208718	Dis3l2	DNA	1		intron	chr1	86800445	86800446	Peak_391[gene=208718][PH=11][PH0=0.51][P=1.15e-02]	11	+
392	Peak_392[gene=208718][PH=15][PH0=0.51][P=3.99e-08]	208718	Dis3l2				intron	chr1	86849505	86849522	Peak_392[gene=208718][PH=15][PH0=0.51][P=3.99e-08]	15	+
393	Peak_393[gene=208718][PH=11][PH0=0.51][P=1.15e-02]	208718	Dis3l2	DNA	1		intron	chr1	86882280	86882281	Peak_393[gene=208718][PH=11][PH0=0.51][P=1.15e-02]	11	+
394	Peak_394[gene=227331][PH=14][PH0=1.12][P=1.00e-02]	227331	Gigyf2				intron	chr1	87359909	87359912	Peak_394[gene=227331][PH=14][PH0=1.12][P=1.00e-02]	14	+
395	Peak_395[gene=227331][PH=19][PH0=1.12][P=1.90e-08]	227331	Gigyf2				intron	chr1	87360127	87360132	Peak_395[gene=227331][PH=19][PH0=1.12][P=1.90e-08]	19	+
396	Peak_396[gene=227331][PH=19][PH0=1.12][P=1.90e-08]	227331	Gigyf2				intron	chr1	87361947	87361948	Peak_396[gene=227331][PH=19][PH0=1.12][P=1.90e-08]	19	+
397	Peak_397[gene=227331][PH=17][PH0=1.12][P=4.25e-06]	227331	Gigyf2				intron	chr1	87369855	87369862	Peak_397[gene=227331][PH=17][PH0=1.12][P=4.25e-06]	17	+
398	Peak_398[gene=227331][PH=24][PH0=1.12][P=1.00e-100]	227331	Gigyf2				3'UTR	chr1	87450632	87450645	Peak_398[gene=227331][PH=24][PH0=1.12][P=1.00e-100]	24	+
399	Peak_399[gene=77040][PH=16][PH0=1.05][P=7.19e-06]	77040	Atg16l1				3'UTR	chr1	87767512	87767514	Peak_399[gene=77040][PH=16][PH0=1.05][P=7.19e-06]	16	+
400	Peak_400[gene=77040][PH=45][PH0=1.05][P=1.00e-100]	77040	Atg16l1				intron	chr1	87777081	87777083	Peak_400[gene=77040][PH=45][PH0=1.05][P=1.00e-100]	45	+
401	Peak_401[gene=77040][PH=21][PH0=1.05][P=1.00e-100]	77040	Atg16l1	LINE	1		3'UTR	chr1	87788528	87788541	Peak_401[gene=77040][PH=21][PH0=1.05][P=1.00e-100]	21	+
402	Peak_402[gene=77040][PH=13][PH0=1.05][P=1.65e-02]	77040	Atg16l1				intron	chr1	87789196	87789199	Peak_402[gene=77040][PH=13][PH0=1.05][P=1.65e-02]	13	+
403	Peak_403[gene=227333][PH=16][PH0=1.24][P=1.93e-04]	227333	Dgkd				intron	chr1	87860106	87860107	Peak_403[gene=227333][PH=16][PH0=1.24][P=1.93e-04]	16	+
404	Peak_404[gene=227333][PH=17][PH0=1.24][P=1.50e-05]	227333	Dgkd				intron	chr1	87860189	87860202	Peak_404[gene=227333][PH=17][PH0=1.24][P=1.50e-05]	17	+
405	Peak_405[gene=227333][PH=16][PH0=1.24][P=1.93e-04]	227333	Dgkd	LINE	1		intron	chr1	87860887	87860888	Peak_405[gene=227333][PH=16][PH0=1.24][P=1.93e-04]	16	+
406	Peak_406[gene=227333][PH=14][PH0=1.24][P=2.61e-02]	227333	Dgkd				intron	chr1	87861034	87861037	Peak_406[gene=227333][PH=14][PH0=1.24][P=2.61e-02]	14	+
407	Peak_407[gene=227333][PH=17][PH0=1.24][P=1.50e-05]	227333	Dgkd				intron	chr1	87881289	87881292	Peak_407[gene=227333][PH=17][PH0=1.24][P=1.50e-05]	17	+
408	Peak_408[gene=227333][PH=14][PH0=1.24][P=2.61e-02]	227333	Dgkd	LTR	1		intron	chr1	87887320	87887322	Peak_408[gene=227333][PH=14][PH0=1.24][P=2.61e-02]	14	+
409	Peak_409[gene=227333][PH=14][PH0=1.24][P=2.61e-02]	227333	Dgkd	LINE	1		intron	chr1	87898665	87898666	Peak_409[gene=227333][PH=14][PH0=1.24][P=2.61e-02]	14	+
410	Peak_410[gene=347722][PH=30][PH0=2.32][P=1.00e-100]	347722	Agap1				intron	chr1	89516973	89516974	Peak_410[gene=347722][PH=30][PH0=2.32][P=1.00e-100]	30	+
411	Peak_411[gene=347722][PH=33][PH0=2.32][P=1.00e-100]	347722	Agap1				intron	chr1	89517803	89517805	Peak_411[gene=347722][PH=33][PH0=2.32][P=1.00e-100]	33	+
412	Peak_412[gene=347722][PH=19][PH0=2.32][P=1.82e-02]	347722	Agap1				intron	chr1	89567136	89567138	Peak_412[gene=347722][PH=19][PH0=2.32][P=1.82e-02]	19	+
413	Peak_413[gene=347722][PH=23][PH0=2.32][P=3.01e-06]	347722	Agap1				intron	chr1	89793448	89793449	Peak_413[gene=347722][PH=23][PH0=2.32][P=3.01e-06]	23	+
414	Peak_414[gene=347722][PH=19][PH0=2.32][P=1.82e-02]	347722	Agap1				3'UTR	chr1	89889699	89889705	Peak_414[gene=347722][PH=19][PH0=2.32][P=1.82e-02]	19	+
415	Peak_415[gene=16978][PH=19][PH0=1.06][P=1.00e-08]	16978	Lrrfip1	LTR	1		intron	chr1	91075455	91075456	Peak_415[gene=16978][PH=19][PH0=1.06][P=1.00e-08]	19	+
416	Peak_416[gene=16978][PH=14][PH0=1.06][P=5.26e-03]	16978	Lrrfip1				intron	chr1	91081860	91081864	Peak_416[gene=16978][PH=14][PH0=1.06][P=5.26e-03]	14	+
417	Peak_417[gene=16978][PH=15][PH0=1.06][P=4.01e-04]	16978	Lrrfip1				intron	chr1	91090940	91090945	Peak_417[gene=16978][PH=15][PH0=1.06][P=4.01e-04]	15	+
418	Peak_418[gene=16978][PH=14][PH0=1.06][P=5.26e-03]	16978	Lrrfip1				intron	chr1	91091236	91091241	Peak_418[gene=16978][PH=14][PH0=1.06][P=5.26e-03]	14	+
419	Peak_419[gene=14733][PH=14][PH0=1.37][P=3.02e-02]	14733	Gpc1				intron	chr1	92849838	92849840	Peak_419[gene=14733][PH=14][PH0=1.37][P=3.02e-02]	14	+
420	Peak_420[gene=208777][PH=12][PH0=0.46][P=2.73e-05]	208777	Sned1	LINE	1		intron	chr1	93294695	93294718	Peak_420[gene=208777][PH=12][PH0=0.46][P=2.73e-05]	12	+
421	Peak_421[gene=66615][PH=12][PH0=0.61][P=4.02e-04]	66615	Atg4b	LTR	1		intron	chr1	93781960	93781974	Peak_421[gene=66615][PH=12][PH0=0.61][P=4.02e-04]	12	+
422	Peak_422[gene=241175][PH=10][PH0=0.40][P=4.95e-02]	241175	Cntnap5b	LINE	1		intron	chr1	99854035	99854037	Peak_422[gene=241175][PH=10][PH0=0.40][P=4.95e-02]	10	+
423	Peak_423[gene=241175][PH=16][PH0=0.40][P=2.74e-08]	241175	Cntnap5b	LTR	1		intron	chr1	100300966	100300975	Peak_423[gene=241175][PH=16][PH0=0.40][P=2.74e-08]	16	+
424	Peak_424[gene=241175][PH=10][PH0=0.40][P=4.95e-02]	241175	Cntnap5b	LTR	1		intron	chr1	100301066	100301087	Peak_424[gene=241175][PH=10][PH0=0.40][P=4.95e-02]	10	+
425	Peak_425[gene=241175][PH=10][PH0=0.40][P=4.95e-02]	241175	Cntnap5b	LINE	1		intron	chr1	100336043	100336058	Peak_425[gene=241175][PH=10][PH0=0.40][P=4.95e-02]	10	+
426	Peak_426[gene=23836][PH=17][PH0=1.44][P=4.02e-04]	23836	Cdh20				intron	chr1	104776210	104776227	Peak_426[gene=23836][PH=17][PH0=1.44][P=4.02e-04]	17	+
427	Peak_427[gene=23836][PH=23][PH0=1.44][P=1.74e-08]	23836	Cdh20				intron	chr1	104821148	104821150	Peak_427[gene=23836][PH=23][PH0=1.44][P=1.74e-08]	23	+
428	Peak_428[gene=23836][PH=17][PH0=1.44][P=4.02e-04]	23836	Cdh20				intron	chr1	104826761	104826762	Peak_428[gene=23836][PH=17][PH0=1.44][P=4.02e-04]	17	+
429	Peak_429[gene=227446][PH=18][PH0=1.62][P=9.52e-05]	227446	2310035C23Rik	LINE	1		intron	chr1	105689217	105689222	Peak_429[gene=227446][PH=18][PH0=1.62][P=9.52e-05]	18	+
430	Peak_430[gene=227446][PH=17][PH0=1.62][P=9.93e-04]	227446	2310035C23Rik	SINE	1		intron	chr1	105689957	105689971	Peak_430[gene=227446][PH=17][PH0=1.62][P=9.93e-04]	17	+
431	Peak_431[gene=227446][PH=21][PH0=1.62][P=5.96e-08]	227446	2310035C23Rik	LINE	1		intron	chr1	105690237	105690240	Peak_431[gene=227446][PH=21][PH0=1.62][P=5.96e-08]	21	+
432	Peak_432[gene=227446][PH=23][PH0=1.62][P=1.00e-100]	227446	2310035C23Rik				intron	chr1	105690517	105690518	Peak_432[gene=227446][PH=23][PH0=1.62][P=1.00e-100]	23	+
433	Peak_433[gene=227446][PH=17][PH0=1.62][P=9.93e-04]	227446	2310035C23Rik				intron	chr1	105690990	105690991	Peak_433[gene=227446][PH=17][PH0=1.62][P=9.93e-04]	17	+
434	Peak_434[gene=227446][PH=22][PH0=1.62][P=7.01e-09]	227446	2310035C23Rik				intron	chr1	105738855	105738857	Peak_434[gene=227446][PH=22][PH0=1.62][P=7.01e-09]	22	+
435	Peak_435[gene=227449][PH=11][PH0=0.53][P=2.29e-03]	227449	Zcchc2	Simple_repeat	1		intron	chr1	106004356	106004370	Peak_435[gene=227449][PH=11][PH0=0.53][P=2.29e-03]	11	+
436	Peak_436[gene=98432][PH=32][PH0=1.52][P=1.71e-08]	98432	Phlpp1	Simple_repeat	1		intron	chr1	106180825	106180826	Peak_436[gene=98432][PH=32][PH0=1.52][P=1.71e-08]	32	+
437	Peak_437[gene=98432][PH=18][PH0=1.52][P=7.83e-05]	98432	Phlpp1	LINE	1		intron	chr1	106208160	106208165	Peak_437[gene=98432][PH=18][PH0=1.52][P=7.83e-05]	18	+
438	Peak_438[gene=98432][PH=16][PH0=1.52][P=9.15e-03]	98432	Phlpp1	LINE	1		intron	chr1	106208326	106208328	Peak_438[gene=98432][PH=16][PH0=1.52][P=9.15e-03]	16	+
439	Peak_439[gene=98432][PH=19][PH0=1.52][P=6.63e-06]	98432	Phlpp1	LINE	1		intron	chr1	106219145	106219147	Peak_439[gene=98432][PH=19][PH0=1.52][P=6.63e-06]	19	+
440	Peak_440[gene=98432][PH=22][PH0=1.52][P=2.56e-08]	98432	Phlpp1	LINE	1		intron	chr1	106219329	106219334	Peak_440[gene=98432][PH=22][PH0=1.52][P=2.56e-08]	22	+
441	Peak_441[gene=98432][PH=16][PH0=1.52][P=9.15e-03]	98432	Phlpp1	LTR	1		intron	chr1	106226037	106226063	Peak_441[gene=98432][PH=16][PH0=1.52][P=9.15e-03]	16	+
442	Peak_442[gene=98432][PH=18][PH0=1.52][P=7.83e-05]	98432	Phlpp1				intron	chr1	106240039	106240050	Peak_442[gene=98432][PH=18][PH0=1.52][P=7.83e-05]	18	+
443	Peak_443[gene=98432][PH=19][PH0=1.52][P=6.63e-06]	98432	Phlpp1	LINE	1		intron	chr1	106247236	106247241	Peak_443[gene=98432][PH=19][PH0=1.52][P=6.63e-06]	19	+
444	Peak_444[gene=98432][PH=16][PH0=1.52][P=9.15e-03]	98432	Phlpp1	LINE	1		intron	chr1	106248687	106248696	Peak_444[gene=98432][PH=16][PH0=1.52][P=9.15e-03]	16	+
445	Peak_445[gene=98432][PH=17][PH0=1.52][P=8.73e-04]	98432	Phlpp1	LINE	1		intron	chr1	106249443	106249444	Peak_445[gene=98432][PH=17][PH0=1.52][P=8.73e-04]	17	+
446	Peak_446[gene=98432][PH=16][PH0=1.52][P=9.15e-03]	98432	Phlpp1	LINE	1		intron	chr1	106252138	106252142	Peak_446[gene=98432][PH=16][PH0=1.52][P=9.15e-03]	16	+
447	Peak_447[gene=98432][PH=25][PH0=1.52][P=1.71e-08]	98432	Phlpp1	LINE	1		intron	chr1	106253377	106253382	Peak_447[gene=98432][PH=25][PH0=1.52][P=1.71e-08]	25	+
448	Peak_448[gene=20725][PH=8][PH0=0.23][P=7.85e-03]	20725	Serpinb8				intron	chr1	107594328	107594340	Peak_448[gene=20725][PH=8][PH0=0.23][P=7.85e-03]	8	+
449	Peak_449[gene=636808][PH=16][PH0=0.60][P=1.03e-07]	636808	Cntnap5a				intron	chr1	115696980	115696981	Peak_449[gene=636808][PH=16][PH0=0.60][P=1.03e-07]	16	+
450	Peak_450[gene=636808][PH=14][PH0=0.60][P=1.95e-05]	636808	Cntnap5a	LINE	1		intron	chr1	115719747	115719755	Peak_450[gene=636808][PH=14][PH0=0.60][P=1.95e-05]	14	+
451	Peak_451[gene=636808][PH=13][PH0=0.60][P=4.22e-04]	636808	Cntnap5a				intron	chr1	115722196	115722208	Peak_451[gene=636808][PH=13][PH0=0.60][P=4.22e-04]	13	+
452	Peak_452[gene=636808][PH=12][PH0=0.60][P=8.44e-03]	636808	Cntnap5a	SINE	1		intron	chr1	115723078	115723088	Peak_452[gene=636808][PH=12][PH0=0.60][P=8.44e-03]	12	+
453	Peak_453[gene=636808][PH=19][PH0=0.60][P=6.88e-08]	636808	Cntnap5a	Simple_repeat	1		intron	chr1	115727323	115727335	Peak_453[gene=636808][PH=19][PH0=0.60][P=6.88e-08]	19	+
454	Peak_454[gene=636808][PH=12][PH0=0.60][P=8.44e-03]	636808	Cntnap5a				intron	chr1	115780897	115780900	Peak_454[gene=636808][PH=12][PH0=0.60][P=8.44e-03]	12	+
455	Peak_455[gene=636808][PH=12][PH0=0.60][P=8.44e-03]	636808	Cntnap5a				intron	chr1	115780949	115780952	Peak_455[gene=636808][PH=12][PH0=0.60][P=8.44e-03]	12	+
456	Peak_456[gene=636808][PH=12][PH0=0.60][P=8.44e-03]	636808	Cntnap5a				intron	chr1	115850319	115850324	Peak_456[gene=636808][PH=12][PH0=0.60][P=8.44e-03]	12	+
457	Peak_457[gene=636808][PH=14][PH0=0.60][P=1.95e-05]	636808	Cntnap5a	LINE	1		intron	chr1	115938062	115938066	Peak_457[gene=636808][PH=14][PH0=0.60][P=1.95e-05]	14	+
458	Peak_458[gene=76707][PH=12][PH0=0.78][P=3.98e-02]	76707	Clasp1				intron	chr1	118519164	118519169	Peak_458[gene=76707][PH=12][PH0=0.78][P=3.98e-02]	12	+
459	Peak_459[gene=76707][PH=13][PH0=0.78][P=2.59e-03]	76707	Clasp1	SINE	1		intron	chr1	118520323	118520331	Peak_459[gene=76707][PH=13][PH0=0.78][P=2.59e-03]	13	+
460	Peak_460[gene=76707][PH=14][PH0=0.78][P=1.56e-04]	76707	Clasp1				intron	chr1	118520529	118520541	Peak_460[gene=76707][PH=14][PH0=0.78][P=1.56e-04]	14	+
461	Peak_461[gene=76707][PH=20][PH0=0.78][P=1.69e-08]	76707	Clasp1				intron	chr1	118535628	118535632	Peak_461[gene=76707][PH=20][PH0=0.78][P=1.69e-08]	20	+
462	Peak_462[gene=76707][PH=17][PH0=0.78][P=4.23e-08]	76707	Clasp1				intron	chr1	118536624	118536632	Peak_462[gene=76707][PH=17][PH0=0.78][P=4.23e-08]	17	+
463	Peak_463[gene=76707][PH=12][PH0=0.78][P=3.98e-02]	76707	Clasp1				intron	chr1	118538100	118538102	Peak_463[gene=76707][PH=12][PH0=0.78][P=3.98e-02]	12	+
464	Peak_464[gene=76707][PH=21][PH0=0.78][P=1.69e-08]	76707	Clasp1				intron	chr1	118538260	118538267	Peak_464[gene=76707][PH=21][PH0=0.78][P=1.69e-08]	21	+
465	Peak_465[gene=76707][PH=16][PH0=0.78][P=4.57e-07]	76707	Clasp1				intron	chr1	118538738	118538746	Peak_465[gene=76707][PH=16][PH0=0.78][P=4.57e-07]	16	+
466	Peak_466[gene=76707][PH=14][PH0=0.78][P=1.56e-04]	76707	Clasp1				intron	chr1	118538846	118538855	Peak_466[gene=76707][PH=14][PH0=0.78][P=1.56e-04]	14	+
467	Peak_467[gene=76707][PH=25][PH0=0.78][P=1.69e-08]	76707	Clasp1				intron	chr1	118539108	118539115	Peak_467[gene=76707][PH=25][PH0=0.78][P=1.69e-08]	25	+
468	Peak_468[gene=107895][PH=13][PH0=0.81][P=5.08e-03]	107895	Mgat5	SINE	1		intron	chr1	127254755	127254766	Peak_468[gene=107895][PH=13][PH0=0.81][P=5.08e-03]	13	+
469	Peak_469[gene=72949][PH=20][PH0=2.19][P=6.00e-05]	72949	Ccnt2				intron	chr1	127788503	127788506	Peak_469[gene=72949][PH=20][PH0=2.19][P=6.00e-05]	20	+
470	Peak_470[gene=72949][PH=19][PH0=2.19][P=5.16e-04]	72949	Ccnt2				3'UTR	chr1	127793677	127793681	Peak_470[gene=72949][PH=19][PH0=2.19][P=5.16e-04]	19	+
471	Peak_471[gene=72949][PH=23][PH0=2.19][P=6.94e-08]	72949	Ccnt2				5'UTR	chr1	127797086	127797088	Peak_471[gene=72949][PH=23][PH0=2.19][P=6.94e-08]	23	+
472	Peak_472[gene=72949][PH=21][PH0=2.19][P=6.62e-06]	72949	Ccnt2				3'UTR	chr1	127804149	127804154	Peak_472[gene=72949][PH=21][PH0=2.19][P=6.62e-06]	21	+
473	Peak_473[gene=72949][PH=18][PH0=2.19][P=4.20e-03]	72949	Ccnt2				3'UTR	chr1	127805158	127805169	Peak_473[gene=72949][PH=18][PH0=2.19][P=4.20e-03]	18	+
474	Peak_474[gene=226407][PH=13][PH0=0.75][P=5.44e-04]	226407	Rab3gap1				intron	chr1	127870747	127870756	Peak_474[gene=226407][PH=13][PH0=0.75][P=5.44e-04]	13	+
475	Peak_475[gene=226407][PH=12][PH0=0.75][P=8.69e-03]	226407	Rab3gap1	SINE	1		intron	chr1	127870779	127870789	Peak_475[gene=226407][PH=12][PH0=0.75][P=8.69e-03]	12	+
476	Peak_476[gene=226407][PH=14][PH0=0.75][P=3.14e-05]	226407	Rab3gap1	SINE	1		intron	chr1	127870906	127870908	Peak_476[gene=226407][PH=14][PH0=0.75][P=3.14e-05]	14	+
477	Peak_477[gene=226407][PH=15][PH0=0.75][P=1.68e-06]	226407	Rab3gap1				intron	chr1	127871168	127871179	Peak_477[gene=226407][PH=15][PH0=0.75][P=1.68e-06]	15	+
478	Peak_478[gene=226412][PH=36][PH0=4.32][P=1.00e-100]	226412	R3hdm1	LTR	1		intron	chr1	128159515	128159522	Peak_478[gene=226412][PH=36][PH0=4.32][P=1.00e-100]	36	+
479	Peak_479[gene=226412][PH=38][PH0=4.32][P=1.00e-100]	226412	R3hdm1				intron	chr1	128165734	128165735	Peak_479[gene=226412][PH=38][PH0=4.32][P=1.00e-100]	38	+
480	Peak_480[gene=226412][PH=27][PH0=4.32][P=1.89e-04]	226412	R3hdm1				intron	chr1	128170251	128170261	Peak_480[gene=226412][PH=27][PH0=4.32][P=1.89e-04]	27	+
481	Peak_481[gene=226412][PH=43][PH0=4.32][P=1.00e-100]	226412	R3hdm1				3'UTR	chr1	128182686	128182687	Peak_481[gene=226412][PH=43][PH0=4.32][P=1.00e-100]	43	+
482	Peak_482[gene=226412][PH=53][PH0=4.32][P=1.00e-100]	226412	R3hdm1				3'UTR	chr1	128182849	128182852	Peak_482[gene=226412][PH=53][PH0=4.32][P=1.00e-100]	53	+
483	Peak_483[gene=226412][PH=49][PH0=4.32][P=1.00e-100]	226412	R3hdm1				3'UTR	chr1	128183024	128183027	Peak_483[gene=226412][PH=49][PH0=4.32][P=1.00e-100]	49	+
484	Peak_484[gene=226412][PH=253][PH0=4.32][P=1.00e-100]	226412	R3hdm1	Simple_repeat	1		3'UTR	chr1	128183287	128183288	Peak_484[gene=226412][PH=253][PH0=4.32][P=1.00e-100]	253	+
485	Peak_485[gene=226412][PH=61][PH0=4.32][P=1.00e-100]	226412	R3hdm1	SINE	1		3'UTR	chr1	128183436	128183437	Peak_485[gene=226412][PH=61][PH0=4.32][P=1.00e-100]	61	+
486	Peak_486[gene=226412][PH=30][PH0=4.32][P=6.97e-07]	226412	R3hdm1				3'UTR	chr1	128183695	128183698	Peak_486[gene=226412][PH=30][PH0=4.32][P=6.97e-07]	30	+
487	Peak_487[gene=226412][PH=27][PH0=4.32][P=1.89e-04]	226412	R3hdm1				3'UTR	chr1	128183940	128183941	Peak_487[gene=226412][PH=27][PH0=4.32][P=1.89e-04]	27	+
488	Peak_488[gene=226412][PH=27][PH0=4.32][P=1.89e-04]	226412	R3hdm1				3'UTR	chr1	128184039	128184040	Peak_488[gene=226412][PH=27][PH0=4.32][P=1.89e-04]	27	+
489	Peak_489[gene=226412][PH=28][PH0=4.32][P=3.05e-05]	226412	R3hdm1				3'UTR	chr1	128184273	128184277	Peak_489[gene=226412][PH=28][PH0=4.32][P=3.05e-05]	28	+
490	Peak_490[gene=226412][PH=51][PH0=4.32][P=1.00e-100]	226412	R3hdm1	SINE	1		3'UTR	chr1	128187159	128187161	Peak_490[gene=226412][PH=51][PH0=4.32][P=1.00e-100]	51	+
491	Peak_491[gene=226412][PH=34][PH0=4.32][P=1.00e-100]	226412	R3hdm1				3'UTR	chr1	128187324	128187326	Peak_491[gene=226412][PH=34][PH0=4.32][P=1.00e-100]	34	+
492	Peak_492[gene=226412][PH=30][PH0=4.32][P=6.97e-07]	226412	R3hdm1	SINE	1		3'UTR	chr1	128187484	128187485	Peak_492[gene=226412][PH=30][PH0=4.32][P=6.97e-07]	30	+
493	Peak_493[gene=226412][PH=30][PH0=4.32][P=6.97e-07]	226412	R3hdm1	SINE	1		3'UTR	chr1	128187563	128187567	Peak_493[gene=226412][PH=30][PH0=4.32][P=6.97e-07]	30	+
494	Peak_494[gene=226412][PH=28][PH0=4.32][P=3.05e-05]	226412	R3hdm1				3'UTR	chr1	128187827	128187830	Peak_494[gene=226412][PH=28][PH0=4.32][P=3.05e-05]	28	+
495	Peak_495[gene=226412][PH=37][PH0=4.32][P=1.00e-100]	226412	R3hdm1				3'UTR	chr1	128188057	128188060	Peak_495[gene=226412][PH=37][PH0=4.32][P=1.00e-100]	37	+
496	Peak_496[gene=226412][PH=53][PH0=4.32][P=1.00e-100]	226412	R3hdm1				3'UTR	chr1	128188142	128188148	Peak_496[gene=226412][PH=53][PH0=4.32][P=1.00e-100]	53	+
497	Peak_497[gene=226412][PH=30][PH0=4.32][P=6.97e-07]	226412	R3hdm1				3'UTR	chr1	128188524	128188529	Peak_497[gene=226412][PH=30][PH0=4.32][P=6.97e-07]	30	+
498	Peak_498[gene=226412][PH=45][PH0=4.32][P=1.00e-100]	226412	R3hdm1				3'UTR	chr1	128188683	128188684	Peak_498[gene=226412][PH=45][PH0=4.32][P=1.00e-100]	45	+
499	Peak_499[gene=226412][PH=25][PH0=4.32][P=6.48e-03]	226412	R3hdm1				intron	chr1	128190232	128190236	Peak_499[gene=226412][PH=25][PH0=4.32][P=6.48e-03]	25	+
500	Peak_500[gene=226412][PH=40][PH0=4.32][P=1.00e-100]	226412	R3hdm1				intron	chr1	128190315	128190318	Peak_500[gene=226412][PH=40][PH0=4.32][P=1.00e-100]	40	+
501	Peak_501[gene=226412][PH=24][PH0=4.32][P=3.57e-02]	226412	R3hdm1	SINE	1		intron	chr1	128192273	128192280	Peak_501[gene=226412][PH=24][PH0=4.32][P=3.57e-02]	24	+
502	Peak_502[gene=226412][PH=46][PH0=4.32][P=1.00e-100]	226412	R3hdm1				intron	chr1	128192872	128192873	Peak_502[gene=226412][PH=46][PH0=4.32][P=1.00e-100]	46	+
503	Peak_503[gene=226412][PH=68][PH0=4.32][P=1.00e-100]	226412	R3hdm1	SINE	1		intron	chr1	128193176	128193183	Peak_503[gene=226412][PH=68][PH0=4.32][P=1.00e-100]	68	+
504	Peak_504[gene=226412][PH=29][PH0=4.32][P=4.74e-06]	226412	R3hdm1				intron	chr1	128193386	128193387	Peak_504[gene=226412][PH=29][PH0=4.32][P=4.74e-06]	29	+
505	Peak_505[gene=226412][PH=32][PH0=4.32][P=1.03e-08]	226412	R3hdm1				intron	chr1	128198654	128198656	Peak_505[gene=226412][PH=32][PH0=4.32][P=1.03e-08]	32	+
506	Peak_506[gene=226412][PH=35][PH0=4.32][P=1.00e-100]	226412	R3hdm1	SINE	1		intron	chr1	128199279	128199283	Peak_506[gene=226412][PH=35][PH0=4.32][P=1.00e-100]	35	+
507	Peak_507[gene=226412][PH=30][PH0=4.32][P=6.97e-07]	226412	R3hdm1	SINE	1		intron	chr1	128199751	128199753	Peak_507[gene=226412][PH=30][PH0=4.32][P=6.97e-07]	30	+
508	Peak_508[gene=226412][PH=35][PH0=4.32][P=1.00e-100]	226412	R3hdm1				intron	chr1	128200215	128200218	Peak_508[gene=226412][PH=35][PH0=4.32][P=1.00e-100]	35	+
509	Peak_509[gene=226412][PH=24][PH0=4.32][P=3.57e-02]	226412	R3hdm1				intron	chr1	128200726	128200727	Peak_509[gene=226412][PH=24][PH0=4.32][P=3.57e-02]	24	+
510	Peak_510[gene=226412][PH=32][PH0=4.32][P=1.03e-08]	226412	R3hdm1				intron	chr1	128201195	128201198	Peak_510[gene=226412][PH=32][PH0=4.32][P=1.03e-08]	32	+
511	Peak_511[gene=226412][PH=26][PH0=4.32][P=1.13e-03]	226412	R3hdm1				intron	chr1	128202157	128202159	Peak_511[gene=226412][PH=26][PH0=4.32][P=1.13e-03]	26	+
512	Peak_512[gene=226412][PH=45][PH0=4.32][P=1.00e-100]	226412	R3hdm1	SINE	1		intron	chr1	128203040	128203041	Peak_512[gene=226412][PH=45][PH0=4.32][P=1.00e-100]	45	+
513	Peak_513[gene=226412][PH=24][PH0=4.32][P=3.57e-02]	226412	R3hdm1				intron	chr1	128204422	128204423	Peak_513[gene=226412][PH=24][PH0=4.32][P=3.57e-02]	24	+
514	Peak_514[gene=226412][PH=32][PH0=4.32][P=1.03e-08]	226412	R3hdm1				intron	chr1	128204617	128204620	Peak_514[gene=226412][PH=32][PH0=4.32][P=1.03e-08]	32	+
515	Peak_515[gene=226412][PH=27][PH0=4.32][P=1.89e-04]	226412	R3hdm1				intron	chr1	128204754	128204761	Peak_515[gene=226412][PH=27][PH0=4.32][P=1.89e-04]	27	+
516	Peak_516[gene=226412][PH=44][PH0=4.32][P=1.00e-100]	226412	R3hdm1				intron	chr1	128205157	128205159	Peak_516[gene=226412][PH=44][PH0=4.32][P=1.00e-100]	44	+
517	Peak_517[gene=226412][PH=27][PH0=4.32][P=1.89e-04]	226412	R3hdm1				intron	chr1	128205643	128205649	Peak_517[gene=226412][PH=27][PH0=4.32][P=1.89e-04]	27	+
518	Peak_518[gene=226412][PH=30][PH0=4.32][P=6.97e-07]	226412	R3hdm1	SINE	1		intron	chr1	128205897	128205902	Peak_518[gene=226412][PH=30][PH0=4.32][P=6.97e-07]	30	+
519	Peak_519[gene=226412][PH=46][PH0=4.32][P=1.00e-100]	226412	R3hdm1	SINE	1		intron	chr1	128205956	128205957	Peak_519[gene=226412][PH=46][PH0=4.32][P=1.00e-100]	46	+
520	Peak_520[gene=226412][PH=98][PH0=4.32][P=1.00e-100]	226412	R3hdm1				intron	chr1	128206065	128206067	Peak_520[gene=226412][PH=98][PH0=4.32][P=1.00e-100]	98	+
521	Peak_521[gene=226412][PH=48][PH0=4.32][P=1.00e-100]	226412	R3hdm1	SINE	1		intron	chr1	128206978	128206983	Peak_521[gene=226412][PH=48][PH0=4.32][P=1.00e-100]	48	+
522	Peak_522[gene=226412][PH=27][PH0=4.32][P=1.89e-04]	226412	R3hdm1				intron	chr1	128207084	128207087	Peak_522[gene=226412][PH=27][PH0=4.32][P=1.89e-04]	27	+
523	Peak_523[gene=226412][PH=27][PH0=4.32][P=1.89e-04]	226412	R3hdm1				intron	chr1	128207508	128207509	Peak_523[gene=226412][PH=27][PH0=4.32][P=1.89e-04]	27	+
524	Peak_524[gene=226412][PH=26][PH0=4.32][P=1.13e-03]	226412	R3hdm1				intron	chr1	128209732	128209733	Peak_524[gene=226412][PH=26][PH0=4.32][P=1.13e-03]	26	+
525	Peak_525[gene=226412][PH=41][PH0=4.32][P=1.00e-100]	226412	R3hdm1				intron	chr1	128225658	128225664	Peak_525[gene=226412][PH=41][PH0=4.32][P=1.00e-100]	41	+
526	Peak_526[gene=226412][PH=26][PH0=4.32][P=1.13e-03]	226412	R3hdm1				3'UTR	chr1	128237323	128237324	Peak_526[gene=226412][PH=26][PH0=4.32][P=1.13e-03]	26	+
527	Peak_527[gene=67812][PH=14][PH0=1.13][P=3.03e-03]	67812	Ubxn4				intron	chr1	128247399	128247414	Peak_527[gene=67812][PH=14][PH0=1.13][P=3.03e-03]	14	+
528	Peak_528[gene=67812][PH=17][PH0=1.13][P=1.31e-06]	67812	Ubxn4				intron	chr1	128248180	128248185	Peak_528[gene=67812][PH=17][PH0=1.13][P=1.31e-06]	17	+
529	Peak_529[gene=210417][PH=10][PH0=0.29][P=2.73e-03]	210417	Thsd7b	LTR	1		intron	chr1	129447308	129447318	Peak_529[gene=210417][PH=10][PH0=0.29][P=2.73e-03]	10	+
530	Peak_530[gene=18703][PH=19][PH0=0.04][P=1.00e-100]	18703	Pigr				intron	chr1	130848271	130848288	Peak_530[gene=18703][PH=19][PH0=0.04][P=1.00e-100]	19	+
531	Peak_531[gene=98415][PH=16][PH0=1.35][P=2.01e-04]	98415	Nucks1				3'UTR	chr1	131932296	131932303	Peak_531[gene=98415][PH=16][PH0=1.35][P=2.01e-04]	16	+
532	Peak_532[gene=98415][PH=26][PH0=1.35][P=9.93e-10]	98415	Nucks1				3'UTR	chr1	131934154	131934155	Peak_532[gene=98415][PH=26][PH0=1.35][P=9.93e-10]	26	+
533	Peak_533[gene=98415][PH=29][PH0=1.35][P=9.93e-10]	98415	Nucks1				3'UTR	chr1	131934522	131934530	Peak_533[gene=98415][PH=29][PH0=1.35][P=9.93e-10]	29	+
534	Peak_534[gene=213409][PH=11][PH0=0.32][P=1.40e-05]	213409	Lemd1				intron	chr1	132196226	132196241	Peak_534[gene=213409][PH=11][PH0=0.32][P=1.40e-05]	11	+
535	Peak_535[gene=16980][PH=20][PH0=2.97][P=2.09e-02]	16980	Lrrn2				intron	chr1	132883031	132883033	Peak_535[gene=16980][PH=20][PH0=2.97][P=2.09e-02]	20	+
536	Peak_536[gene=16980][PH=21][PH0=2.97][P=3.12e-03]	16980	Lrrn2				intron	chr1	132884086	132884089	Peak_536[gene=16980][PH=21][PH0=2.97][P=3.12e-03]	21	+
537	Peak_537[gene=16980][PH=21][PH0=2.97][P=3.12e-03]	16980	Lrrn2				intron	chr1	132886750	132886754	Peak_537[gene=16980][PH=21][PH0=2.97][P=3.12e-03]	21	+
538	Peak_538[gene=16980][PH=21][PH0=2.97][P=3.12e-03]	16980	Lrrn2				intron	chr1	132887420	132887422	Peak_538[gene=16980][PH=21][PH0=2.97][P=3.12e-03]	21	+
539	Peak_539[gene=240752][PH=12][PH0=0.54][P=1.69e-04]	240752	Pik3c2b				intron	chr1	133082262	133082268	Peak_539[gene=240752][PH=12][PH0=0.54][P=1.69e-04]	12	+
540	Peak_540[gene=240752][PH=16][PH0=0.54][P=1.00e-100]	240752	Pik3c2b	SINE	1		3'UTR	chr1	133108406	133108423	Peak_540[gene=240752][PH=16][PH0=0.54][P=1.00e-100]	16	+
541	Peak_541[gene=240753][PH=14][PH0=0.93][P=4.04e-04]	240753	Plekha6				intron	chr1	133276620	133276627	Peak_541[gene=240753][PH=14][PH0=0.93][P=4.04e-04]	14	+
542	Peak_542[gene=240753][PH=15][PH0=0.93][P=2.68e-05]	240753	Plekha6	Simple_repeat	0.875		intron	chr1	133276797	133276805	Peak_542[gene=240753][PH=15][PH0=0.93][P=2.68e-05]	15	+
543	Peak_543[gene=240753][PH=13][PH0=0.93][P=5.63e-03]	240753	Plekha6				intron	chr1	133278934	133278942	Peak_543[gene=240753][PH=13][PH0=0.93][P=5.63e-03]	13	+
544	Peak_544[gene=240753][PH=15][PH0=0.93][P=2.68e-05]	240753	Plekha6				3'UTR	chr1	133300529	133300537	Peak_544[gene=240753][PH=15][PH0=0.93][P=2.68e-05]	15	+
545	Peak_545[gene=72674][PH=24][PH0=0.64][P=1.00e-100]	72674	Adipor1				3'UTR	chr1	134432232	134432244	Peak_545[gene=72674][PH=24][PH0=0.64][P=1.00e-100]	24	+
546	Peak_546[gene=75605][PH=12][PH0=0.86][P=3.80e-02]	75605	Kdm5b	Low_complexity	1		intron	chr1	134560630	134560631	Peak_546[gene=75605][PH=12][PH0=0.86][P=3.80e-02]	12	+
547	Peak_547[gene=75605][PH=17][PH0=0.86][P=3.35e-08]	75605	Kdm5b				intron	chr1	134560775	134560776	Peak_547[gene=75605][PH=17][PH0=0.86][P=3.35e-08]	17	+
548	Peak_548[gene=75605][PH=12][PH0=0.86][P=3.80e-02]	75605	Kdm5b				intron	chr1	134573927	134573933	Peak_548[gene=75605][PH=12][PH0=0.86][P=3.80e-02]	12	+
549	Peak_549[gene=75605][PH=15][PH0=0.86][P=1.11e-05]	75605	Kdm5b				intron	chr1	134611915	134611921	Peak_549[gene=75605][PH=15][PH0=0.86][P=1.11e-05]	15	+
550	Peak_550[gene=68724][PH=33][PH0=1.56][P=3.62e-10]	68724	Arl8a				3'UTR	chr1	135155484	135155487	Peak_550[gene=68724][PH=33][PH0=1.56][P=3.62e-10]	33	+
551	Peak_551[gene=13007][PH=14][PH0=0.77][P=1.55e-05]	13007	Csrp1				intron	chr1	135741553	135741554	Peak_551[gene=13007][PH=14][PH0=0.77][P=1.55e-05]	14	+
552	Peak_552[gene=66241][PH=9][PH0=0.22][P=2.09e-04]	66241	Tmem9				intron	chr1	136022029	136022031	Peak_552[gene=66241][PH=9][PH0=0.22][P=2.09e-04]	9	+
553	Peak_553[gene=329260][PH=14][PH0=0.62][P=7.29e-06]	329260	Dennd1b	Simple_repeat	1		intron	chr1	139054795	139054798	Peak_553[gene=329260][PH=14][PH0=0.62][P=7.29e-06]	14	+
554	Peak_554[gene=329260][PH=12][PH0=0.62][P=2.95e-03]	329260	Dennd1b				intron	chr1	139091697	139091698	Peak_554[gene=329260][PH=12][PH0=0.62][P=2.95e-03]	12	+
555	Peak_555[gene=240776][PH=16][PH0=0.85][P=2.95e-06]	240776	Kcnt2				intron	chr1	140262274	140262275	Peak_555[gene=240776][PH=16][PH0=0.85][P=2.95e-06]	16	+
556	Peak_556[gene=240776][PH=18][PH0=0.85][P=2.07e-12]	240776	Kcnt2				intron	chr1	140274690	140274697	Peak_556[gene=240776][PH=18][PH0=0.85][P=2.07e-12]	18	+
557	Peak_557[gene=240776][PH=15][PH0=0.85][P=5.20e-05]	240776	Kcnt2				intron	chr1	140360738	140360741	Peak_557[gene=240776][PH=15][PH0=0.85][P=5.20e-05]	15	+
558	Peak_558[gene=240776][PH=15][PH0=0.85][P=5.20e-05]	240776	Kcnt2				intron	chr1	140368971	140368976	Peak_558[gene=240776][PH=15][PH0=0.85][P=5.20e-05]	15	+
559	Peak_559[gene=240776][PH=13][PH0=0.85][P=1.29e-02]	240776	Kcnt2				intron	chr1	140369612	140369615	Peak_559[gene=240776][PH=13][PH0=0.85][P=1.29e-02]	13	+
560	Peak_560[gene=240776][PH=14][PH0=0.85][P=8.51e-04]	240776	Kcnt2				intron	chr1	140371818	140371820	Peak_560[gene=240776][PH=14][PH0=0.85][P=8.51e-04]	14	+
561	Peak_561[gene=240776][PH=13][PH0=0.85][P=1.29e-02]	240776	Kcnt2				intron	chr1	140548038	140548050	Peak_561[gene=240776][PH=13][PH0=0.85][P=1.29e-02]	13	+
562	Peak_562[gene=69367][PH=11][PH0=0.77][P=2.28e-02]	69367	Glrx2				3'UTR	chr1	143749369	143749384	Peak_562[gene=69367][PH=11][PH0=0.77][P=2.28e-02]	11	+
563	Peak_563[gene=215378][PH=21][PH0=2.02][P=1.81e-05]	215378	Fam5c	SINE	1		3'UTR	chr1	146516663	146516666	Peak_563[gene=215378][PH=21][PH0=2.02][P=1.81e-05]	21	+
564	Peak_564[gene=215378][PH=21][PH0=2.02][P=1.81e-05]	215378	Fam5c	SINE	1		intron	chr1	146518003	146518014	Peak_564[gene=215378][PH=21][PH0=2.02][P=1.81e-05]	21	+
565	Peak_565[gene=215378][PH=25][PH0=2.02][P=1.00e-100]	215378	Fam5c				intron	chr1	146518179	146518181	Peak_565[gene=215378][PH=25][PH0=2.02][P=1.00e-100]	25	+
566	Peak_566[gene=215378][PH=26][PH0=2.02][P=1.00e-100]	215378	Fam5c				intron	chr1	146519027	146519030	Peak_566[gene=215378][PH=26][PH0=2.02][P=1.00e-100]	26	+
567	Peak_567[gene=215378][PH=21][PH0=2.02][P=1.81e-05]	215378	Fam5c				intron	chr1	146519089	146519093	Peak_567[gene=215378][PH=21][PH0=2.02][P=1.81e-05]	21	+
568	Peak_568[gene=215378][PH=38][PH0=2.02][P=1.00e-100]	215378	Fam5c				intron	chr1	146520580	146520581	Peak_568[gene=215378][PH=38][PH0=2.02][P=1.00e-100]	38	+
569	Peak_569[gene=215378][PH=18][PH0=2.02][P=1.47e-02]	215378	Fam5c	SINE	1		intron	chr1	146521244	146521251	Peak_569[gene=215378][PH=18][PH0=2.02][P=1.47e-02]	18	+
570	Peak_570[gene=215378][PH=45][PH0=2.02][P=1.00e-100]	215378	Fam5c				intron	chr1	146521601	146521602	Peak_570[gene=215378][PH=45][PH0=2.02][P=1.00e-100]	45	+
571	Peak_571[gene=215378][PH=19][PH0=2.02][P=1.66e-03]	215378	Fam5c				intron	chr1	146523174	146523178	Peak_571[gene=215378][PH=19][PH0=2.02][P=1.66e-03]	19	+
572	Peak_572[gene=215378][PH=34][PH0=2.02][P=1.00e-100]	215378	Fam5c	Simple_repeat	1		intron	chr1	146524292	146524304	Peak_572[gene=215378][PH=34][PH0=2.02][P=1.00e-100]	34	+
573	Peak_573[gene=215378][PH=24][PH0=2.02][P=1.56e-08]	215378	Fam5c				intron	chr1	146524483	146524485	Peak_573[gene=215378][PH=24][PH0=2.02][P=1.56e-08]	24	+
574	Peak_574[gene=215378][PH=23][PH0=2.02][P=1.56e-07]	215378	Fam5c				intron	chr1	146525154	146525157	Peak_574[gene=215378][PH=23][PH0=2.02][P=1.56e-07]	23	+
575	Peak_575[gene=215378][PH=20][PH0=2.02][P=1.78e-04]	215378	Fam5c				intron	chr1	146525833	146525842	Peak_575[gene=215378][PH=20][PH0=2.02][P=1.78e-04]	20	+
576	Peak_576[gene=215378][PH=19][PH0=2.02][P=1.66e-03]	215378	Fam5c				intron	chr1	146527860	146527865	Peak_576[gene=215378][PH=19][PH0=2.02][P=1.66e-03]	19	+
577	Peak_577[gene=215378][PH=22][PH0=2.02][P=1.73e-06]	215378	Fam5c				intron	chr1	146528367	146528370	Peak_577[gene=215378][PH=22][PH0=2.02][P=1.73e-06]	22	+
578	Peak_578[gene=215378][PH=21][PH0=2.02][P=1.81e-05]	215378	Fam5c				intron	chr1	146528524	146528529	Peak_578[gene=215378][PH=21][PH0=2.02][P=1.81e-05]	21	+
579	Peak_579[gene=215378][PH=25][PH0=2.02][P=1.00e-100]	215378	Fam5c				intron	chr1	146529359	146529360	Peak_579[gene=215378][PH=25][PH0=2.02][P=1.00e-100]	25	+
580	Peak_580[gene=215378][PH=31][PH0=2.02][P=1.00e-100]	215378	Fam5c				intron	chr1	146529528	146529533	Peak_580[gene=215378][PH=31][PH0=2.02][P=1.00e-100]	31	+
581	Peak_581[gene=215378][PH=24][PH0=2.02][P=1.56e-08]	215378	Fam5c				intron	chr1	146529781	146529784	Peak_581[gene=215378][PH=24][PH0=2.02][P=1.56e-08]	24	+
582	Peak_582[gene=215378][PH=19][PH0=2.02][P=1.66e-03]	215378	Fam5c				intron	chr1	146529933	146529939	Peak_582[gene=215378][PH=19][PH0=2.02][P=1.66e-03]	19	+
583	Peak_583[gene=215378][PH=19][PH0=2.02][P=1.66e-03]	215378	Fam5c	SINE	1		intron	chr1	146530047	146530049	Peak_583[gene=215378][PH=19][PH0=2.02][P=1.66e-03]	19	+
584	Peak_584[gene=215378][PH=24][PH0=2.02][P=1.56e-08]	215378	Fam5c	SINE	1		intron	chr1	146530173	146530178	Peak_584[gene=215378][PH=24][PH0=2.02][P=1.56e-08]	24	+
585	Peak_585[gene=215378][PH=22][PH0=2.02][P=1.73e-06]	215378	Fam5c				intron	chr1	146530248	146530249	Peak_585[gene=215378][PH=22][PH0=2.02][P=1.73e-06]	22	+
586	Peak_586[gene=215378][PH=26][PH0=2.02][P=1.00e-100]	215378	Fam5c				intron	chr1	146530415	146530419	Peak_586[gene=215378][PH=26][PH0=2.02][P=1.00e-100]	26	+
587	Peak_587[gene=215378][PH=45][PH0=2.02][P=1.00e-100]	215378	Fam5c				intron	chr1	146530515	146530520	Peak_587[gene=215378][PH=45][PH0=2.02][P=1.00e-100]	45	+
588	Peak_588[gene=215378][PH=20][PH0=2.02][P=1.78e-04]	215378	Fam5c				intron	chr1	146532159	146532163	Peak_588[gene=215378][PH=20][PH0=2.02][P=1.78e-04]	20	+
589	Peak_589[gene=215378][PH=24][PH0=2.02][P=1.56e-08]	215378	Fam5c				intron	chr1	146534010	146534011	Peak_589[gene=215378][PH=24][PH0=2.02][P=1.56e-08]	24	+
590	Peak_590[gene=215378][PH=20][PH0=2.02][P=1.78e-04]	215378	Fam5c				intron	chr1	146535815	146535817	Peak_590[gene=215378][PH=20][PH0=2.02][P=1.78e-04]	20	+
591	Peak_591[gene=215378][PH=19][PH0=2.02][P=1.66e-03]	215378	Fam5c				intron	chr1	146536315	146536317	Peak_591[gene=215378][PH=19][PH0=2.02][P=1.66e-03]	19	+
592	Peak_592[gene=215378][PH=20][PH0=2.02][P=1.78e-04]	215378	Fam5c				intron	chr1	146540164	146540171	Peak_592[gene=215378][PH=20][PH0=2.02][P=1.78e-04]	20	+
593	Peak_593[gene=215378][PH=24][PH0=2.02][P=1.56e-08]	215378	Fam5c				intron	chr1	146540438	146540440	Peak_593[gene=215378][PH=24][PH0=2.02][P=1.56e-08]	24	+
594	Peak_594[gene=215378][PH=28][PH0=2.02][P=1.00e-100]	215378	Fam5c				intron	chr1	146540562	146540565	Peak_594[gene=215378][PH=28][PH0=2.02][P=1.00e-100]	28	+
595	Peak_595[gene=215378][PH=44][PH0=2.02][P=1.00e-100]	215378	Fam5c	Simple_repeat	1		intron	chr1	146543971	146543974	Peak_595[gene=215378][PH=44][PH0=2.02][P=1.00e-100]	44	+
596	Peak_596[gene=215378][PH=24][PH0=2.02][P=1.56e-08]	215378	Fam5c				intron	chr1	146560442	146560450	Peak_596[gene=215378][PH=24][PH0=2.02][P=1.56e-08]	24	+
597	Peak_597[gene=215378][PH=19][PH0=2.02][P=1.66e-03]	215378	Fam5c	LINE	1		intron	chr1	146560891	146560904	Peak_597[gene=215378][PH=19][PH0=2.02][P=1.66e-03]	19	+
598	Peak_598[gene=215378][PH=28][PH0=2.02][P=1.00e-100]	215378	Fam5c				intron	chr1	146561007	146561010	Peak_598[gene=215378][PH=28][PH0=2.02][P=1.00e-100]	28	+
599	Peak_599[gene=215378][PH=40][PH0=2.02][P=1.00e-100]	215378	Fam5c				intron	chr1	146565189	146565191	Peak_599[gene=215378][PH=40][PH0=2.02][P=1.00e-100]	40	+
600	Peak_600[gene=215378][PH=23][PH0=2.02][P=1.56e-07]	215378	Fam5c				intron	chr1	146565285	146565292	Peak_600[gene=215378][PH=23][PH0=2.02][P=1.56e-07]	23	+
601	Peak_601[gene=215378][PH=22][PH0=2.02][P=1.73e-06]	215378	Fam5c	LINE	1		intron	chr1	146571304	146571307	Peak_601[gene=215378][PH=22][PH0=2.02][P=1.73e-06]	22	+
602	Peak_602[gene=215378][PH=19][PH0=2.02][P=1.66e-03]	215378	Fam5c				intron	chr1	146571901	146571902	Peak_602[gene=215378][PH=19][PH0=2.02][P=1.66e-03]	19	+
603	Peak_603[gene=215378][PH=19][PH0=2.02][P=1.66e-03]	215378	Fam5c				intron	chr1	146571955	146571958	Peak_603[gene=215378][PH=19][PH0=2.02][P=1.66e-03]	19	+
604	Peak_604[gene=215378][PH=18][PH0=2.02][P=1.47e-02]	215378	Fam5c				intron	chr1	146573685	146573688	Peak_604[gene=215378][PH=18][PH0=2.02][P=1.47e-02]	18	+
605	Peak_605[gene=215378][PH=32][PH0=2.02][P=1.00e-100]	215378	Fam5c	Low_complexity	1		intron	chr1	146573985	146573988	Peak_605[gene=215378][PH=32][PH0=2.02][P=1.00e-100]	32	+
606	Peak_606[gene=215378][PH=18][PH0=2.02][P=1.47e-02]	215378	Fam5c				intron	chr1	146582143	146582146	Peak_606[gene=215378][PH=18][PH0=2.02][P=1.47e-02]	18	+
607	Peak_607[gene=215378][PH=19][PH0=2.02][P=1.66e-03]	215378	Fam5c				intron	chr1	146598931	146598933	Peak_607[gene=215378][PH=19][PH0=2.02][P=1.66e-03]	19	+
608	Peak_608[gene=215378][PH=18][PH0=2.02][P=1.47e-02]	215378	Fam5c				intron	chr1	146601202	146601211	Peak_608[gene=215378][PH=18][PH0=2.02][P=1.47e-02]	18	+
609	Peak_609[gene=215378][PH=21][PH0=2.02][P=1.81e-05]	215378	Fam5c	LINE	1		intron	chr1	146619341	146619342	Peak_609[gene=215378][PH=21][PH0=2.02][P=1.81e-05]	21	+
610	Peak_610[gene=215378][PH=21][PH0=2.02][P=1.81e-05]	215378	Fam5c	LINE	1		intron	chr1	146621060	146621071	Peak_610[gene=215378][PH=21][PH0=2.02][P=1.81e-05]	21	+
611	Peak_611[gene=215378][PH=20][PH0=2.02][P=1.78e-04]	215378	Fam5c	LINE	1		intron	chr1	146621582	146621602	Peak_611[gene=215378][PH=20][PH0=2.02][P=1.78e-04]	20	+
612	Peak_612[gene=215378][PH=21][PH0=2.02][P=1.81e-05]	215378	Fam5c	LINE	1		intron	chr1	146754840	146754847	Peak_612[gene=215378][PH=21][PH0=2.02][P=1.81e-05]	21	+
613	Peak_613[gene=215378][PH=24][PH0=2.02][P=1.56e-08]	215378	Fam5c	DNA	1		intron	chr1	146840886	146840888	Peak_613[gene=215378][PH=24][PH0=2.02][P=1.56e-08]	24	+
614	Peak_614[gene=215378][PH=19][PH0=2.02][P=1.66e-03]	215378	Fam5c	LINE	1		intron	chr1	146875757	146875760	Peak_614[gene=215378][PH=19][PH0=2.02][P=1.66e-03]	19	+
615	Peak_615[gene=215378][PH=18][PH0=2.02][P=1.47e-02]	215378	Fam5c				intron	chr1	146879934	146879938	Peak_615[gene=215378][PH=18][PH0=2.02][P=1.47e-02]	18	+
616	Peak_616[gene=108989][PH=12][PH0=0.60][P=5.93e-04]	108989	Tpr	SINE	1		intron	chr1	150434700	150434707	Peak_616[gene=108989][PH=12][PH0=0.60][P=5.93e-04]	12	+
617	Peak_617[gene=117198][PH=19][PH0=1.47][P=3.63e-07]	117198	Ivns1abp				3'UTR	chr1	151363449	151363450	Peak_617[gene=117198][PH=19][PH0=1.47][P=3.63e-07]	19	+
618	Peak_618[gene=117198][PH=15][PH0=1.47][P=5.52e-03]	117198	Ivns1abp				3'UTR	chr1	151363778	151363780	Peak_618[gene=117198][PH=15][PH0=1.47][P=5.52e-03]	15	+
619	Peak_619[gene=98685][PH=12][PH0=0.65][P=7.33e-04]	98685	1190005F20Rik				intron	chr1	151438925	151438939	Peak_619[gene=98685][PH=12][PH0=0.65][P=7.33e-04]	12	+
620	Peak_620[gene=66967][PH=12][PH0=0.78][P=1.31e-02]	66967	Edem3				intron	chr1	151766886	151766893	Peak_620[gene=66967][PH=12][PH0=0.78][P=1.31e-02]	12	+
621	Peak_621[gene=66967][PH=13][PH0=0.78][P=8.62e-04]	66967	Edem3				3'UTR	chr1	151821581	151821594	Peak_621[gene=66967][PH=13][PH0=0.78][P=8.62e-04]	13	+
622	Peak_622[gene=67771][PH=13][PH0=0.91][P=6.76e-04]	67771	Arpc5				3'UTR	chr1	152774960	152774962	Peak_622[gene=67771][PH=13][PH0=0.91][P=6.76e-04]	13	+
623	Peak_623[gene=226518][PH=22][PH0=2.10][P=1.53e-06]	226518	Nmnat2				intron	chr1	152955476	152955477	Peak_623[gene=226518][PH=22][PH0=2.10][P=1.53e-06]	22	+
624	Peak_624[gene=226518][PH=21][PH0=2.10][P=1.51e-05]	226518	Nmnat2				intron	chr1	152955555	152955556	Peak_624[gene=226518][PH=21][PH0=2.10][P=1.51e-05]	21	+
625	Peak_625[gene=226518][PH=22][PH0=2.10][P=1.53e-06]	226518	Nmnat2				intron	chr1	152955861	152955862	Peak_625[gene=226518][PH=22][PH0=2.10][P=1.53e-06]	22	+
626	Peak_626[gene=226518][PH=18][PH0=2.10][P=1.09e-02]	226518	Nmnat2				intron	chr1	152956008	152956017	Peak_626[gene=226518][PH=18][PH0=2.10][P=1.09e-02]	18	+
627	Peak_627[gene=226518][PH=19][PH0=2.10][P=1.28e-03]	226518	Nmnat2				intron	chr1	152956340	152956344	Peak_627[gene=226518][PH=19][PH0=2.10][P=1.28e-03]	19	+
628	Peak_628[gene=226518][PH=18][PH0=2.10][P=1.09e-02]	226518	Nmnat2				intron	chr1	152967443	152967445	Peak_628[gene=226518][PH=18][PH0=2.10][P=1.09e-02]	18	+
629	Peak_629[gene=226518][PH=23][PH0=2.10][P=1.51e-07]	226518	Nmnat2				intron	chr1	152967554	152967555	Peak_629[gene=226518][PH=23][PH0=2.10][P=1.51e-07]	23	+
630	Peak_630[gene=226518][PH=18][PH0=2.10][P=1.09e-02]	226518	Nmnat2				intron	chr1	152973883	152973890	Peak_630[gene=226518][PH=18][PH0=2.10][P=1.09e-02]	18	+
631	Peak_631[gene=226518][PH=18][PH0=2.10][P=1.09e-02]	226518	Nmnat2	SINE	1		intron	chr1	153010189	153010200	Peak_631[gene=226518][PH=18][PH0=2.10][P=1.09e-02]	18	+
632	Peak_632[gene=226518][PH=23][PH0=2.10][P=1.51e-07]	226518	Nmnat2				intron	chr1	153010621	153010622	Peak_632[gene=226518][PH=23][PH0=2.10][P=1.51e-07]	23	+
633	Peak_633[gene=14645][PH=41][PH0=5.03][P=1.00e-100]	14645	Glul				3'UTR	chr1	153908223	153908224	Peak_633[gene=14645][PH=41][PH0=5.03][P=1.00e-100]	41	+
634	Peak_634[gene=14645][PH=99][PH0=5.03][P=1.00e-100]	14645	Glul				3'UTR	chr1	153908405	153908406	Peak_634[gene=14645][PH=99][PH0=5.03][P=1.00e-100]	99	+
635	Peak_635[gene=14645][PH=36][PH0=5.03][P=1.00e-100]	14645	Glul				3'UTR	chr1	153908512	153908520	Peak_635[gene=14645][PH=36][PH0=5.03][P=1.00e-100]	36	+
636	Peak_636[gene=14645][PH=38][PH0=5.03][P=1.00e-100]	14645	Glul				3'UTR	chr1	153908995	153908997	Peak_636[gene=14645][PH=38][PH0=5.03][P=1.00e-100]	38	+
637	Peak_637[gene=14645][PH=123][PH0=5.03][P=1.00e-100]	14645	Glul				3'UTR	chr1	153909212	153909214	Peak_637[gene=14645][PH=123][PH0=5.03][P=1.00e-100]	123	+
638	Peak_638[gene=14645][PH=28][PH0=5.03][P=7.45e-05]	14645	Glul				3'UTR	chr1	153909479	153909484	Peak_638[gene=14645][PH=28][PH0=5.03][P=7.45e-05]	28	+
639	Peak_639[gene=14645][PH=30][PH0=5.03][P=2.36e-06]	14645	Glul				3'UTR	chr1	153909613	153909614	Peak_639[gene=14645][PH=30][PH0=5.03][P=2.36e-06]	30	+
640	Peak_640[gene=240832][PH=14][PH0=1.02][P=7.72e-04]	240832	Tor1aip2				intron	chr1	156046568	156046576	Peak_640[gene=240832][PH=14][PH0=1.02][P=7.72e-04]	14	+
641	Peak_641[gene=11352][PH=25][PH0=1.57][P=1.00e-100]	11352	Abl2				intron	chr1	156559315	156559321	Peak_641[gene=11352][PH=25][PH0=1.57][P=1.00e-100]	25	+
642	Peak_642[gene=11352][PH=16][PH0=1.57][P=6.24e-03]	11352	Abl2				intron	chr1	156564197	156564203	Peak_642[gene=11352][PH=16][PH0=1.57][P=6.24e-03]	16	+
643	Peak_643[gene=11352][PH=23][PH0=1.57][P=1.00e-100]	11352	Abl2				intron	chr1	156578103	156578109	Peak_643[gene=11352][PH=23][PH0=1.57][P=1.00e-100]	23	+
644	Peak_644[gene=11352][PH=17][PH0=1.57][P=6.17e-04]	11352	Abl2	LTR	1		intron	chr1	156595951	156595962	Peak_644[gene=11352][PH=17][PH0=1.57][P=6.17e-04]	17	+
645	Peak_645[gene=11352][PH=22][PH0=1.57][P=1.00e-100]	11352	Abl2				3'UTR	chr1	156645176	156645184	Peak_645[gene=11352][PH=22][PH0=1.57][P=1.00e-100]	22	+
646	Peak_646[gene=11899][PH=13][PH0=0.96][P=4.98e-02]	11899	Astn1				intron	chr1	158374180	158374183	Peak_646[gene=11899][PH=13][PH0=0.96][P=4.98e-02]	13	+
647	Peak_647[gene=11899][PH=18][PH0=0.96][P=5.06e-08]	11899	Astn1				intron	chr1	158390757	158390769	Peak_647[gene=11899][PH=18][PH0=0.96][P=5.06e-08]	18	+
648	Peak_648[gene=11899][PH=15][PH0=0.96][P=2.55e-04]	11899	Astn1				intron	chr1	158391609	158391623	Peak_648[gene=11899][PH=15][PH0=0.96][P=2.55e-04]	15	+
649	Peak_649[gene=11899][PH=13][PH0=0.96][P=4.98e-02]	11899	Astn1				intron	chr1	158621894	158621895	Peak_649[gene=11899][PH=13][PH0=0.96][P=4.98e-02]	13	+
650	Peak_650[gene=11899][PH=14][PH0=0.96][P=3.70e-03]	11899	Astn1				3'UTR	chr1	158689487	158689495	Peak_650[gene=11899][PH=14][PH0=0.96][P=3.70e-03]	14	+
651	Peak_651[gene=26374][PH=16][PH0=1.11][P=4.73e-05]	26374	Rfwd2				intron	chr1	159309799	159309807	Peak_651[gene=26374][PH=16][PH0=1.11][P=4.73e-05]	16	+
652	Peak_652[gene=26374][PH=20][PH0=1.11][P=1.00e-100]	26374	Rfwd2				intron	chr1	159325884	159325894	Peak_652[gene=26374][PH=20][PH0=1.11][P=1.00e-100]	20	+
653	Peak_653[gene=26374][PH=18][PH0=1.11][P=2.12e-07]	100628622	Mir1843b			mmu-mir-1843b	exon_unclassified	chr1	159340382	159340390	Peak_653[gene=26374][PH=18][PH0=1.11][P=2.12e-07]	18	+
654	Peak_654[gene=21960][PH=19][PH0=2.41][P=2.99e-02]	21960	Tnr				intron	chr1	159524570	159524588	Peak_654[gene=21960][PH=19][PH0=2.41][P=2.99e-02]	19	+
655	Peak_655[gene=21960][PH=20][PH0=2.41][P=3.81e-03]	21960	Tnr				intron	chr1	159532460	159532470	Peak_655[gene=21960][PH=20][PH0=2.41][P=3.81e-03]	20	+
656	Peak_656[gene=21960][PH=20][PH0=2.41][P=3.81e-03]	21960	Tnr				intron	chr1	159544625	159544630	Peak_656[gene=21960][PH=20][PH0=2.41][P=3.81e-03]	20	+
657	Peak_657[gene=21960][PH=26][PH0=2.41][P=1.00e-100]	21960	Tnr	LINE	1		intron	chr1	159560608	159560616	Peak_657[gene=21960][PH=26][PH0=2.41][P=1.00e-100]	26	+
658	Peak_658[gene=21960][PH=22][PH0=2.41][P=5.31e-05]	21960	Tnr				intron	chr1	159568470	159568474	Peak_658[gene=21960][PH=22][PH0=2.41][P=5.31e-05]	22	+
659	Peak_659[gene=21960][PH=20][PH0=2.41][P=3.81e-03]	21960	Tnr				intron	chr1	159571179	159571183	Peak_659[gene=21960][PH=20][PH0=2.41][P=3.81e-03]	20	+
660	Peak_660[gene=21960][PH=19][PH0=2.41][P=2.99e-02]	21960	Tnr	LINE	1		intron	chr1	159577903	159577906	Peak_660[gene=21960][PH=19][PH0=2.41][P=2.99e-02]	19	+
661	Peak_661[gene=21960][PH=19][PH0=2.41][P=2.99e-02]	21960	Tnr				intron	chr1	159580934	159580938	Peak_661[gene=21960][PH=19][PH0=2.41][P=2.99e-02]	19	+
662	Peak_662[gene=21960][PH=19][PH0=2.41][P=2.99e-02]	21960	Tnr				intron	chr1	159594656	159594661	Peak_662[gene=21960][PH=19][PH0=2.41][P=2.99e-02]	19	+
663	Peak_663[gene=21960][PH=22][PH0=2.41][P=5.31e-05]	21960	Tnr	Simple_repeat	1		intron	chr1	159595146	159595147	Peak_663[gene=21960][PH=22][PH0=2.41][P=5.31e-05]	22	+
664	Peak_664[gene=21960][PH=38][PH0=2.41][P=1.00e-100]	21960	Tnr				intron	chr1	159612726	159612727	Peak_664[gene=21960][PH=38][PH0=2.41][P=1.00e-100]	38	+
665	Peak_665[gene=21960][PH=19][PH0=2.41][P=2.99e-02]	21960	Tnr				intron	chr1	159614277	159614292	Peak_665[gene=21960][PH=19][PH0=2.41][P=2.99e-02]	19	+
666	Peak_666[gene=21960][PH=21][PH0=2.41][P=4.61e-04]	21960	Tnr				intron	chr1	159614766	159614767	Peak_666[gene=21960][PH=21][PH0=2.41][P=4.61e-04]	21	+
667	Peak_667[gene=21960][PH=25][PH0=2.41][P=3.08e-08]	21960	Tnr	LINE	1		intron	chr1	159624026	159624027	Peak_667[gene=21960][PH=25][PH0=2.41][P=3.08e-08]	25	+
668	Peak_668[gene=21960][PH=25][PH0=2.41][P=3.08e-08]	21960	Tnr				intron	chr1	159624393	159624396	Peak_668[gene=21960][PH=25][PH0=2.41][P=3.08e-08]	25	+
669	Peak_669[gene=21960][PH=29][PH0=2.41][P=1.00e-100]	21960	Tnr	SINE	1		intron	chr1	159624985	159624991	Peak_669[gene=21960][PH=29][PH0=2.41][P=1.00e-100]	29	+
670	Peak_670[gene=21960][PH=20][PH0=2.41][P=3.81e-03]	21960	Tnr				intron	chr1	159643965	159643969	Peak_670[gene=21960][PH=20][PH0=2.41][P=3.81e-03]	20	+
671	Peak_671[gene=21960][PH=35][PH0=2.41][P=1.00e-100]	21960	Tnr				intron	chr1	159694092	159694109	Peak_671[gene=21960][PH=35][PH0=2.41][P=1.00e-100]	35	+
672	Peak_672[gene=21960][PH=19][PH0=2.41][P=2.99e-02]	21960	Tnr				intron	chr1	159738669	159738670	Peak_672[gene=21960][PH=19][PH0=2.41][P=2.99e-02]	19	+
673	Peak_673[gene=21960][PH=26][PH0=2.41][P=1.00e-100]	21960	Tnr				intron	chr1	159749634	159749635	Peak_673[gene=21960][PH=26][PH0=2.41][P=1.00e-100]	26	+
674	Peak_674[gene=21960][PH=19][PH0=2.41][P=2.99e-02]	21960	Tnr				intron	chr1	159788107	159788108	Peak_674[gene=21960][PH=19][PH0=2.41][P=2.99e-02]	19	+
675	Peak_675[gene=381305][PH=17][PH0=1.06][P=9.87e-07]	381305	Rc3h1	LINE	0.5		intron	chr1	160918719	160918721	Peak_675[gene=381305][PH=17][PH0=1.06][P=9.87e-07]	17	+
676	Peak_676[gene=381305][PH=16][PH0=1.06][P=1.47e-05]	381305	Rc3h1				3'UTR	chr1	160970410	160970412	Peak_676[gene=381305][PH=16][PH0=1.06][P=1.47e-05]	16	+
677	Peak_677[gene=14455][PH=94][PH0=5.35][P=2.59e-10]	14455	Gas5				exon_unclassified	chr1	161035890	161035893	Peak_677[gene=14455][PH=94][PH0=5.35][P=2.59e-10]	94	+
678	Peak_678[gene=14455][PH=32][PH0=5.35][P=1.14e-07]	14455	Gas5				intron	chr1	161037640	161037650	Peak_678[gene=14455][PH=32][PH0=5.35][P=1.14e-07]	32	+
679	Peak_679[gene=14455][PH=29][PH0=5.35][P=1.95e-05]	100217446	Snord47				exon_unclassified	chr1	161038130	161038141	Peak_679[gene=14455][PH=29][PH0=5.35][P=1.95e-05]	29	+
680	Peak_680[gene=73844][PH=10][PH0=0.44][P=4.62e-03]	73844	Ankrd45				3'UTR	chr1	161170334	161170350	Peak_680[gene=73844][PH=10][PH0=0.44][P=4.62e-03]	10	+
681	Peak_681[gene=16579][PH=15][PH0=1.07][P=4.96e-04]	16579	Kifap3	Low_complexity	1		intron	chr1	163827225	163827229	Peak_681[gene=16579][PH=15][PH0=1.07][P=4.96e-04]	15	+
682	Peak_682[gene=16579][PH=14][PH0=1.07][P=6.43e-03]	16579	Kifap3	DNA	1		intron	chr1	163842427	163842434	Peak_682[gene=16579][PH=14][PH0=1.07][P=6.43e-03]	14	+
683	Peak_683[gene=16579][PH=15][PH0=1.07][P=4.96e-04]	16579	Kifap3				intron	chr1	163892312	163892325	Peak_683[gene=16579][PH=15][PH0=1.07][P=4.96e-04]	15	+
684	Peak_684[gene=16579][PH=21][PH0=1.07][P=1.00e-100]	16579	Kifap3				intron	chr1	163903264	163903265	Peak_684[gene=16579][PH=21][PH0=1.07][P=1.00e-100]	21	+
685	Peak_685[gene=100039795][PH=15][PH0=1.25][P=1.81e-03]	100039795	Ildr2				intron	chr1	166306180	166306181	Peak_685[gene=100039795][PH=15][PH0=1.25][P=1.81e-03]	15	+
686	Peak_686[gene=100039795][PH=18][PH0=1.25][P=8.73e-07]	100039795	Ildr2				3'UTR	chr1	166315575	166315582	Peak_686[gene=100039795][PH=18][PH0=1.25][P=8.73e-07]	18	+
687	Peak_687[gene=19737][PH=9][PH0=0.32][P=8.07e-03]	19737	Rgs5				3'UTR	chr1	169693253	169693264	Peak_687[gene=19737][PH=9][PH0=0.32][P=8.07e-03]	9	+
688	Peak_688[gene=19737][PH=11][PH0=0.32][P=9.25e-06]	19737	Rgs5				3'UTR	chr1	169693470	169693482	Peak_688[gene=19737][PH=11][PH0=0.32][P=9.25e-06]	11	+
689	Peak_689[gene=75472][PH=6][PH0=0.08][P=3.96e-03]	75472	1700009P17Rik	DNA	0.352941		intron	chr1	171123482	171123499	Peak_689[gene=75472][PH=6][PH0=0.08][P=3.96e-03]	6	+
690	Peak_690[gene=12847][PH=11][PH0=0.72][P=4.65e-02]	12847	Copa				intron	chr1	172095153	172095161	Peak_690[gene=12847][PH=11][PH0=0.72][P=4.65e-02]	11	+
691	Peak_691[gene=12847][PH=18][PH0=0.72][P=6.12e-09]	12847	Copa				3'UTR	chr1	172122172	172122175	Peak_691[gene=12847][PH=18][PH0=0.72][P=6.12e-09]	18	+
692	Peak_692[gene=19298][PH=11][PH0=0.81][P=3.63e-02]	19298	Pex19				3'UTR	chr1	172135182	172135185	Peak_692[gene=19298][PH=11][PH0=0.81][P=3.63e-02]	11	+
693	Peak_693[gene=98193][PH=27][PH0=0.86][P=1.00e-100]	98193	Dcaf8				intron	chr1	172188635	172188637	Peak_693[gene=98193][PH=27][PH0=0.86][P=1.00e-100]	27	+
694	Peak_694[gene=16513][PH=17][PH0=1.17][P=2.37e-06]	16513	Kcnj10	LTR	1		3'UTR	chr1	172371197	172371198	Peak_694[gene=16513][PH=17][PH0=1.17][P=2.37e-06]	17	+
695	Peak_695[gene=67556][PH=15][PH0=0.91][P=2.79e-06]	67556	Pigm	LTR	1		3'UTR	chr1	172382390	172382395	Peak_695[gene=67556][PH=15][PH0=0.91][P=2.79e-06]	15	+
696	Peak_696[gene=54418][PH=13][PH0=0.95][P=4.42e-02]	54418	Fmn2				intron	chr1	174567577	174567584	Peak_696[gene=54418][PH=13][PH0=0.95][P=4.42e-02]	13	+
697	Peak_697[gene=54418][PH=15][PH0=0.95][P=2.23e-04]	54418	Fmn2				intron	chr1	174587037	174587038	Peak_697[gene=54418][PH=15][PH0=0.95][P=2.23e-04]	15	+
698	Peak_698[gene=54418][PH=13][PH0=0.95][P=4.42e-02]	54418	Fmn2	LINE	1		intron	chr1	174587673	174587686	Peak_698[gene=54418][PH=13][PH0=0.95][P=4.42e-02]	13	+
699	Peak_699[gene=54418][PH=16][PH0=0.95][P=1.42e-05]	54418	Fmn2	LINE	1		intron	chr1	174588010	174588015	Peak_699[gene=54418][PH=16][PH0=0.95][P=1.42e-05]	16	+
700	Peak_700[gene=54418][PH=19][PH0=0.95][P=1.00e-100]	54418	Fmn2				intron	chr1	174752470	174752473	Peak_700[gene=54418][PH=19][PH0=0.95][P=1.00e-100]	19	+
701	Peak_701[gene=30928][PH=22][PH0=3.23][P=2.21e-04]	30928	Zfp238				3'UTR	chr1	177449070	177449075	Peak_701[gene=30928][PH=22][PH0=3.23][P=2.21e-04]	22	+
702	Peak_702[gene=30928][PH=38][PH0=3.23][P=1.00e-100]	30928	Zfp238	Low_complexity	1		3'UTR	chr1	177449953	177449956	Peak_702[gene=30928][PH=38][PH0=3.23][P=1.00e-100]	38	+
703	Peak_703[gene=545391][PH=11][PH0=0.15][P=1.45e-08]	545391	Gm16432				intron	chr1	177987247	177987255	Peak_703[gene=545391][PH=11][PH0=0.15][P=1.45e-08]	11	+
704	Peak_704[gene=78825][PH=22][PH0=1.55][P=1.00e-100]	78825	Pppde1	LINE	1		intron	chr1	178197616	178197618	Peak_704[gene=78825][PH=22][PH0=1.55][P=1.00e-100]	22	+
705	Peak_705[gene=78825][PH=15][PH0=1.55][P=3.57e-02]	78825	Pppde1	LTR	1		intron	chr1	178202305	178202307	Peak_705[gene=78825][PH=15][PH0=1.55][P=3.57e-02]	15	+
706	Peak_706[gene=78825][PH=15][PH0=1.55][P=3.57e-02]	78825	Pppde1	LTR	1		intron	chr1	178203898	178203906	Peak_706[gene=78825][PH=15][PH0=1.55][P=3.57e-02]	15	+
707	Peak_707[gene=78825][PH=17][PH0=1.55][P=3.62e-04]	78825	Pppde1				3'UTR	chr1	178251813	178251814	Peak_707[gene=78825][PH=17][PH0=1.55][P=3.62e-04]	17	+
708	Peak_708[gene=269152][PH=13][PH0=0.77][P=3.98e-03]	269152	Kif26b				intron	chr1	178550867	178550877	Peak_708[gene=269152][PH=13][PH0=0.77][P=3.98e-03]	13	+
709	Peak_709[gene=226751][PH=21][PH0=2.01][P=8.26e-06]	226751	Cdc42bpa	LINE	1		intron	chr1	179991006	179991010	Peak_709[gene=226751][PH=21][PH0=2.01][P=8.26e-06]	21	+
710	Peak_710[gene=226751][PH=20][PH0=2.01][P=8.19e-05]	226751	Cdc42bpa	LINE	1		intron	chr1	180048776	180048777	Peak_710[gene=226751][PH=20][PH0=2.01][P=8.19e-05]	20	+
711	Peak_711[gene=226751][PH=18][PH0=2.01][P=6.84e-03]	226751	Cdc42bpa	LINE	1		intron	chr1	180050860	180050867	Peak_711[gene=226751][PH=18][PH0=2.01][P=6.84e-03]	18	+
712	Peak_712[gene=226751][PH=19][PH0=2.01][P=7.69e-04]	226751	Cdc42bpa				intron	chr1	180093448	180093449	Peak_712[gene=226751][PH=19][PH0=2.01][P=7.69e-04]	19	+
713	Peak_713[gene=226751][PH=18][PH0=2.01][P=6.84e-03]	226751	Cdc42bpa				intron	chr1	180093806	180093811	Peak_713[gene=226751][PH=18][PH0=2.01][P=6.84e-03]	18	+
714	Peak_714[gene=226751][PH=20][PH0=2.01][P=8.19e-05]	226751	Cdc42bpa	LINE	1		intron	chr1	180102838	180102849	Peak_714[gene=226751][PH=20][PH0=2.01][P=8.19e-05]	20	+
715	Peak_715[gene=226751][PH=19][PH0=2.01][P=7.69e-04]	226751	Cdc42bpa				intron	chr1	180116496	180116498	Peak_715[gene=226751][PH=19][PH0=2.01][P=7.69e-04]	19	+
716	Peak_716[gene=226751][PH=33][PH0=2.01][P=1.00e-100]	226751	Cdc42bpa	SINE	1		intron	chr1	180116659	180116669	Peak_716[gene=226751][PH=33][PH0=2.01][P=1.00e-100]	33	+
717	Peak_717[gene=226751][PH=29][PH0=2.01][P=1.00e-100]	226751	Cdc42bpa	LINE	1		intron	chr1	180120542	180120543	Peak_717[gene=226751][PH=29][PH0=2.01][P=1.00e-100]	29	+
718	Peak_718[gene=226751][PH=24][PH0=2.01][P=1.00e-100]	226751	Cdc42bpa				intron	chr1	180122071	180122074	Peak_718[gene=226751][PH=24][PH0=2.01][P=1.00e-100]	24	+
719	Peak_719[gene=226751][PH=24][PH0=2.01][P=1.00e-100]	226751	Cdc42bpa				intron	chr1	180122607	180122621	Peak_719[gene=226751][PH=24][PH0=2.01][P=1.00e-100]	24	+
720	Peak_720[gene=226751][PH=24][PH0=2.01][P=1.00e-100]	226751	Cdc42bpa				intron	chr1	180124511	180124519	Peak_720[gene=226751][PH=24][PH0=2.01][P=1.00e-100]	24	+
721	Peak_721[gene=226751][PH=20][PH0=2.01][P=8.19e-05]	226751	Cdc42bpa				intron	chr1	180125713	180125717	Peak_721[gene=226751][PH=20][PH0=2.01][P=8.19e-05]	20	+
722	Peak_722[gene=226751][PH=21][PH0=2.01][P=8.26e-06]	226751	Cdc42bpa				intron	chr1	180126487	180126507	Peak_722[gene=226751][PH=21][PH0=2.01][P=8.26e-06]	21	+
723	Peak_723[gene=226751][PH=32][PH0=2.01][P=1.00e-100]	226751	Cdc42bpa	SINE	0.2		intron	chr1	180126700	180126705	Peak_723[gene=226751][PH=32][PH0=2.01][P=1.00e-100]	32	+
724	Peak_724[gene=226751][PH=18][PH0=2.01][P=6.84e-03]	226751	Cdc42bpa				intron	chr1	180127180	180127181	Peak_724[gene=226751][PH=18][PH0=2.01][P=6.84e-03]	18	+
725	Peak_725[gene=226751][PH=18][PH0=2.01][P=6.84e-03]	226751	Cdc42bpa				intron	chr1	180128309	180128315	Peak_725[gene=226751][PH=18][PH0=2.01][P=6.84e-03]	18	+
726	Peak_726[gene=226751][PH=20][PH0=2.01][P=8.19e-05]	226751	Cdc42bpa				intron	chr1	180131119	180131123	Peak_726[gene=226751][PH=20][PH0=2.01][P=8.19e-05]	20	+
727	Peak_727[gene=226751][PH=20][PH0=2.01][P=8.19e-05]	226751	Cdc42bpa				intron	chr1	180131336	180131339	Peak_727[gene=226751][PH=20][PH0=2.01][P=8.19e-05]	20	+
728	Peak_728[gene=226751][PH=18][PH0=2.01][P=6.84e-03]	226751	Cdc42bpa				intron	chr1	180131482	180131484	Peak_728[gene=226751][PH=18][PH0=2.01][P=6.84e-03]	18	+
729	Peak_729[gene=226751][PH=25][PH0=2.01][P=1.00e-100]	226751	Cdc42bpa				intron	chr1	180133293	180133296	Peak_729[gene=226751][PH=25][PH0=2.01][P=1.00e-100]	25	+
730	Peak_730[gene=226751][PH=25][PH0=2.01][P=1.00e-100]	226751	Cdc42bpa				intron	chr1	180133469	180133470	Peak_730[gene=226751][PH=25][PH0=2.01][P=1.00e-100]	25	+
731	Peak_731[gene=226751][PH=65][PH0=2.01][P=1.00e-100]	226751	Cdc42bpa				intron	chr1	180133646	180133649	Peak_731[gene=226751][PH=65][PH0=2.01][P=1.00e-100]	65	+
732	Peak_732[gene=226751][PH=26][PH0=2.01][P=1.00e-100]	226751	Cdc42bpa				3'UTR	chr1	180163912	180163917	Peak_732[gene=226751][PH=26][PH0=2.01][P=1.00e-100]	26	+
733	Peak_733[gene=320404][PH=16][PH0=1.38][P=1.01e-03]	320404	Itpkb				intron	chr1	180354106	180354116	Peak_733[gene=320404][PH=16][PH0=1.38][P=1.01e-03]	16	+
734	Peak_734[gene=320404][PH=17][PH0=1.38][P=8.78e-05]	320404	Itpkb				intron	chr1	180355178	180355181	Peak_734[gene=320404][PH=17][PH0=1.38][P=8.78e-05]	17	+
735	Peak_735[gene=320404][PH=15][PH0=1.38][P=1.09e-02]	320404	Itpkb				intron	chr1	180355630	180355645	Peak_735[gene=320404][PH=15][PH0=1.38][P=1.09e-02]	15	+
736	Peak_736[gene=170760][PH=11][PH0=0.54][P=1.80e-03]	170760	Acbd3				3'UTR	chr1	180753496	180753498	Peak_736[gene=170760][PH=11][PH0=0.54][P=1.80e-03]	11	+
737	Peak_737[gene=209456][PH=10][PH0=0.44][P=8.12e-03]	209456	Trp53bp2				intron	chr1	182431782	182431784	Peak_737[gene=209456][PH=10][PH0=0.44][P=8.12e-03]	10	+
738	Peak_738[gene=96935][PH=15][PH0=1.43][P=2.45e-02]	96935	Susd4				intron	chr1	182805985	182805988	Peak_738[gene=96935][PH=15][PH0=1.43][P=2.45e-02]	15	+
739	Peak_739[gene=96935][PH=18][PH0=1.43][P=1.80e-05]	96935	Susd4				intron	chr1	182860775	182860778	Peak_739[gene=96935][PH=18][PH0=1.43][P=1.80e-05]	18	+
740	Peak_740[gene=96935][PH=23][PH0=1.43][P=1.00e-08]	96935	Susd4				intron	chr1	182861430	182861432	Peak_740[gene=96935][PH=23][PH0=1.43][P=1.00e-08]	23	+
741	Peak_741[gene=96935][PH=30][PH0=1.43][P=1.00e-08]	96935	Susd4				intron	chr1	182880489	182880490	Peak_741[gene=96935][PH=30][PH0=1.43][P=1.00e-08]	30	+
742	Peak_742[gene=96935][PH=19][PH0=1.43][P=1.45e-06]	96935	Susd4	SINE	1		intron	chr1	182886781	182886782	Peak_742[gene=96935][PH=19][PH0=1.43][P=1.45e-06]	19	+
743	Peak_743[gene=98732][PH=22][PH0=0.57][P=1.00e-100]	98732	Rab3gap2				3'UTR	chr1	185284131	185284132	Peak_743[gene=98732][PH=22][PH0=0.57][P=1.00e-100]	22	+
744	Peak_744[gene=98732][PH=15][PH0=0.57][P=4.12e-08]	98732	Rab3gap2				3'UTR	chr1	185284287	185284299	Peak_744[gene=98732][PH=15][PH0=0.57][P=4.12e-08]	15	+
745	Peak_745[gene=98732][PH=12][PH0=0.57][P=4.73e-04]	98732	Rab3gap2				3'UTR	chr1	185285709	185285712	Peak_745[gene=98732][PH=12][PH0=0.57][P=4.73e-04]	12	+
746	Peak_746[gene=23827][PH=12][PH0=0.46][P=1.16e-05]	23827	Bpnt1	LTR	1		intron	chr1	185339497	185339501	Peak_746[gene=23827][PH=12][PH0=0.46][P=1.16e-05]	12	+
747	Peak_747[gene=67769][PH=23][PH0=1.09][P=1.00e-100]	67769	Gpatch2	SINE	0.785714		intron	chr1	187239143	187239157	Peak_747[gene=67769][PH=23][PH0=1.09][P=1.00e-100]	23	+
748	Peak_748[gene=67769][PH=16][PH0=1.09][P=4.28e-05]	67769	Gpatch2				intron	chr1	187329735	187329738	Peak_748[gene=67769][PH=16][PH0=1.09][P=4.28e-05]	16	+
749	Peak_749[gene=26381][PH=14][PH0=0.65][P=4.42e-05]	26381	Esrrg	LINE	1		intron	chr1	187848321	187848325	Peak_749[gene=26381][PH=14][PH0=0.65][P=4.42e-05]	14	+
750	Peak_750[gene=26381][PH=12][PH0=0.65][P=1.60e-02]	26381	Esrrg	LINE	1		intron	chr1	187868145	187868147	Peak_750[gene=26381][PH=12][PH0=0.65][P=1.60e-02]	12	+
751	Peak_751[gene=226856][PH=16][PH0=1.61][P=6.49e-03]	226856	Lpgat1				intron	chr1	191766635	191766638	Peak_751[gene=226856][PH=16][PH0=1.61][P=6.49e-03]	16	+
752	Peak_752[gene=226856][PH=20][PH0=1.61][P=4.75e-07]	226856	Lpgat1				intron	chr1	191770081	191770089	Peak_752[gene=226856][PH=20][PH0=1.61][P=4.75e-07]	20	+
753	Peak_753[gene=226856][PH=17][PH0=1.61][P=6.58e-04]	226856	Lpgat1				intron	chr1	191774484	191774485	Peak_753[gene=226856][PH=17][PH0=1.61][P=6.58e-04]	17	+
754	Peak_754[gene=226856][PH=28][PH0=1.61][P=1.00e-100]	226856	Lpgat1				3'UTR	chr1	191779481	191779483	Peak_754[gene=226856][PH=28][PH0=1.61][P=1.00e-100]	28	+
755	Peak_755[gene=226856][PH=28][PH0=1.61][P=1.00e-100]	226856	Lpgat1				3'UTR	chr1	191780030	191780031	Peak_755[gene=226856][PH=28][PH0=1.61][P=1.00e-100]	28	+
756	Peak_756[gene=226856][PH=30][PH0=1.61][P=1.00e-100]	226856	Lpgat1				3'UTR	chr1	191783356	191783358	Peak_756[gene=226856][PH=30][PH0=1.61][P=1.00e-100]	30	+
757	Peak_757[gene=16510][PH=13][PH0=0.87][P=1.44e-02]	16510	Kcnh1				intron	chr1	192280269	192280275	Peak_757[gene=16510][PH=13][PH0=0.87][P=1.44e-02]	13	+
758	Peak_758[gene=16510][PH=15][PH0=0.87][P=6.01e-05]	16510	Kcnh1				intron	chr1	192290273	192290275	Peak_758[gene=16510][PH=15][PH0=0.87][P=6.01e-05]	15	+
759	Peak_759[gene=16510][PH=13][PH0=0.87][P=1.44e-02]	16510	Kcnh1				intron	chr1	192303135	192303142	Peak_759[gene=16510][PH=13][PH0=0.87][P=1.44e-02]	13	+
760	Peak_760[gene=16510][PH=13][PH0=0.87][P=1.44e-02]	16510	Kcnh1				intron	chr1	192305400	192305407	Peak_760[gene=16510][PH=13][PH0=0.87][P=1.44e-02]	13	+
761	Peak_761[gene=16510][PH=15][PH0=0.87][P=6.01e-05]	16510	Kcnh1	LINE	1		intron	chr1	192307067	192307075	Peak_761[gene=16510][PH=15][PH0=0.87][P=6.01e-05]	15	+
762	Peak_762[gene=16510][PH=17][PH0=0.87][P=1.72e-07]	16510	Kcnh1				intron	chr1	192442709	192442715	Peak_762[gene=16510][PH=17][PH0=0.87][P=1.72e-07]	17	+
763	Peak_763[gene=16510][PH=13][PH0=0.87][P=1.44e-02]	16510	Kcnh1				intron	chr1	192443937	192443941	Peak_763[gene=16510][PH=13][PH0=0.87][P=1.44e-02]	13	+
764	Peak_764[gene=18845][PH=14][PH0=1.08][P=9.98e-03]	18845	Plxna2				intron	chr1	194750454	194750455	Peak_764[gene=18845][PH=14][PH0=1.08][P=9.98e-03]	14	+
765	Peak_765[gene=18845][PH=16][PH0=1.08][P=5.59e-05]	18845	Plxna2				intron	chr1	194773301	194773314	Peak_765[gene=18845][PH=16][PH0=1.08][P=5.59e-05]	16	+
766	Peak_766[gene=320977][PH=24][PH0=3.66][P=1.98e-04]	320977	A330023F24Rik				intron	chr1	195017974	195017976	Peak_766[gene=320977][PH=24][PH0=3.66][P=1.98e-04]	24	+
767	Peak_767[gene=320977][PH=24][PH0=3.66][P=1.98e-04]	320977	A330023F24Rik	SINE	1		exon_unclassified	chr1	195027377	195027396	Peak_767[gene=320977][PH=24][PH0=3.66][P=1.98e-04]	24	+
768	Peak_768[gene=320977][PH=25][PH0=3.66][P=3.04e-05]	320977	A330023F24Rik				intron	chr1	195028516	195028517	Peak_768[gene=320977][PH=25][PH0=3.66][P=3.04e-05]	25	+
769	Peak_769[gene=320977][PH=24][PH0=3.66][P=1.98e-04]	320977	A330023F24Rik	LINE	1		intron	chr1	195030024	195030025	Peak_769[gene=320977][PH=24][PH0=3.66][P=1.98e-04]	24	+
770	Peak_770[gene=320977][PH=25][PH0=3.66][P=3.04e-05]	320977	A330023F24Rik				intron	chr1	195032587	195032593	Peak_770[gene=320977][PH=25][PH0=3.66][P=3.04e-05]	25	+
771	Peak_771[gene=320977][PH=42][PH0=3.66][P=1.00e-100]	320977	A330023F24Rik				exon_unclassified	chr1	195036614	195036616	Peak_771[gene=320977][PH=42][PH0=3.66][P=1.00e-100]	42	+
772	Peak_772[gene=497097][PH=23][PH0=3.43][P=7.75e-03]	497097	Xkr4	LTR	1		intron	chr1	3244590	3244599	Peak_772[gene=497097][PH=23][PH0=3.43][P=7.75e-03]	23	-
773	Peak_773[gene=497097][PH=26][PH0=3.43][P=2.30e-05]	497097	Xkr4				intron	chr1	3286813	3286816	Peak_773[gene=497097][PH=26][PH0=3.43][P=2.30e-05]	26	-
774	Peak_774[gene=497097][PH=31][PH0=3.43][P=1.00e-100]	497097	Xkr4	LINE	1		intron	chr1	3288161	3288165	Peak_774[gene=497097][PH=31][PH0=3.43][P=1.00e-100]	31	-
775	Peak_775[gene=497097][PH=36][PH0=3.43][P=1.00e-100]	497097	Xkr4	LINE	1		intron	chr1	3288411	3288415	Peak_775[gene=497097][PH=36][PH0=3.43][P=1.00e-100]	36	-
776	Peak_776[gene=497097][PH=25][PH0=3.43][P=1.67e-04]	497097	Xkr4	LINE	1		intron	chr1	3288706	3288707	Peak_776[gene=497097][PH=25][PH0=3.43][P=1.67e-04]	25	-
777	Peak_777[gene=497097][PH=22][PH0=3.43][P=4.94e-02]	497097	Xkr4				intron	chr1	3289570	3289584	Peak_777[gene=497097][PH=22][PH0=3.43][P=4.94e-02]	22	-
778	Peak_778[gene=497097][PH=27][PH0=3.43][P=3.00e-06]	497097	Xkr4	DNA	1		intron	chr1	3296372	3296379	Peak_778[gene=497097][PH=27][PH0=3.43][P=3.00e-06]	27	-
779	Peak_779[gene=497097][PH=35][PH0=3.43][P=1.00e-100]	497097	Xkr4	LINE	1		intron	chr1	3298151	3298153	Peak_779[gene=497097][PH=35][PH0=3.43][P=1.00e-100]	35	-
780	Peak_780[gene=497097][PH=22][PH0=3.43][P=4.94e-02]	497097	Xkr4	LINE	1		intron	chr1	3298367	3298372	Peak_780[gene=497097][PH=22][PH0=3.43][P=4.94e-02]	22	-
781	Peak_781[gene=497097][PH=24][PH0=3.43][P=1.16e-03]	497097	Xkr4	LINE	1		intron	chr1	3318932	3318933	Peak_781[gene=497097][PH=24][PH0=3.43][P=1.16e-03]	24	-
782	Peak_782[gene=497097][PH=23][PH0=3.43][P=7.75e-03]	497097	Xkr4	LINE	1		intron	chr1	3320151	3320153	Peak_782[gene=497097][PH=23][PH0=3.43][P=7.75e-03]	23	-
783	Peak_783[gene=497097][PH=25][PH0=3.43][P=1.67e-04]	497097	Xkr4	LINE	1		intron	chr1	3320374	3320382	Peak_783[gene=497097][PH=25][PH0=3.43][P=1.67e-04]	25	-
784	Peak_784[gene=497097][PH=25][PH0=3.43][P=1.67e-04]	497097	Xkr4				intron	chr1	3321060	3321063	Peak_784[gene=497097][PH=25][PH0=3.43][P=1.67e-04]	25	-
785	Peak_785[gene=497097][PH=32][PH0=3.43][P=1.00e-100]	497097	Xkr4				intron	chr1	3321252	3321256	Peak_785[gene=497097][PH=32][PH0=3.43][P=1.00e-100]	32	-
786	Peak_786[gene=497097][PH=22][PH0=3.43][P=4.94e-02]	497097	Xkr4	LTR	1		intron	chr1	3341684	3341694	Peak_786[gene=497097][PH=22][PH0=3.43][P=4.94e-02]	22	-
787	Peak_787[gene=497097][PH=27][PH0=3.43][P=3.00e-06]	497097	Xkr4	LINE	1		intron	chr1	3352477	3352482	Peak_787[gene=497097][PH=27][PH0=3.43][P=3.00e-06]	27	-
788	Peak_788[gene=497097][PH=36][PH0=3.43][P=1.00e-100]	497097	Xkr4	LINE	1		intron	chr1	3352694	3352696	Peak_788[gene=497097][PH=36][PH0=3.43][P=1.00e-100]	36	-
789	Peak_789[gene=497097][PH=25][PH0=3.43][P=1.67e-04]	497097	Xkr4				intron	chr1	3352985	3352990	Peak_789[gene=497097][PH=25][PH0=3.43][P=1.67e-04]	25	-
790	Peak_790[gene=497097][PH=23][PH0=3.43][P=7.75e-03]	497097	Xkr4				intron	chr1	3355617	3355618	Peak_790[gene=497097][PH=23][PH0=3.43][P=7.75e-03]	23	-
791	Peak_791[gene=497097][PH=29][PH0=3.43][P=3.51e-08]	497097	Xkr4				intron	chr1	3357020	3357022	Peak_791[gene=497097][PH=29][PH0=3.43][P=3.51e-08]	29	-
792	Peak_792[gene=497097][PH=30][PH0=3.43][P=1.00e-100]	497097	Xkr4	SINE	1		intron	chr1	3367730	3367732	Peak_792[gene=497097][PH=30][PH0=3.43][P=1.00e-100]	30	-
793	Peak_793[gene=497097][PH=22][PH0=3.43][P=4.94e-02]	497097	Xkr4				intron	chr1	3373162	3373163	Peak_793[gene=497097][PH=22][PH0=3.43][P=4.94e-02]	22	-
794	Peak_794[gene=497097][PH=28][PH0=3.43][P=3.51e-07]	497097	Xkr4	LINE	1		intron	chr1	3373900	3373901	Peak_794[gene=497097][PH=28][PH0=3.43][P=3.51e-07]	28	-
795	Peak_795[gene=497097][PH=27][PH0=3.43][P=3.00e-06]	497097	Xkr4	LINE	1		intron	chr1	3374282	3374290	Peak_795[gene=497097][PH=27][PH0=3.43][P=3.00e-06]	27	-
796	Peak_796[gene=497097][PH=46][PH0=3.43][P=1.00e-100]	497097	Xkr4	LINE	1		intron	chr1	3374559	3374565	Peak_796[gene=497097][PH=46][PH0=3.43][P=1.00e-100]	46	-
797	Peak_797[gene=497097][PH=29][PH0=3.43][P=3.51e-08]	497097	Xkr4				intron	chr1	3374736	3374740	Peak_797[gene=497097][PH=29][PH0=3.43][P=3.51e-08]	29	-
798	Peak_798[gene=497097][PH=85][PH0=3.43][P=1.00e-100]	497097	Xkr4	LTR	1		intron	chr1	3374866	3374867	Peak_798[gene=497097][PH=85][PH0=3.43][P=1.00e-100]	85	-
799	Peak_799[gene=497097][PH=35][PH0=3.43][P=1.00e-100]	497097	Xkr4	LINE	1		intron	chr1	3375104	3375111	Peak_799[gene=497097][PH=35][PH0=3.43][P=1.00e-100]	35	-
800	Peak_800[gene=497097][PH=46][PH0=3.43][P=1.00e-100]	497097	Xkr4	LINE	1		intron	chr1	3375316	3375318	Peak_800[gene=497097][PH=46][PH0=3.43][P=1.00e-100]	46	-
801	Peak_801[gene=497097][PH=58][PH0=3.43][P=1.00e-100]	497097	Xkr4	LINE	1		intron	chr1	3375590	3375591	Peak_801[gene=497097][PH=58][PH0=3.43][P=1.00e-100]	58	-
802	Peak_802[gene=497097][PH=33][PH0=3.43][P=1.00e-100]	497097	Xkr4	LINE	1		intron	chr1	3375727	3375733	Peak_802[gene=497097][PH=33][PH0=3.43][P=1.00e-100]	33	-
803	Peak_803[gene=497097][PH=35][PH0=3.43][P=1.00e-100]	497097	Xkr4	LINE	1		intron	chr1	3375843	3375848	Peak_803[gene=497097][PH=35][PH0=3.43][P=1.00e-100]	35	-
804	Peak_804[gene=497097][PH=35][PH0=3.43][P=1.00e-100]	497097	Xkr4	LINE	1		intron	chr1	3376280	3376281	Peak_804[gene=497097][PH=35][PH0=3.43][P=1.00e-100]	35	-
805	Peak_805[gene=497097][PH=31][PH0=3.43][P=1.00e-100]	497097	Xkr4				intron	chr1	3376744	3376748	Peak_805[gene=497097][PH=31][PH0=3.43][P=1.00e-100]	31	-
806	Peak_806[gene=497097][PH=31][PH0=3.43][P=1.00e-100]	497097	Xkr4				intron	chr1	3378778	3378779	Peak_806[gene=497097][PH=31][PH0=3.43][P=1.00e-100]	31	-
807	Peak_807[gene=497097][PH=28][PH0=3.43][P=3.51e-07]	497097	Xkr4				intron	chr1	3379241	3379244	Peak_807[gene=497097][PH=28][PH0=3.43][P=3.51e-07]	28	-
808	Peak_808[gene=497097][PH=36][PH0=3.43][P=1.00e-100]	497097	Xkr4				intron	chr1	3379432	3379433	Peak_808[gene=497097][PH=36][PH0=3.43][P=1.00e-100]	36	-
809	Peak_809[gene=497097][PH=22][PH0=3.43][P=4.94e-02]	497097	Xkr4	DNA	1		intron	chr1	3380910	3380913	Peak_809[gene=497097][PH=22][PH0=3.43][P=4.94e-02]	22	-
810	Peak_810[gene=497097][PH=33][PH0=3.43][P=1.00e-100]	497097	Xkr4	LTR	1		intron	chr1	3383227	3383228	Peak_810[gene=497097][PH=33][PH0=3.43][P=1.00e-100]	33	-
811	Peak_811[gene=497097][PH=26][PH0=3.43][P=2.30e-05]	497097	Xkr4	LINE	1		intron	chr1	3383442	3383452	Peak_811[gene=497097][PH=26][PH0=3.43][P=2.30e-05]	26	-
812	Peak_812[gene=497097][PH=26][PH0=3.43][P=2.30e-05]	497097	Xkr4				intron	chr1	3384089	3384090	Peak_812[gene=497097][PH=26][PH0=3.43][P=2.30e-05]	26	-
813	Peak_813[gene=497097][PH=23][PH0=3.43][P=7.75e-03]	497097	Xkr4				intron	chr1	3386173	3386179	Peak_813[gene=497097][PH=23][PH0=3.43][P=7.75e-03]	23	-
814	Peak_814[gene=497097][PH=22][PH0=3.43][P=4.94e-02]	497097	Xkr4				intron	chr1	3386846	3386858	Peak_814[gene=497097][PH=22][PH0=3.43][P=4.94e-02]	22	-
815	Peak_815[gene=497097][PH=23][PH0=3.43][P=7.75e-03]	497097	Xkr4				intron	chr1	3387168	3387169	Peak_815[gene=497097][PH=23][PH0=3.43][P=7.75e-03]	23	-
816	Peak_816[gene=497097][PH=24][PH0=3.43][P=1.16e-03]	497097	Xkr4				intron	chr1	3387513	3387514	Peak_816[gene=497097][PH=24][PH0=3.43][P=1.16e-03]	24	-
817	Peak_817[gene=497097][PH=30][PH0=3.43][P=1.00e-100]	497097	Xkr4	LINE	1		intron	chr1	3387783	3387784	Peak_817[gene=497097][PH=30][PH0=3.43][P=1.00e-100]	30	-
818	Peak_818[gene=497097][PH=34][PH0=3.43][P=1.00e-100]	497097	Xkr4				intron	chr1	3387894	3387895	Peak_818[gene=497097][PH=34][PH0=3.43][P=1.00e-100]	34	-
819	Peak_819[gene=497097][PH=49][PH0=3.43][P=1.00e-100]	497097	Xkr4				intron	chr1	3388020	3388022	Peak_819[gene=497097][PH=49][PH0=3.43][P=1.00e-100]	49	-
820	Peak_820[gene=497097][PH=23][PH0=3.43][P=7.75e-03]	497097	Xkr4				intron	chr1	3405625	3405632	Peak_820[gene=497097][PH=23][PH0=3.43][P=7.75e-03]	23	-
821	Peak_821[gene=497097][PH=26][PH0=3.43][P=2.30e-05]	497097	Xkr4	Simple_repeat	1		intron	chr1	3418474	3418482	Peak_821[gene=497097][PH=26][PH0=3.43][P=2.30e-05]	26	-
822	Peak_822[gene=497097][PH=24][PH0=3.43][P=1.16e-03]	497097	Xkr4	LINE	1		intron	chr1	3490175	3490178	Peak_822[gene=497097][PH=24][PH0=3.43][P=1.16e-03]	24	-
823	Peak_823[gene=497097][PH=22][PH0=3.43][P=4.94e-02]	497097	Xkr4				intron	chr1	3518937	3518938	Peak_823[gene=497097][PH=22][PH0=3.43][P=4.94e-02]	22	-
824	Peak_824[gene=497097][PH=25][PH0=3.43][P=1.67e-04]	497097	Xkr4				intron	chr1	3530381	3530389	Peak_824[gene=497097][PH=25][PH0=3.43][P=1.67e-04]	25	-
825	Peak_825[gene=497097][PH=25][PH0=3.43][P=1.67e-04]	497097	Xkr4	LINE	1		intron	chr1	3535957	3535961	Peak_825[gene=497097][PH=25][PH0=3.43][P=1.67e-04]	25	-
826	Peak_826[gene=497097][PH=25][PH0=3.43][P=1.67e-04]	497097	Xkr4	LTR	1		intron	chr1	3545167	3545168	Peak_826[gene=497097][PH=25][PH0=3.43][P=1.67e-04]	25	-
827	Peak_827[gene=497097][PH=23][PH0=3.43][P=7.75e-03]	497097	Xkr4				intron	chr1	3550573	3550577	Peak_827[gene=497097][PH=23][PH0=3.43][P=7.75e-03]	23	-
828	Peak_828[gene=497097][PH=30][PH0=3.43][P=1.00e-100]	497097	Xkr4				intron	chr1	3551471	3551473	Peak_828[gene=497097][PH=30][PH0=3.43][P=1.00e-100]	30	-
829	Peak_829[gene=497097][PH=22][PH0=3.43][P=4.94e-02]	497097	Xkr4	LTR	1		intron	chr1	3558732	3558742	Peak_829[gene=497097][PH=22][PH0=3.43][P=4.94e-02]	22	-
830	Peak_830[gene=497097][PH=30][PH0=3.43][P=1.00e-100]	497097	Xkr4	LTR	1		intron	chr1	3559602	3559605	Peak_830[gene=497097][PH=30][PH0=3.43][P=1.00e-100]	30	-
831	Peak_831[gene=497097][PH=27][PH0=3.43][P=3.00e-06]	497097	Xkr4				intron	chr1	3571720	3571724	Peak_831[gene=497097][PH=27][PH0=3.43][P=3.00e-06]	27	-
832	Peak_832[gene=497097][PH=23][PH0=3.43][P=7.75e-03]	497097	Xkr4				intron	chr1	3572378	3572380	Peak_832[gene=497097][PH=23][PH0=3.43][P=7.75e-03]	23	-
833	Peak_833[gene=497097][PH=24][PH0=3.43][P=1.16e-03]	497097	Xkr4	SINE	1		intron	chr1	3572448	3572456	Peak_833[gene=497097][PH=24][PH0=3.43][P=1.16e-03]	24	-
834	Peak_834[gene=497097][PH=22][PH0=3.43][P=4.94e-02]	497097	Xkr4	SINE	1		intron	chr1	3572554	3572555	Peak_834[gene=497097][PH=22][PH0=3.43][P=4.94e-02]	22	-
835	Peak_835[gene=497097][PH=28][PH0=3.43][P=3.51e-07]	497097	Xkr4				intron	chr1	3572662	3572664	Peak_835[gene=497097][PH=28][PH0=3.43][P=3.51e-07]	28	-
836	Peak_836[gene=497097][PH=22][PH0=3.43][P=4.94e-02]	497097	Xkr4				intron	chr1	3588753	3588754	Peak_836[gene=497097][PH=22][PH0=3.43][P=4.94e-02]	22	-
837	Peak_837[gene=497097][PH=23][PH0=3.43][P=7.75e-03]	497097	Xkr4	LTR	1		intron	chr1	3593078	3593083	Peak_837[gene=497097][PH=23][PH0=3.43][P=7.75e-03]	23	-
838	Peak_838[gene=497097][PH=40][PH0=3.43][P=1.00e-100]	497097	Xkr4	SINE	1		intron	chr1	3602569	3602571	Peak_838[gene=497097][PH=40][PH0=3.43][P=1.00e-100]	40	-
839	Peak_839[gene=497097][PH=24][PH0=3.43][P=1.16e-03]	497097	Xkr4	LINE	1		intron	chr1	3602818	3602823	Peak_839[gene=497097][PH=24][PH0=3.43][P=1.16e-03]	24	-
840	Peak_840[gene=497097][PH=33][PH0=3.43][P=1.00e-100]	497097	Xkr4	DNA	1		intron	chr1	3605481	3605485	Peak_840[gene=497097][PH=33][PH0=3.43][P=1.00e-100]	33	-
841	Peak_841[gene=497097][PH=25][PH0=3.43][P=1.67e-04]	497097	Xkr4	SINE	1		intron	chr1	3605686	3605690	Peak_841[gene=497097][PH=25][PH0=3.43][P=1.67e-04]	25	-
842	Peak_842[gene=497097][PH=28][PH0=3.43][P=3.51e-07]	497097	Xkr4				intron	chr1	3606350	3606353	Peak_842[gene=497097][PH=28][PH0=3.43][P=3.51e-07]	28	-
843	Peak_843[gene=497097][PH=26][PH0=3.43][P=2.30e-05]	497097	Xkr4	LINE	1		intron	chr1	3608285	3608289	Peak_843[gene=497097][PH=26][PH0=3.43][P=2.30e-05]	26	-
844	Peak_844[gene=497097][PH=22][PH0=3.43][P=4.94e-02]	497097	Xkr4				intron	chr1	3615623	3615626	Peak_844[gene=497097][PH=22][PH0=3.43][P=4.94e-02]	22	-
845	Peak_845[gene=497097][PH=23][PH0=3.43][P=7.75e-03]	497097	Xkr4				intron	chr1	3615946	3615948	Peak_845[gene=497097][PH=23][PH0=3.43][P=7.75e-03]	23	-
846	Peak_846[gene=497097][PH=22][PH0=3.43][P=4.94e-02]	497097	Xkr4	LINE	1		intron	chr1	3617562	3617564	Peak_846[gene=497097][PH=22][PH0=3.43][P=4.94e-02]	22	-
847	Peak_847[gene=497097][PH=24][PH0=3.43][P=1.16e-03]	497097	Xkr4	LINE	1		intron	chr1	3617797	3617800	Peak_847[gene=497097][PH=24][PH0=3.43][P=1.16e-03]	24	-
848	Peak_848[gene=497097][PH=24][PH0=3.43][P=1.16e-03]	497097	Xkr4	LINE	1		intron	chr1	3618640	3618643	Peak_848[gene=497097][PH=24][PH0=3.43][P=1.16e-03]	24	-
849	Peak_849[gene=497097][PH=30][PH0=3.43][P=1.00e-100]	497097	Xkr4	LINE	1		intron	chr1	3619280	3619283	Peak_849[gene=497097][PH=30][PH0=3.43][P=1.00e-100]	30	-
850	Peak_850[gene=497097][PH=23][PH0=3.43][P=7.75e-03]	497097	Xkr4	LINE	1		intron	chr1	3619995	3620002	Peak_850[gene=497097][PH=23][PH0=3.43][P=7.75e-03]	23	-
851	Peak_851[gene=497097][PH=25][PH0=3.43][P=1.67e-04]	497097	Xkr4	LINE	1		intron	chr1	3620507	3620511	Peak_851[gene=497097][PH=25][PH0=3.43][P=1.67e-04]	25	-
852	Peak_852[gene=497097][PH=23][PH0=3.43][P=7.75e-03]	497097	Xkr4	LINE	1		intron	chr1	3620728	3620733	Peak_852[gene=497097][PH=23][PH0=3.43][P=7.75e-03]	23	-
853	Peak_853[gene=497097][PH=28][PH0=3.43][P=3.51e-07]	497097	Xkr4	LINE	1		intron	chr1	3621763	3621764	Peak_853[gene=497097][PH=28][PH0=3.43][P=3.51e-07]	28	-
854	Peak_854[gene=497097][PH=34][PH0=3.43][P=1.00e-100]	497097	Xkr4				intron	chr1	3622745	3622748	Peak_854[gene=497097][PH=34][PH0=3.43][P=1.00e-100]	34	-
855	Peak_855[gene=497097][PH=36][PH0=3.43][P=1.00e-100]	497097	Xkr4				intron	chr1	3622928	3622931	Peak_855[gene=497097][PH=36][PH0=3.43][P=1.00e-100]	36	-
856	Peak_856[gene=497097][PH=24][PH0=3.43][P=1.16e-03]	497097	Xkr4				intron	chr1	3623049	3623051	Peak_856[gene=497097][PH=24][PH0=3.43][P=1.16e-03]	24	-
857	Peak_857[gene=497097][PH=32][PH0=3.43][P=1.00e-100]	497097	Xkr4				intron	chr1	3623187	3623189	Peak_857[gene=497097][PH=32][PH0=3.43][P=1.00e-100]	32	-
858	Peak_858[gene=497097][PH=22][PH0=3.43][P=4.94e-02]	497097	Xkr4				intron	chr1	3623401	3623411	Peak_858[gene=497097][PH=22][PH0=3.43][P=4.94e-02]	22	-
859	Peak_859[gene=497097][PH=22][PH0=3.43][P=4.94e-02]	497097	Xkr4				intron	chr1	3623447	3623452	Peak_859[gene=497097][PH=22][PH0=3.43][P=4.94e-02]	22	-
860	Peak_860[gene=497097][PH=28][PH0=3.43][P=3.51e-07]	497097	Xkr4				intron	chr1	3623604	3623606	Peak_860[gene=497097][PH=28][PH0=3.43][P=3.51e-07]	28	-
861	Peak_861[gene=497097][PH=25][PH0=3.43][P=1.67e-04]	497097	Xkr4				intron	chr1	3623679	3623680	Peak_861[gene=497097][PH=25][PH0=3.43][P=1.67e-04]	25	-
862	Peak_862[gene=497097][PH=28][PH0=3.43][P=3.51e-07]	497097	Xkr4				intron	chr1	3624410	3624411	Peak_862[gene=497097][PH=28][PH0=3.43][P=3.51e-07]	28	-
863	Peak_863[gene=497097][PH=57][PH0=3.43][P=1.00e-100]	497097	Xkr4				intron	chr1	3624558	3624562	Peak_863[gene=497097][PH=57][PH0=3.43][P=1.00e-100]	57	-
864	Peak_864[gene=497097][PH=25][PH0=3.43][P=1.67e-04]	497097	Xkr4	LINE	1		intron	chr1	3626467	3626468	Peak_864[gene=497097][PH=25][PH0=3.43][P=1.67e-04]	25	-
865	Peak_865[gene=497097][PH=34][PH0=3.43][P=1.00e-100]	497097	Xkr4				intron	chr1	3629033	3629039	Peak_865[gene=497097][PH=34][PH0=3.43][P=1.00e-100]	34	-
866	Peak_866[gene=497097][PH=29][PH0=3.43][P=3.51e-08]	497097	Xkr4	SINE	0.666667		intron	chr1	3629284	3629287	Peak_866[gene=497097][PH=29][PH0=3.43][P=3.51e-08]	29	-
867	Peak_867[gene=497097][PH=22][PH0=3.43][P=4.94e-02]	497097	Xkr4				intron	chr1	3629335	3629337	Peak_867[gene=497097][PH=22][PH0=3.43][P=4.94e-02]	22	-
868	Peak_868[gene=497097][PH=23][PH0=3.43][P=7.75e-03]	497097	Xkr4				intron	chr1	3651653	3651654	Peak_868[gene=497097][PH=23][PH0=3.43][P=7.75e-03]	23	-
869	Peak_869[gene=497097][PH=29][PH0=3.43][P=3.51e-08]	497097	Xkr4	LINE	1		intron	chr1	3654445	3654449	Peak_869[gene=497097][PH=29][PH0=3.43][P=3.51e-08]	29	-
870	Peak_870[gene=497097][PH=27][PH0=3.43][P=3.00e-06]	497097	Xkr4				intron	chr1	3655380	3655382	Peak_870[gene=497097][PH=27][PH0=3.43][P=3.00e-06]	27	-
871	Peak_871[gene=497097][PH=22][PH0=3.43][P=4.94e-02]	497097	Xkr4				intron	chr1	3655506	3655507	Peak_871[gene=497097][PH=22][PH0=3.43][P=4.94e-02]	22	-
872	Peak_872[gene=497097][PH=22][PH0=3.43][P=4.94e-02]	497097	Xkr4				intron	chr1	3656441	3656442	Peak_872[gene=497097][PH=22][PH0=3.43][P=4.94e-02]	22	-
873	Peak_873[gene=497097][PH=40][PH0=3.43][P=1.00e-100]	497097	Xkr4				intron	chr1	3664646	3664651	Peak_873[gene=497097][PH=40][PH0=3.43][P=1.00e-100]	40	-
874	Peak_874[gene=497097][PH=25][PH0=3.43][P=1.67e-04]	497097	Xkr4				intron	chr1	3665513	3665525	Peak_874[gene=497097][PH=25][PH0=3.43][P=1.67e-04]	25	-
875	Peak_875[gene=497097][PH=25][PH0=3.43][P=1.67e-04]	497097	Xkr4				intron	chr1	3670136	3670138	Peak_875[gene=497097][PH=25][PH0=3.43][P=1.67e-04]	25	-
876	Peak_876[gene=58175][PH=13][PH0=0.72][P=7.25e-04]	58175	Rgs20				intron	chr1	4966947	4966950	Peak_876[gene=58175][PH=13][PH0=0.72][P=7.25e-04]	13	-
877	Peak_877[gene=58175][PH=12][PH0=0.72][P=1.21e-02]	58175	Rgs20				intron	chr1	4971121	4971124	Peak_877[gene=58175][PH=12][PH0=0.72][P=1.21e-02]	12	-
878	Peak_878[gene=58175][PH=12][PH0=0.72][P=1.21e-02]	58175	Rgs20	LTR	1		intron	chr1	4999220	4999227	Peak_878[gene=58175][PH=12][PH0=0.72][P=1.21e-02]	12	-
879	Peak_879[gene=58175][PH=22][PH0=0.72][P=1.00e-100]	58175	Rgs20				intron	chr1	5006864	5006865	Peak_879[gene=58175][PH=22][PH0=0.72][P=1.00e-100]	22	-
880	Peak_880[gene=58175][PH=12][PH0=0.72][P=1.21e-02]	58175	Rgs20	SINE	1		intron	chr1	5017698	5017714	Peak_880[gene=58175][PH=12][PH0=0.72][P=1.21e-02]	12	-
881	Peak_881[gene=58175][PH=15][PH0=0.72][P=2.07e-06]	58175	Rgs20				intron	chr1	5018216	5018219	Peak_881[gene=58175][PH=15][PH0=0.72][P=2.07e-06]	15	-
882	Peak_882[gene=58175][PH=14][PH0=0.72][P=4.03e-05]	58175	Rgs20				intron	chr1	5018284	5018298	Peak_882[gene=58175][PH=14][PH0=0.72][P=4.03e-05]	14	-
883	Peak_883[gene=71096][PH=15][PH0=0.91][P=3.58e-04]	71096	Sntg1	LINE	1		intron	chr1	8538242	8538249	Peak_883[gene=71096][PH=15][PH0=0.91][P=3.58e-04]	15	-
884	Peak_884[gene=71096][PH=15][PH0=0.91][P=3.58e-04]	71096	Sntg1	LINE	1		intron	chr1	8539741	8539749	Peak_884[gene=71096][PH=15][PH0=0.91][P=3.58e-04]	15	-
885	Peak_885[gene=71096][PH=16][PH0=0.91][P=2.19e-05]	71096	Sntg1	LINE	1		intron	chr1	8540684	8540695	Peak_885[gene=71096][PH=16][PH0=0.91][P=2.19e-05]	16	-
886	Peak_886[gene=71096][PH=16][PH0=0.91][P=2.19e-05]	71096	Sntg1	LINE	1		intron	chr1	8540942	8540943	Peak_886[gene=71096][PH=16][PH0=0.91][P=2.19e-05]	16	-
887	Peak_887[gene=71096][PH=18][PH0=0.91][P=1.08e-07]	71096	Sntg1	LINE	1		intron	chr1	8571312	8571315	Peak_887[gene=71096][PH=18][PH0=0.91][P=1.08e-07]	18	-
888	Peak_888[gene=71096][PH=15][PH0=0.91][P=3.58e-04]	71096	Sntg1	LINE	1		intron	chr1	8575807	8575815	Peak_888[gene=71096][PH=15][PH0=0.91][P=3.58e-04]	15	-
889	Peak_889[gene=71096][PH=15][PH0=0.91][P=3.58e-04]	71096	Sntg1				intron	chr1	8646476	8646479	Peak_889[gene=71096][PH=15][PH0=0.91][P=3.58e-04]	15	-
890	Peak_890[gene=71096][PH=16][PH0=0.91][P=2.19e-05]	71096	Sntg1	LINE	1		intron	chr1	8747757	8747759	Peak_890[gene=71096][PH=16][PH0=0.91][P=2.19e-05]	16	-
891	Peak_891[gene=71096][PH=15][PH0=0.91][P=3.58e-04]	71096	Sntg1	LINE	1		intron	chr1	8747974	8747978	Peak_891[gene=71096][PH=15][PH0=0.91][P=3.58e-04]	15	-
892	Peak_892[gene=71096][PH=24][PH0=0.91][P=3.60e-08]	71096	Sntg1	LINE	1		intron	chr1	8748205	8748216	Peak_892[gene=71096][PH=24][PH0=0.91][P=3.60e-08]	24	-
893	Peak_893[gene=71096][PH=22][PH0=0.91][P=3.60e-08]	71096	Sntg1	LINE	1		intron	chr1	8748522	8748533	Peak_893[gene=71096][PH=22][PH0=0.91][P=3.60e-08]	22	-
894	Peak_894[gene=71096][PH=16][PH0=0.91][P=2.19e-05]	71096	Sntg1	LINE	1		intron	chr1	8748758	8748769	Peak_894[gene=71096][PH=16][PH0=0.91][P=2.19e-05]	16	-
895	Peak_895[gene=71096][PH=14][PH0=0.91][P=5.46e-03]	71096	Sntg1	LINE	1		intron	chr1	8749012	8749021	Peak_895[gene=71096][PH=14][PH0=0.91][P=5.46e-03]	14	-
896	Peak_896[gene=71096][PH=14][PH0=0.91][P=5.46e-03]	71096	Sntg1	LINE	1		intron	chr1	8749636	8749663	Peak_896[gene=71096][PH=14][PH0=0.91][P=5.46e-03]	14	-
897	Peak_897[gene=71096][PH=17][PH0=0.91][P=1.26e-06]	71096	Sntg1	LINE	1		intron	chr1	8753649	8753652	Peak_897[gene=71096][PH=17][PH0=0.91][P=1.26e-06]	17	-
898	Peak_898[gene=71096][PH=16][PH0=0.91][P=2.19e-05]	71096	Sntg1	LINE	1		intron	chr1	8755125	8755135	Peak_898[gene=71096][PH=16][PH0=0.91][P=2.19e-05]	16	-
899	Peak_899[gene=71096][PH=15][PH0=0.91][P=3.58e-04]	71096	Sntg1	LINE	1		intron	chr1	8759223	8759225	Peak_899[gene=71096][PH=15][PH0=0.91][P=3.58e-04]	15	-
900	Peak_900[gene=71096][PH=14][PH0=0.91][P=5.46e-03]	71096	Sntg1	LINE	1		intron	chr1	8759792	8759794	Peak_900[gene=71096][PH=14][PH0=0.91][P=5.46e-03]	14	-
901	Peak_901[gene=71096][PH=15][PH0=0.91][P=3.58e-04]	71096	Sntg1	LINE	1		intron	chr1	8761265	8761271	Peak_901[gene=71096][PH=15][PH0=0.91][P=3.58e-04]	15	-
902	Peak_902[gene=71096][PH=16][PH0=0.91][P=2.19e-05]	71096	Sntg1	LINE	1		intron	chr1	8761417	8761423	Peak_902[gene=71096][PH=16][PH0=0.91][P=2.19e-05]	16	-
903	Peak_903[gene=71096][PH=14][PH0=0.91][P=5.46e-03]	71096	Sntg1	LINE	1		intron	chr1	8889356	8889359	Peak_903[gene=71096][PH=14][PH0=0.91][P=5.46e-03]	14	-
904	Peak_904[gene=71096][PH=16][PH0=0.91][P=2.19e-05]	71096	Sntg1	LINE	1		intron	chr1	8894643	8894645	Peak_904[gene=71096][PH=16][PH0=0.91][P=2.19e-05]	16	-
905	Peak_905[gene=71096][PH=18][PH0=0.91][P=1.08e-07]	71096	Sntg1	LINE	1		intron	chr1	8895559	8895562	Peak_905[gene=71096][PH=18][PH0=0.91][P=1.08e-07]	18	-
906	Peak_906[gene=71096][PH=14][PH0=0.91][P=5.46e-03]	71096	Sntg1	LINE	1		intron	chr1	8895936	8895938	Peak_906[gene=71096][PH=14][PH0=0.91][P=5.46e-03]	14	-
907	Peak_907[gene=71096][PH=22][PH0=0.91][P=3.60e-08]	71096	Sntg1	LINE	1		intron	chr1	8897333	8897334	Peak_907[gene=71096][PH=22][PH0=0.91][P=3.60e-08]	22	-
908	Peak_908[gene=71096][PH=15][PH0=0.91][P=3.58e-04]	71096	Sntg1				intron	chr1	8908142	8908143	Peak_908[gene=71096][PH=15][PH0=0.91][P=3.58e-04]	15	-
909	Peak_909[gene=71096][PH=16][PH0=0.91][P=2.19e-05]	71096	Sntg1	LTR	1		intron	chr1	8931126	8931131	Peak_909[gene=71096][PH=16][PH0=0.91][P=2.19e-05]	16	-
910	Peak_910[gene=71096][PH=19][PH0=0.91][P=3.60e-08]	71096	Sntg1	LTR	1		intron	chr1	8931504	8931509	Peak_910[gene=71096][PH=19][PH0=0.91][P=3.60e-08]	19	-
911	Peak_911[gene=71096][PH=15][PH0=0.91][P=3.58e-04]	71096	Sntg1	LINE	1		intron	chr1	8932658	8932660	Peak_911[gene=71096][PH=15][PH0=0.91][P=3.58e-04]	15	-
912	Peak_912[gene=71096][PH=17][PH0=0.91][P=1.26e-06]	71096	Sntg1				intron	chr1	8943175	8943176	Peak_912[gene=71096][PH=17][PH0=0.91][P=1.26e-06]	17	-
913	Peak_913[gene=71096][PH=16][PH0=0.91][P=2.19e-05]	71096	Sntg1				intron	chr1	8943353	8943380	Peak_913[gene=71096][PH=16][PH0=0.91][P=2.19e-05]	16	-
914	Peak_914[gene=71096][PH=16][PH0=0.91][P=2.19e-05]	71096	Sntg1				intron	chr1	8948823	8948847	Peak_914[gene=71096][PH=16][PH0=0.91][P=2.19e-05]	16	-
915	Peak_915[gene=71096][PH=16][PH0=0.91][P=2.19e-05]	71096	Sntg1				intron	chr1	8997178	8997195	Peak_915[gene=71096][PH=16][PH0=0.91][P=2.19e-05]	16	-
916	Peak_916[gene=71096][PH=15][PH0=0.91][P=3.58e-04]	71096	Sntg1				intron	chr1	8997467	8997471	Peak_916[gene=71096][PH=15][PH0=0.91][P=3.58e-04]	15	-
917	Peak_917[gene=71096][PH=17][PH0=0.91][P=1.26e-06]	71096	Sntg1				intron	chr1	9103348	9103352	Peak_917[gene=71096][PH=17][PH0=0.91][P=1.26e-06]	17	-
918	Peak_918[gene=71096][PH=27][PH0=0.91][P=3.60e-08]	71096	Sntg1	LINE	1		intron	chr1	9135155	9135163	Peak_918[gene=71096][PH=27][PH0=0.91][P=3.60e-08]	27	-
919	Peak_919[gene=71096][PH=18][PH0=0.91][P=1.08e-07]	71096	Sntg1				intron	chr1	9137880	9137885	Peak_919[gene=71096][PH=18][PH0=0.91][P=1.08e-07]	18	-
920	Peak_920[gene=71096][PH=19][PH0=0.91][P=3.60e-08]	71096	Sntg1	DNA	1		intron	chr1	9139359	9139362	Peak_920[gene=71096][PH=19][PH0=0.91][P=3.60e-08]	19	-
921	Peak_921[gene=71096][PH=18][PH0=0.91][P=1.08e-07]	71096	Sntg1	LINE	1		intron	chr1	9139456	9139458	Peak_921[gene=71096][PH=18][PH0=0.91][P=1.08e-07]	18	-
922	Peak_922[gene=71096][PH=16][PH0=0.91][P=2.19e-05]	71096	Sntg1	LINE	1		intron	chr1	9139735	9139738	Peak_922[gene=71096][PH=16][PH0=0.91][P=2.19e-05]	16	-
923	Peak_923[gene=71096][PH=14][PH0=0.91][P=5.46e-03]	71096	Sntg1	LINE	1		intron	chr1	9139857	9139861	Peak_923[gene=71096][PH=14][PH0=0.91][P=5.46e-03]	14	-
924	Peak_924[gene=71096][PH=14][PH0=0.91][P=5.46e-03]	71096	Sntg1	LINE	1		intron	chr1	9140369	9140374	Peak_924[gene=71096][PH=14][PH0=0.91][P=5.46e-03]	14	-
925	Peak_925[gene=71096][PH=24][PH0=0.91][P=3.60e-08]	71096	Sntg1	LINE	1		intron	chr1	9152655	9152656	Peak_925[gene=71096][PH=24][PH0=0.91][P=3.60e-08]	24	-
926	Peak_926[gene=71096][PH=20][PH0=0.91][P=3.60e-08]	71096	Sntg1				intron	chr1	9156813	9156819	Peak_926[gene=71096][PH=20][PH0=0.91][P=3.60e-08]	20	-
927	Peak_927[gene=71096][PH=16][PH0=0.91][P=2.19e-05]	71096	Sntg1				intron	chr1	9159758	9159778	Peak_927[gene=71096][PH=16][PH0=0.91][P=2.19e-05]	16	-
928	Peak_928[gene=71096][PH=15][PH0=0.91][P=3.58e-04]	71096	Sntg1				intron	chr1	9159903	9159913	Peak_928[gene=71096][PH=15][PH0=0.91][P=3.58e-04]	15	-
929	Peak_929[gene=71096][PH=15][PH0=0.91][P=3.58e-04]	71096	Sntg1				intron	chr1	9160158	9160170	Peak_929[gene=71096][PH=15][PH0=0.91][P=3.58e-04]	15	-
930	Peak_930[gene=71096][PH=19][PH0=0.91][P=3.60e-08]	71096	Sntg1	LINE	1		intron	chr1	9196341	9196342	Peak_930[gene=71096][PH=19][PH0=0.91][P=3.60e-08]	19	-
931	Peak_931[gene=71096][PH=14][PH0=0.91][P=5.46e-03]	71096	Sntg1	LINE	1		intron	chr1	9274302	9274309	Peak_931[gene=71096][PH=14][PH0=0.91][P=5.46e-03]	14	-
932	Peak_932[gene=73824][PH=14][PH0=0.72][P=5.31e-07]	266793	Snord87				exon_unclassified	chr1	9942490	9942503	Peak_932[gene=73824][PH=14][PH0=0.72][P=5.31e-07]	14	-
933	Peak_933[gene=17978][PH=15][PH0=1.15][P=2.13e-03]	17978	Ncoa2				intron	chr1	13163349	13163359	Peak_933[gene=17978][PH=15][PH0=1.15][P=2.13e-03]	15	-
934	Peak_934[gene=17978][PH=15][PH0=1.15][P=2.13e-03]	17978	Ncoa2				intron	chr1	13167398	13167404	Peak_934[gene=17978][PH=15][PH0=1.15][P=2.13e-03]	15	-
935	Peak_935[gene=17978][PH=16][PH0=1.15][P=1.64e-04]	17978	Ncoa2				intron	chr1	13357072	13357079	Peak_935[gene=17978][PH=16][PH0=1.15][P=1.64e-04]	16	-
936	Peak_936[gene=17978][PH=20][PH0=1.15][P=2.71e-08]	17978	Ncoa2	Low_complexity	1		intron	chr1	13373345	13373347	Peak_936[gene=17978][PH=20][PH0=1.15][P=2.71e-08]	20	-
937	Peak_937[gene=17978][PH=16][PH0=1.15][P=1.64e-04]	17978	Ncoa2				intron	chr1	13373597	13373616	Peak_937[gene=17978][PH=16][PH0=1.15][P=1.64e-04]	16	-
938	Peak_938[gene=17978][PH=17][PH0=1.15][P=1.18e-05]	17978	Ncoa2				intron	chr1	13373874	13373881	Peak_938[gene=17978][PH=17][PH0=1.15][P=1.18e-05]	17	-
939	Peak_939[gene=29819][PH=16][PH0=0.98][P=1.85e-05]	29819	Stau2				intron	chr1	16308469	16308476	Peak_939[gene=29819][PH=16][PH0=0.98][P=1.85e-05]	16	-
940	Peak_940[gene=29819][PH=17][PH0=0.98][P=1.13e-06]	29819	Stau2				intron	chr1	16308688	16308690	Peak_940[gene=29819][PH=17][PH0=0.98][P=1.13e-06]	17	-
941	Peak_941[gene=29819][PH=17][PH0=0.98][P=1.13e-06]	29819	Stau2	LINE	1		intron	chr1	16323171	16323182	Peak_941[gene=29819][PH=17][PH0=0.98][P=1.13e-06]	17	-
942	Peak_942[gene=29819][PH=14][PH0=0.98][P=4.04e-03]	29819	Stau2	LINE	1		intron	chr1	16424127	16424131	Peak_942[gene=29819][PH=14][PH0=0.98][P=4.04e-03]	14	-
943	Peak_943[gene=29819][PH=14][PH0=0.98][P=4.04e-03]	29819	Stau2				intron	chr1	16443180	16443194	Peak_943[gene=29819][PH=14][PH0=0.98][P=4.04e-03]	14	-
944	Peak_944[gene=29819][PH=23][PH0=0.98][P=1.00e-100]	29819	Stau2				intron	chr1	16503389	16503390	Peak_944[gene=29819][PH=23][PH0=0.98][P=1.00e-100]	23	-
945	Peak_945[gene=29819][PH=16][PH0=0.98][P=1.85e-05]	29819	Stau2	DNA	0.25		intron	chr1	16508033	16508041	Peak_945[gene=29819][PH=16][PH0=0.98][P=1.85e-05]	16	-
946	Peak_946[gene=66799][PH=16][PH0=1.50][P=2.69e-03]	66799	Ube2w				intron	chr1	16569325	16569328	Peak_946[gene=66799][PH=16][PH0=1.50][P=2.69e-03]	16	-
947	Peak_947[gene=66799][PH=22][PH0=1.50][P=3.01e-09]	66799	Ube2w				3'UTR	chr1	16584431	16584432	Peak_947[gene=66799][PH=22][PH0=1.50][P=3.01e-09]	22	-
948	Peak_948[gene=66799][PH=19][PH0=1.50][P=1.88e-06]	66799	Ube2w				3'UTR	chr1	16584490	16584511	Peak_948[gene=66799][PH=19][PH0=1.50][P=1.88e-06]	19	-
949	Peak_949[gene=66799][PH=15][PH0=1.50][P=2.68e-02]	66799	Ube2w				3'UTR	chr1	16584651	16584654	Peak_949[gene=66799][PH=15][PH0=1.50][P=2.68e-02]	15	-
950	Peak_950[gene=17215][PH=11][PH0=0.04][P=1.00e-100]	17215	Mcm3				intron	chr1	20812341	20812356	Peak_950[gene=17215][PH=11][PH0=0.04][P=1.00e-100]	11	-
951	Peak_951[gene=226922][PH=21][PH0=2.62][P=3.21e-03]	226922	Kcnq5				intron	chr1	21647186	21647194	Peak_951[gene=226922][PH=21][PH0=2.62][P=3.21e-03]	21	-
952	Peak_952[gene=226922][PH=21][PH0=2.62][P=3.21e-03]	226922	Kcnq5				intron	chr1	21657423	21657428	Peak_952[gene=226922][PH=21][PH0=2.62][P=3.21e-03]	21	-
953	Peak_953[gene=226922][PH=20][PH0=2.62][P=2.43e-02]	226922	Kcnq5				intron	chr1	21664414	21664418	Peak_953[gene=226922][PH=20][PH0=2.62][P=2.43e-02]	20	-
954	Peak_954[gene=226922][PH=24][PH0=2.62][P=5.52e-06]	226922	Kcnq5				intron	chr1	21710100	21710112	Peak_954[gene=226922][PH=24][PH0=2.62][P=5.52e-06]	24	-
955	Peak_955[gene=226922][PH=21][PH0=2.62][P=3.21e-03]	226922	Kcnq5				intron	chr1	21713508	21713510	Peak_955[gene=226922][PH=21][PH0=2.62][P=3.21e-03]	21	-
956	Peak_956[gene=226922][PH=20][PH0=2.62][P=2.43e-02]	226922	Kcnq5				intron	chr1	21747792	21747797	Peak_956[gene=226922][PH=20][PH0=2.62][P=2.43e-02]	20	-
957	Peak_957[gene=226922][PH=26][PH0=2.62][P=1.00e-100]	226922	Kcnq5				intron	chr1	21751411	21751420	Peak_957[gene=226922][PH=26][PH0=2.62][P=1.00e-100]	26	-
958	Peak_958[gene=226922][PH=20][PH0=2.62][P=2.43e-02]	226922	Kcnq5	LINE	1		intron	chr1	21763379	21763380	Peak_958[gene=226922][PH=20][PH0=2.62][P=2.43e-02]	20	-
959	Peak_959[gene=226922][PH=26][PH0=2.62][P=1.00e-100]	226922	Kcnq5	Simple_repeat	0.857143		intron	chr1	21765696	21765703	Peak_959[gene=226922][PH=26][PH0=2.62][P=1.00e-100]	26	-
960	Peak_960[gene=226922][PH=20][PH0=2.62][P=2.43e-02]	226922	Kcnq5				intron	chr1	21780562	21780566	Peak_960[gene=226922][PH=20][PH0=2.62][P=2.43e-02]	20	-
961	Peak_961[gene=226922][PH=28][PH0=2.62][P=1.00e-100]	226922	Kcnq5				intron	chr1	21781109	21781112	Peak_961[gene=226922][PH=28][PH0=2.62][P=1.00e-100]	28	-
962	Peak_962[gene=226922][PH=30][PH0=2.62][P=1.00e-100]	226922	Kcnq5	SINE	1		intron	chr1	21800487	21800489	Peak_962[gene=226922][PH=30][PH0=2.62][P=1.00e-100]	30	-
963	Peak_963[gene=226922][PH=37][PH0=2.62][P=1.00e-100]	226922	Kcnq5				intron	chr1	21806803	21806805	Peak_963[gene=226922][PH=37][PH0=2.62][P=1.00e-100]	37	-
964	Peak_964[gene=226922][PH=20][PH0=2.62][P=2.43e-02]	226922	Kcnq5				intron	chr1	21809329	21809332	Peak_964[gene=226922][PH=20][PH0=2.62][P=2.43e-02]	20	-
965	Peak_965[gene=226922][PH=21][PH0=2.62][P=3.21e-03]	226922	Kcnq5				intron	chr1	21814494	21814501	Peak_965[gene=226922][PH=21][PH0=2.62][P=3.21e-03]	21	-
966	Peak_966[gene=226922][PH=20][PH0=2.62][P=2.43e-02]	226922	Kcnq5	SINE	1		intron	chr1	21818047	21818050	Peak_966[gene=226922][PH=20][PH0=2.62][P=2.43e-02]	20	-
967	Peak_967[gene=226922][PH=21][PH0=2.62][P=3.21e-03]	226922	Kcnq5				intron	chr1	21819159	21819162	Peak_967[gene=226922][PH=21][PH0=2.62][P=3.21e-03]	21	-
968	Peak_968[gene=226922][PH=21][PH0=2.62][P=3.21e-03]	226922	Kcnq5				intron	chr1	21819990	21819991	Peak_968[gene=226922][PH=21][PH0=2.62][P=3.21e-03]	21	-
969	Peak_969[gene=226922][PH=21][PH0=2.62][P=3.21e-03]	226922	Kcnq5				intron	chr1	21820429	21820436	Peak_969[gene=226922][PH=21][PH0=2.62][P=3.21e-03]	21	-
970	Peak_970[gene=226922][PH=23][PH0=2.62][P=4.84e-05]	226922	Kcnq5	LINE	1		intron	chr1	21821779	21821782	Peak_970[gene=226922][PH=23][PH0=2.62][P=4.84e-05]	23	-
971	Peak_971[gene=226922][PH=21][PH0=2.62][P=3.21e-03]	226922	Kcnq5	LINE	1		intron	chr1	21823598	21823603	Peak_971[gene=226922][PH=21][PH0=2.62][P=3.21e-03]	21	-
972	Peak_972[gene=226922][PH=26][PH0=2.62][P=1.00e-100]	226922	Kcnq5				intron	chr1	21829914	21829925	Peak_972[gene=226922][PH=26][PH0=2.62][P=1.00e-100]	26	-
973	Peak_973[gene=226922][PH=20][PH0=2.62][P=2.43e-02]	226922	Kcnq5				intron	chr1	21830730	21830737	Peak_973[gene=226922][PH=20][PH0=2.62][P=2.43e-02]	20	-
974	Peak_974[gene=226922][PH=20][PH0=2.62][P=2.43e-02]	226922	Kcnq5				intron	chr1	21830917	21830918	Peak_974[gene=226922][PH=20][PH0=2.62][P=2.43e-02]	20	-
975	Peak_975[gene=226922][PH=27][PH0=2.62][P=1.00e-100]	226922	Kcnq5				intron	chr1	21831034	21831036	Peak_975[gene=226922][PH=27][PH0=2.62][P=1.00e-100]	27	-
976	Peak_976[gene=226922][PH=21][PH0=2.62][P=3.21e-03]	226922	Kcnq5				intron	chr1	21833067	21833071	Peak_976[gene=226922][PH=21][PH0=2.62][P=3.21e-03]	21	-
977	Peak_977[gene=226922][PH=61][PH0=2.62][P=1.00e-100]	226922	Kcnq5				intron	chr1	21838964	21838967	Peak_977[gene=226922][PH=61][PH0=2.62][P=1.00e-100]	61	-
978	Peak_978[gene=226922][PH=21][PH0=2.62][P=3.21e-03]	226922	Kcnq5				intron	chr1	21842651	21842653	Peak_978[gene=226922][PH=21][PH0=2.62][P=3.21e-03]	21	-
979	Peak_979[gene=226922][PH=21][PH0=2.62][P=3.21e-03]	226922	Kcnq5				intron	chr1	21842987	21842989	Peak_979[gene=226922][PH=21][PH0=2.62][P=3.21e-03]	21	-
980	Peak_980[gene=226922][PH=21][PH0=2.62][P=3.21e-03]	226922	Kcnq5				intron	chr1	21843082	21843091	Peak_980[gene=226922][PH=21][PH0=2.62][P=3.21e-03]	21	-
981	Peak_981[gene=226922][PH=20][PH0=2.62][P=2.43e-02]	226922	Kcnq5				intron	chr1	21843171	21843175	Peak_981[gene=226922][PH=20][PH0=2.62][P=2.43e-02]	20	-
982	Peak_982[gene=226922][PH=27][PH0=2.62][P=1.00e-100]	226922	Kcnq5				intron	chr1	21843351	21843353	Peak_982[gene=226922][PH=27][PH0=2.62][P=1.00e-100]	27	-
983	Peak_983[gene=226922][PH=20][PH0=2.62][P=2.43e-02]	226922	Kcnq5				intron	chr1	21844867	21844871	Peak_983[gene=226922][PH=20][PH0=2.62][P=2.43e-02]	20	-
984	Peak_984[gene=226922][PH=22][PH0=2.62][P=4.04e-04]	226922	Kcnq5				intron	chr1	21847328	21847330	Peak_984[gene=226922][PH=22][PH0=2.62][P=4.04e-04]	22	-
985	Peak_985[gene=226922][PH=23][PH0=2.62][P=4.84e-05]	226922	Kcnq5				intron	chr1	21850540	21850541	Peak_985[gene=226922][PH=23][PH0=2.62][P=4.84e-05]	23	-
986	Peak_986[gene=226922][PH=21][PH0=2.62][P=3.21e-03]	226922	Kcnq5				intron	chr1	21851296	21851299	Peak_986[gene=226922][PH=21][PH0=2.62][P=3.21e-03]	21	-
987	Peak_987[gene=226922][PH=27][PH0=2.62][P=1.00e-100]	226922	Kcnq5				intron	chr1	21852424	21852427	Peak_987[gene=226922][PH=27][PH0=2.62][P=1.00e-100]	27	-
988	Peak_988[gene=226922][PH=51][PH0=2.62][P=1.00e-100]	226922	Kcnq5				intron	chr1	21852667	21852671	Peak_988[gene=226922][PH=51][PH0=2.62][P=1.00e-100]	51	-
989	Peak_989[gene=226922][PH=60][PH0=2.62][P=1.00e-100]	226922	Kcnq5				intron	chr1	21852750	21852753	Peak_989[gene=226922][PH=60][PH0=2.62][P=1.00e-100]	60	-
990	Peak_990[gene=226922][PH=21][PH0=2.62][P=3.21e-03]	226922	Kcnq5				intron	chr1	21852887	21852890	Peak_990[gene=226922][PH=21][PH0=2.62][P=3.21e-03]	21	-
991	Peak_991[gene=226922][PH=21][PH0=2.62][P=3.21e-03]	226922	Kcnq5				intron	chr1	21856318	21856328	Peak_991[gene=226922][PH=21][PH0=2.62][P=3.21e-03]	21	-
992	Peak_992[gene=226922][PH=22][PH0=2.62][P=4.04e-04]	226922	Kcnq5				intron	chr1	21857387	21857393	Peak_992[gene=226922][PH=22][PH0=2.62][P=4.04e-04]	22	-
993	Peak_993[gene=226922][PH=31][PH0=2.62][P=1.00e-100]	226922	Kcnq5	Simple_repeat	1		intron	chr1	21859724	21859738	Peak_993[gene=226922][PH=31][PH0=2.62][P=1.00e-100]	31	-
994	Peak_994[gene=226922][PH=43][PH0=2.62][P=1.00e-100]	226922	Kcnq5				intron	chr1	21861352	21861361	Peak_994[gene=226922][PH=43][PH0=2.62][P=1.00e-100]	43	-
995	Peak_995[gene=226922][PH=48][PH0=2.62][P=1.00e-100]	226922	Kcnq5				intron	chr1	21874449	21874451	Peak_995[gene=226922][PH=48][PH0=2.62][P=1.00e-100]	48	-
996	Peak_996[gene=226922][PH=29][PH0=2.62][P=1.00e-100]	226922	Kcnq5				intron	chr1	21874613	21874615	Peak_996[gene=226922][PH=29][PH0=2.62][P=1.00e-100]	29	-
997	Peak_997[gene=226922][PH=26][PH0=2.62][P=1.00e-100]	226922	Kcnq5				intron	chr1	21875407	21875409	Peak_997[gene=226922][PH=26][PH0=2.62][P=1.00e-100]	26	-
998	Peak_998[gene=226922][PH=20][PH0=2.62][P=2.43e-02]	226922	Kcnq5				intron	chr1	21877162	21877163	Peak_998[gene=226922][PH=20][PH0=2.62][P=2.43e-02]	20	-
999	Peak_999[gene=226922][PH=22][PH0=2.62][P=4.04e-04]	226922	Kcnq5				intron	chr1	21880594	21880597	Peak_999[gene=226922][PH=22][PH0=2.62][P=4.04e-04]	22	-
1000	Peak_1000[gene=226922][PH=27][PH0=2.62][P=1.00e-100]	226922	Kcnq5				intron	chr1	21880689	21880706	Peak_1000[gene=226922][PH=27][PH0=2.62][P=1.00e-100]	27	-
1001	Peak_1001[gene=226922][PH=30][PH0=2.62][P=1.00e-100]	226922	Kcnq5				intron	chr1	21882917	21882920	Peak_1001[gene=226922][PH=30][PH0=2.62][P=1.00e-100]	30	-
1002	Peak_1002[gene=226922][PH=20][PH0=2.62][P=2.43e-02]	226922	Kcnq5				intron	chr1	21882997	21883000	Peak_1002[gene=226922][PH=20][PH0=2.62][P=2.43e-02]	20	-
1003	Peak_1003[gene=226922][PH=20][PH0=2.62][P=2.43e-02]	226922	Kcnq5				intron	chr1	21884648	21884655	Peak_1003[gene=226922][PH=20][PH0=2.62][P=2.43e-02]	20	-
1004	Peak_1004[gene=226922][PH=29][PH0=2.62][P=1.00e-100]	226922	Kcnq5	LINE	1		intron	chr1	21886427	21886428	Peak_1004[gene=226922][PH=29][PH0=2.62][P=1.00e-100]	29	-
1005	Peak_1005[gene=226922][PH=22][PH0=2.62][P=4.04e-04]	226922	Kcnq5				intron	chr1	21887272	21887274	Peak_1005[gene=226922][PH=22][PH0=2.62][P=4.04e-04]	22	-
1006	Peak_1006[gene=226922][PH=27][PH0=2.62][P=1.00e-100]	226922	Kcnq5				intron	chr1	21887410	21887413	Peak_1006[gene=226922][PH=27][PH0=2.62][P=1.00e-100]	27	-
1007	Peak_1007[gene=226922][PH=36][PH0=2.62][P=1.00e-100]	226922	Kcnq5				intron	chr1	21887630	21887631	Peak_1007[gene=226922][PH=36][PH0=2.62][P=1.00e-100]	36	-
1008	Peak_1008[gene=226922][PH=41][PH0=2.62][P=1.00e-100]	226922	Kcnq5				intron	chr1	21887931	21887932	Peak_1008[gene=226922][PH=41][PH0=2.62][P=1.00e-100]	41	-
1009	Peak_1009[gene=226922][PH=25][PH0=2.62][P=5.41e-07]	226922	Kcnq5				intron	chr1	21893410	21893412	Peak_1009[gene=226922][PH=25][PH0=2.62][P=5.41e-07]	25	-
1010	Peak_1010[gene=226922][PH=28][PH0=2.62][P=1.00e-100]	226922	Kcnq5				intron	chr1	21895012	21895019	Peak_1010[gene=226922][PH=28][PH0=2.62][P=1.00e-100]	28	-
1011	Peak_1011[gene=226922][PH=25][PH0=2.62][P=5.41e-07]	226922	Kcnq5				intron	chr1	21895498	21895500	Peak_1011[gene=226922][PH=25][PH0=2.62][P=5.41e-07]	25	-
1012	Peak_1012[gene=226922][PH=26][PH0=2.62][P=1.00e-100]	226922	Kcnq5				intron	chr1	21898162	21898163	Peak_1012[gene=226922][PH=26][PH0=2.62][P=1.00e-100]	26	-
1013	Peak_1013[gene=226922][PH=22][PH0=2.62][P=4.04e-04]	226922	Kcnq5	LTR	1		intron	chr1	21899771	21899772	Peak_1013[gene=226922][PH=22][PH0=2.62][P=4.04e-04]	22	-
1014	Peak_1014[gene=226922][PH=24][PH0=2.62][P=5.52e-06]	226922	Kcnq5	LTR	1		intron	chr1	21899856	21899865	Peak_1014[gene=226922][PH=24][PH0=2.62][P=5.52e-06]	24	-
1015	Peak_1015[gene=226922][PH=21][PH0=2.62][P=3.21e-03]	226922	Kcnq5	LINE	1		intron	chr1	21906277	21906290	Peak_1015[gene=226922][PH=21][PH0=2.62][P=3.21e-03]	21	-
1016	Peak_1016[gene=226922][PH=40][PH0=2.62][P=1.00e-100]	226922	Kcnq5	SINE	1		intron	chr1	21913072	21913075	Peak_1016[gene=226922][PH=40][PH0=2.62][P=1.00e-100]	40	-
1017	Peak_1017[gene=226922][PH=21][PH0=2.62][P=3.21e-03]	226922	Kcnq5	LINE	1		intron	chr1	21920950	21920951	Peak_1017[gene=226922][PH=21][PH0=2.62][P=3.21e-03]	21	-
1018	Peak_1018[gene=226922][PH=20][PH0=2.62][P=2.43e-02]	226922	Kcnq5				intron	chr1	21922086	21922088	Peak_1018[gene=226922][PH=20][PH0=2.62][P=2.43e-02]	20	-
1019	Peak_1019[gene=226922][PH=23][PH0=2.62][P=4.84e-05]	226922	Kcnq5				intron	chr1	21922817	21922819	Peak_1019[gene=226922][PH=23][PH0=2.62][P=4.84e-05]	23	-
1020	Peak_1020[gene=226922][PH=44][PH0=2.62][P=1.00e-100]	226922	Kcnq5	LINE	1		intron	chr1	21925456	21925457	Peak_1020[gene=226922][PH=44][PH0=2.62][P=1.00e-100]	44	-
1021	Peak_1021[gene=226922][PH=22][PH0=2.62][P=4.04e-04]	226922	Kcnq5				intron	chr1	21928755	21928759	Peak_1021[gene=226922][PH=22][PH0=2.62][P=4.04e-04]	22	-
1022	Peak_1022[gene=226922][PH=21][PH0=2.62][P=3.21e-03]	226922	Kcnq5				intron	chr1	21930611	21930612	Peak_1022[gene=226922][PH=21][PH0=2.62][P=3.21e-03]	21	-
1023	Peak_1023[gene=226922][PH=32][PH0=2.62][P=1.00e-100]	226922	Kcnq5				intron	chr1	21930895	21930899	Peak_1023[gene=226922][PH=32][PH0=2.62][P=1.00e-100]	32	-
1024	Peak_1024[gene=226922][PH=20][PH0=2.62][P=2.43e-02]	226922	Kcnq5	LTR	1		intron	chr1	21934899	21934901	Peak_1024[gene=226922][PH=20][PH0=2.62][P=2.43e-02]	20	-
1025	Peak_1025[gene=226922][PH=29][PH0=2.62][P=1.00e-100]	226922	Kcnq5				intron	chr1	21935044	21935049	Peak_1025[gene=226922][PH=29][PH0=2.62][P=1.00e-100]	29	-
1026	Peak_1026[gene=226922][PH=20][PH0=2.62][P=2.43e-02]	226922	Kcnq5				intron	chr1	21937553	21937558	Peak_1026[gene=226922][PH=20][PH0=2.62][P=2.43e-02]	20	-
1027	Peak_1027[gene=226922][PH=20][PH0=2.62][P=2.43e-02]	226922	Kcnq5				intron	chr1	21942585	21942586	Peak_1027[gene=226922][PH=20][PH0=2.62][P=2.43e-02]	20	-
1028	Peak_1028[gene=226922][PH=20][PH0=2.62][P=2.43e-02]	226922	Kcnq5				intron	chr1	21943958	21943961	Peak_1028[gene=226922][PH=20][PH0=2.62][P=2.43e-02]	20	-
1029	Peak_1029[gene=226922][PH=66][PH0=2.62][P=1.00e-100]	226922	Kcnq5				intron	chr1	21944098	21944100	Peak_1029[gene=226922][PH=66][PH0=2.62][P=1.00e-100]	66	-
1030	Peak_1030[gene=226922][PH=23][PH0=2.62][P=4.84e-05]	226922	Kcnq5				intron	chr1	21945871	21945873	Peak_1030[gene=226922][PH=23][PH0=2.62][P=4.84e-05]	23	-
1031	Peak_1031[gene=226922][PH=25][PH0=2.62][P=5.41e-07]	226922	Kcnq5				intron	chr1	21950833	21950834	Peak_1031[gene=226922][PH=25][PH0=2.62][P=5.41e-07]	25	-
1032	Peak_1032[gene=226922][PH=30][PH0=2.62][P=1.00e-100]	226922	Kcnq5				intron	chr1	21951504	21951507	Peak_1032[gene=226922][PH=30][PH0=2.62][P=1.00e-100]	30	-
1033	Peak_1033[gene=226922][PH=24][PH0=2.62][P=5.52e-06]	226922	Kcnq5	LINE	1		intron	chr1	21952685	21952687	Peak_1033[gene=226922][PH=24][PH0=2.62][P=5.52e-06]	24	-
1034	Peak_1034[gene=226922][PH=21][PH0=2.62][P=3.21e-03]	226922	Kcnq5				intron	chr1	21954224	21954226	Peak_1034[gene=226922][PH=21][PH0=2.62][P=3.21e-03]	21	-
1035	Peak_1035[gene=226922][PH=20][PH0=2.62][P=2.43e-02]	226922	Kcnq5				intron	chr1	21955375	21955376	Peak_1035[gene=226922][PH=20][PH0=2.62][P=2.43e-02]	20	-
1036	Peak_1036[gene=226922][PH=35][PH0=2.62][P=1.00e-100]	226922	Kcnq5				intron	chr1	21958506	21958507	Peak_1036[gene=226922][PH=35][PH0=2.62][P=1.00e-100]	35	-
1037	Peak_1037[gene=226922][PH=25][PH0=2.62][P=5.41e-07]	226922	Kcnq5				intron	chr1	21958794	21958798	Peak_1037[gene=226922][PH=25][PH0=2.62][P=5.41e-07]	25	-
1038	Peak_1038[gene=226922][PH=31][PH0=2.62][P=1.00e-100]	226922	Kcnq5				intron	chr1	21959772	21959775	Peak_1038[gene=226922][PH=31][PH0=2.62][P=1.00e-100]	31	-
1039	Peak_1039[gene=116837][PH=34][PH0=3.73][P=1.00e-100]	116837	Rims1				intron	chr1	22356620	22356627	Peak_1039[gene=116837][PH=34][PH0=3.73][P=1.00e-100]	34	-
1040	Peak_1040[gene=116837][PH=23][PH0=3.73][P=4.58e-02]	116837	Rims1				intron	chr1	22357033	22357034	Peak_1040[gene=116837][PH=23][PH0=3.73][P=4.58e-02]	23	-
1041	Peak_1041[gene=116837][PH=33][PH0=3.73][P=1.00e-100]	116837	Rims1				intron	chr1	22359128	22359138	Peak_1041[gene=116837][PH=33][PH0=3.73][P=1.00e-100]	33	-
1042	Peak_1042[gene=116837][PH=25][PH0=3.73][P=1.17e-03]	116837	Rims1	SINE	1		intron	chr1	22360073	22360077	Peak_1042[gene=116837][PH=25][PH0=3.73][P=1.17e-03]	25	-
1043	Peak_1043[gene=116837][PH=25][PH0=3.73][P=1.17e-03]	116837	Rims1				intron	chr1	22377052	22377055	Peak_1043[gene=116837][PH=25][PH0=3.73][P=1.17e-03]	25	-
1044	Peak_1044[gene=116837][PH=31][PH0=3.73][P=1.99e-08]	116837	Rims1				intron	chr1	22378457	22378461	Peak_1044[gene=116837][PH=31][PH0=3.73][P=1.99e-08]	31	-
1045	Peak_1045[gene=116837][PH=23][PH0=3.73][P=4.58e-02]	116837	Rims1	LINE	1		intron	chr1	22383041	22383047	Peak_1045[gene=116837][PH=23][PH0=3.73][P=4.58e-02]	23	-
1046	Peak_1046[gene=116837][PH=23][PH0=3.73][P=4.58e-02]	116837	Rims1				intron	chr1	22399542	22399547	Peak_1046[gene=116837][PH=23][PH0=3.73][P=4.58e-02]	23	-
1047	Peak_1047[gene=116837][PH=25][PH0=3.73][P=1.17e-03]	116837	Rims1				intron	chr1	22408124	22408126	Peak_1047[gene=116837][PH=25][PH0=3.73][P=1.17e-03]	25	-
1048	Peak_1048[gene=116837][PH=34][PH0=3.73][P=1.00e-100]	116837	Rims1				intron	chr1	22408520	22408530	Peak_1048[gene=116837][PH=34][PH0=3.73][P=1.00e-100]	34	-
1049	Peak_1049[gene=116837][PH=33][PH0=3.73][P=1.00e-100]	116837	Rims1				intron	chr1	22409555	22409560	Peak_1049[gene=116837][PH=33][PH0=3.73][P=1.00e-100]	33	-
1050	Peak_1050[gene=116837][PH=25][PH0=3.73][P=1.17e-03]	116837	Rims1				intron	chr1	22409773	22409776	Peak_1050[gene=116837][PH=25][PH0=3.73][P=1.17e-03]	25	-
1051	Peak_1051[gene=116837][PH=31][PH0=3.73][P=1.99e-08]	116837	Rims1				intron	chr1	22413413	22413417	Peak_1051[gene=116837][PH=31][PH0=3.73][P=1.99e-08]	31	-
1052	Peak_1052[gene=116837][PH=37][PH0=3.73][P=1.00e-100]	116837	Rims1				intron	chr1	22415401	22415402	Peak_1052[gene=116837][PH=37][PH0=3.73][P=1.00e-100]	37	-
1053	Peak_1053[gene=116837][PH=29][PH0=3.73][P=4.57e-07]	116837	Rims1	LINE	1		intron	chr1	22417095	22417096	Peak_1053[gene=116837][PH=29][PH0=3.73][P=4.57e-07]	29	-
1054	Peak_1054[gene=116837][PH=23][PH0=3.73][P=4.58e-02]	116837	Rims1				intron	chr1	22420612	22420614	Peak_1054[gene=116837][PH=23][PH0=3.73][P=4.58e-02]	23	-
1055	Peak_1055[gene=116837][PH=25][PH0=3.73][P=1.17e-03]	116837	Rims1				intron	chr1	22422575	22422579	Peak_1055[gene=116837][PH=25][PH0=3.73][P=1.17e-03]	25	-
1056	Peak_1056[gene=116837][PH=77][PH0=3.73][P=1.00e-100]	116837	Rims1				intron	chr1	22423055	22423057	Peak_1056[gene=116837][PH=77][PH0=3.73][P=1.00e-100]	77	-
1057	Peak_1057[gene=116837][PH=39][PH0=3.73][P=1.00e-100]	116837	Rims1				intron	chr1	22423224	22423229	Peak_1057[gene=116837][PH=39][PH0=3.73][P=1.00e-100]	39	-
1058	Peak_1058[gene=116837][PH=24][PH0=3.73][P=7.50e-03]	116837	Rims1				intron	chr1	22423397	22423399	Peak_1058[gene=116837][PH=24][PH0=3.73][P=7.50e-03]	24	-
1059	Peak_1059[gene=116837][PH=23][PH0=3.73][P=4.58e-02]	116837	Rims1				intron	chr1	22423731	22423732	Peak_1059[gene=116837][PH=23][PH0=3.73][P=4.58e-02]	23	-
1060	Peak_1060[gene=116837][PH=30][PH0=3.73][P=5.96e-08]	116837	Rims1				intron	chr1	22424509	22424510	Peak_1060[gene=116837][PH=30][PH0=3.73][P=5.96e-08]	30	-
1061	Peak_1061[gene=116837][PH=31][PH0=3.73][P=1.99e-08]	116837	Rims1				intron	chr1	22424762	22424770	Peak_1061[gene=116837][PH=31][PH0=3.73][P=1.99e-08]	31	-
1062	Peak_1062[gene=116837][PH=62][PH0=3.73][P=1.00e-100]	116837	Rims1				intron	chr1	22425030	22425031	Peak_1062[gene=116837][PH=62][PH0=3.73][P=1.00e-100]	62	-
1063	Peak_1063[gene=116837][PH=53][PH0=3.73][P=1.00e-100]	116837	Rims1				intron	chr1	22430339	22430340	Peak_1063[gene=116837][PH=53][PH0=3.73][P=1.00e-100]	53	-
1064	Peak_1064[gene=116837][PH=29][PH0=3.73][P=4.57e-07]	116837	Rims1				intron	chr1	22430453	22430467	Peak_1064[gene=116837][PH=29][PH0=3.73][P=4.57e-07]	29	-
1065	Peak_1065[gene=116837][PH=25][PH0=3.73][P=1.17e-03]	116837	Rims1				intron	chr1	22430541	22430542	Peak_1065[gene=116837][PH=25][PH0=3.73][P=1.17e-03]	25	-
1066	Peak_1066[gene=116837][PH=38][PH0=3.73][P=1.00e-100]	116837	Rims1				intron	chr1	22430805	22430806	Peak_1066[gene=116837][PH=38][PH0=3.73][P=1.00e-100]	38	-
1067	Peak_1067[gene=116837][PH=25][PH0=3.73][P=1.17e-03]	116837	Rims1				intron	chr1	22431430	22431431	Peak_1067[gene=116837][PH=25][PH0=3.73][P=1.17e-03]	25	-
1068	Peak_1068[gene=116837][PH=26][PH0=3.73][P=1.77e-04]	116837	Rims1				intron	chr1	22431698	22431702	Peak_1068[gene=116837][PH=26][PH0=3.73][P=1.77e-04]	26	-
1069	Peak_1069[gene=116837][PH=23][PH0=3.73][P=4.58e-02]	116837	Rims1				intron	chr1	22431782	22431786	Peak_1069[gene=116837][PH=23][PH0=3.73][P=4.58e-02]	23	-
1070	Peak_1070[gene=116837][PH=26][PH0=3.73][P=1.77e-04]	116837	Rims1	LINE	1		intron	chr1	22494607	22494612	Peak_1070[gene=116837][PH=26][PH0=3.73][P=1.77e-04]	26	-
1071	Peak_1071[gene=116837][PH=23][PH0=3.73][P=4.58e-02]	116837	Rims1				intron	chr1	22532471	22532479	Peak_1071[gene=116837][PH=23][PH0=3.73][P=4.58e-02]	23	-
1072	Peak_1072[gene=116837][PH=25][PH0=3.73][P=1.17e-03]	116837	Rims1				intron	chr1	22578082	22578089	Peak_1072[gene=116837][PH=25][PH0=3.73][P=1.17e-03]	25	-
1073	Peak_1073[gene=116837][PH=26][PH0=3.73][P=1.77e-04]	116837	Rims1				intron	chr1	22587627	22587630	Peak_1073[gene=116837][PH=26][PH0=3.73][P=1.77e-04]	26	-
1074	Peak_1074[gene=116837][PH=30][PH0=3.73][P=5.96e-08]	116837	Rims1				intron	chr1	22593044	22593045	Peak_1074[gene=116837][PH=30][PH0=3.73][P=5.96e-08]	30	-
1075	Peak_1075[gene=116837][PH=26][PH0=3.73][P=1.77e-04]	116837	Rims1				intron	chr1	22647373	22647374	Peak_1075[gene=116837][PH=26][PH0=3.73][P=1.77e-04]	26	-
1076	Peak_1076[gene=116837][PH=33][PH0=3.73][P=1.00e-100]	116837	Rims1				intron	chr1	22649419	22649422	Peak_1076[gene=116837][PH=33][PH0=3.73][P=1.00e-100]	33	-
1077	Peak_1077[gene=116837][PH=26][PH0=3.73][P=1.77e-04]	116837	Rims1				intron	chr1	22658585	22658587	Peak_1077[gene=116837][PH=26][PH0=3.73][P=1.77e-04]	26	-
1078	Peak_1078[gene=116837][PH=29][PH0=3.73][P=4.57e-07]	116837	Rims1				intron	chr1	22683918	22683922	Peak_1078[gene=116837][PH=29][PH0=3.73][P=4.57e-07]	29	-
1079	Peak_1079[gene=116837][PH=27][PH0=3.73][P=2.55e-05]	116837	Rims1				intron	chr1	22684381	22684386	Peak_1079[gene=116837][PH=27][PH0=3.73][P=2.55e-05]	27	-
1080	Peak_1080[gene=116837][PH=23][PH0=3.73][P=4.58e-02]	116837	Rims1				intron	chr1	22706917	22706929	Peak_1080[gene=116837][PH=23][PH0=3.73][P=4.58e-02]	23	-
1081	Peak_1081[gene=116837][PH=25][PH0=3.73][P=1.17e-03]	116837	Rims1	LINE	1		intron	chr1	22711205	22711208	Peak_1081[gene=116837][PH=25][PH0=3.73][P=1.17e-03]	25	-
1082	Peak_1082[gene=116837][PH=29][PH0=3.73][P=4.57e-07]	116837	Rims1				intron	chr1	22720337	22720341	Peak_1082[gene=116837][PH=29][PH0=3.73][P=4.57e-07]	29	-
1083	Peak_1083[gene=116837][PH=24][PH0=3.73][P=7.50e-03]	116837	Rims1				intron	chr1	22725875	22725876	Peak_1083[gene=116837][PH=24][PH0=3.73][P=7.50e-03]	24	-
1084	Peak_1084[gene=116837][PH=25][PH0=3.73][P=1.17e-03]	116837	Rims1	LINE	1		intron	chr1	22739014	22739016	Peak_1084[gene=116837][PH=25][PH0=3.73][P=1.17e-03]	25	-
1085	Peak_1085[gene=116837][PH=41][PH0=3.73][P=1.00e-100]	116837	Rims1				intron	chr1	22745337	22745343	Peak_1085[gene=116837][PH=41][PH0=3.73][P=1.00e-100]	41	-
1086	Peak_1086[gene=116837][PH=23][PH0=3.73][P=4.58e-02]	116837	Rims1				intron	chr1	22746009	22746011	Peak_1086[gene=116837][PH=23][PH0=3.73][P=4.58e-02]	23	-
1087	Peak_1087[gene=116837][PH=40][PH0=3.73][P=1.00e-100]	116837	Rims1				intron	chr1	22746201	22746202	Peak_1087[gene=116837][PH=40][PH0=3.73][P=1.00e-100]	40	-
1088	Peak_1088[gene=116837][PH=23][PH0=3.73][P=4.58e-02]	116837	Rims1				intron	chr1	22746442	22746449	Peak_1088[gene=116837][PH=23][PH0=3.73][P=4.58e-02]	23	-
1089	Peak_1089[gene=116837][PH=23][PH0=3.73][P=4.58e-02]	116837	Rims1				intron	chr1	22746797	22746803	Peak_1089[gene=116837][PH=23][PH0=3.73][P=4.58e-02]	23	-
1090	Peak_1090[gene=116837][PH=41][PH0=3.73][P=1.00e-100]	116837	Rims1	LINE	1		intron	chr1	22750275	22750278	Peak_1090[gene=116837][PH=41][PH0=3.73][P=1.00e-100]	41	-
1091	Peak_1091[gene=116837][PH=24][PH0=3.73][P=7.50e-03]	116837	Rims1				intron	chr1	22754137	22754146	Peak_1091[gene=116837][PH=24][PH0=3.73][P=7.50e-03]	24	-
1092	Peak_1092[gene=116837][PH=68][PH0=3.73][P=1.00e-100]	116837	Rims1				intron	chr1	22754472	22754473	Peak_1092[gene=116837][PH=68][PH0=3.73][P=1.00e-100]	68	-
1093	Peak_1093[gene=116837][PH=23][PH0=3.73][P=4.58e-02]	116837	Rims1				intron	chr1	22755415	22755421	Peak_1093[gene=116837][PH=23][PH0=3.73][P=4.58e-02]	23	-
1094	Peak_1094[gene=116837][PH=33][PH0=3.73][P=1.00e-100]	116837	Rims1				intron	chr1	22756322	22756325	Peak_1094[gene=116837][PH=33][PH0=3.73][P=1.00e-100]	33	-
1095	Peak_1095[gene=116837][PH=24][PH0=3.73][P=7.50e-03]	116837	Rims1				intron	chr1	22756722	22756727	Peak_1095[gene=116837][PH=24][PH0=3.73][P=7.50e-03]	24	-
1096	Peak_1096[gene=116837][PH=26][PH0=3.73][P=1.77e-04]	116837	Rims1				intron	chr1	22758453	22758459	Peak_1096[gene=116837][PH=26][PH0=3.73][P=1.77e-04]	26	-
1097	Peak_1097[gene=116837][PH=25][PH0=3.73][P=1.17e-03]	116837	Rims1				intron	chr1	22759329	22759331	Peak_1097[gene=116837][PH=25][PH0=3.73][P=1.17e-03]	25	-
1098	Peak_1098[gene=116837][PH=29][PH0=3.73][P=4.57e-07]	116837	Rims1	LTR	1		intron	chr1	22760392	22760393	Peak_1098[gene=116837][PH=29][PH0=3.73][P=4.57e-07]	29	-
1099	Peak_1099[gene=116837][PH=23][PH0=3.73][P=4.58e-02]	116837	Rims1	LTR	1		intron	chr1	22760615	22760616	Peak_1099[gene=116837][PH=23][PH0=3.73][P=4.58e-02]	23	-
1100	Peak_1100[gene=116837][PH=27][PH0=3.73][P=2.55e-05]	116837	Rims1				intron	chr1	22763123	22763128	Peak_1100[gene=116837][PH=27][PH0=3.73][P=2.55e-05]	27	-
1101	Peak_1101[gene=116837][PH=23][PH0=3.73][P=4.58e-02]	116837	Rims1				intron	chr1	22763544	22763549	Peak_1101[gene=116837][PH=23][PH0=3.73][P=4.58e-02]	23	-
1102	Peak_1102[gene=116837][PH=25][PH0=3.73][P=1.17e-03]	116837	Rims1				intron	chr1	22763992	22763993	Peak_1102[gene=116837][PH=25][PH0=3.73][P=1.17e-03]	25	-
1103	Peak_1103[gene=116837][PH=28][PH0=3.73][P=3.52e-06]	116837	Rims1				intron	chr1	22764607	22764610	Peak_1103[gene=116837][PH=28][PH0=3.73][P=3.52e-06]	28	-
1104	Peak_1104[gene=116837][PH=23][PH0=3.73][P=4.58e-02]	116837	Rims1				intron	chr1	22764994	22764995	Peak_1104[gene=116837][PH=23][PH0=3.73][P=4.58e-02]	23	-
1105	Peak_1105[gene=116837][PH=23][PH0=3.73][P=4.58e-02]	116837	Rims1				intron	chr1	22768463	22768470	Peak_1105[gene=116837][PH=23][PH0=3.73][P=4.58e-02]	23	-
1106	Peak_1106[gene=116837][PH=30][PH0=3.73][P=5.96e-08]	116837	Rims1				intron	chr1	22769655	22769660	Peak_1106[gene=116837][PH=30][PH0=3.73][P=5.96e-08]	30	-
1107	Peak_1107[gene=116837][PH=24][PH0=3.73][P=7.50e-03]	116837	Rims1	LINE	1		intron	chr1	22769972	22769973	Peak_1107[gene=116837][PH=24][PH0=3.73][P=7.50e-03]	24	-
1108	Peak_1108[gene=116837][PH=24][PH0=3.73][P=7.50e-03]	116837	Rims1				intron	chr1	22770574	22770576	Peak_1108[gene=116837][PH=24][PH0=3.73][P=7.50e-03]	24	-
1109	Peak_1109[gene=116837][PH=29][PH0=3.73][P=4.57e-07]	116837	Rims1				intron	chr1	22770937	22770944	Peak_1109[gene=116837][PH=29][PH0=3.73][P=4.57e-07]	29	-
1110	Peak_1110[gene=116837][PH=33][PH0=3.73][P=1.00e-100]	116837	Rims1	LINE	1		intron	chr1	22772176	22772181	Peak_1110[gene=116837][PH=33][PH0=3.73][P=1.00e-100]	33	-
1111	Peak_1111[gene=116837][PH=43][PH0=3.73][P=1.00e-100]	116837	Rims1				intron	chr1	22772347	22772351	Peak_1111[gene=116837][PH=43][PH0=3.73][P=1.00e-100]	43	-
1112	Peak_1112[gene=116837][PH=39][PH0=3.73][P=1.00e-100]	116837	Rims1				intron	chr1	22772464	22772468	Peak_1112[gene=116837][PH=39][PH0=3.73][P=1.00e-100]	39	-
1113	Peak_1113[gene=116837][PH=31][PH0=3.73][P=1.99e-08]	116837	Rims1				intron	chr1	22772992	22772995	Peak_1113[gene=116837][PH=31][PH0=3.73][P=1.99e-08]	31	-
1114	Peak_1114[gene=116837][PH=23][PH0=3.73][P=4.58e-02]	116837	Rims1	LTR	1		intron	chr1	22775063	22775068	Peak_1114[gene=116837][PH=23][PH0=3.73][P=4.58e-02]	23	-
1115	Peak_1115[gene=116837][PH=33][PH0=3.73][P=1.00e-100]	116837	Rims1				intron	chr1	22775431	22775432	Peak_1115[gene=116837][PH=33][PH0=3.73][P=1.00e-100]	33	-
1116	Peak_1116[gene=116837][PH=27][PH0=3.73][P=2.55e-05]	116837	Rims1				intron	chr1	22775528	22775538	Peak_1116[gene=116837][PH=27][PH0=3.73][P=2.55e-05]	27	-
1117	Peak_1117[gene=116837][PH=27][PH0=3.73][P=2.55e-05]	116837	Rims1				intron	chr1	22775790	22775794	Peak_1117[gene=116837][PH=27][PH0=3.73][P=2.55e-05]	27	-
1118	Peak_1118[gene=116837][PH=23][PH0=3.73][P=4.58e-02]	116837	Rims1				intron	chr1	22777269	22777276	Peak_1118[gene=116837][PH=23][PH0=3.73][P=4.58e-02]	23	-
1119	Peak_1119[gene=116837][PH=54][PH0=3.73][P=1.00e-100]	116837	Rims1	LINE	1		intron	chr1	22781607	22781613	Peak_1119[gene=116837][PH=54][PH0=3.73][P=1.00e-100]	54	-
1120	Peak_1120[gene=116837][PH=24][PH0=3.73][P=7.50e-03]	116837	Rims1				intron	chr1	22784151	22784154	Peak_1120[gene=116837][PH=24][PH0=3.73][P=7.50e-03]	24	-
1121	Peak_1121[gene=116837][PH=23][PH0=3.73][P=4.58e-02]	116837	Rims1				intron	chr1	22784616	22784625	Peak_1121[gene=116837][PH=23][PH0=3.73][P=4.58e-02]	23	-
1122	Peak_1122[gene=116837][PH=27][PH0=3.73][P=2.55e-05]	116837	Rims1				intron	chr1	22784932	22784935	Peak_1122[gene=116837][PH=27][PH0=3.73][P=2.55e-05]	27	-
1123	Peak_1123[gene=116837][PH=23][PH0=3.73][P=4.58e-02]	116837	Rims1				intron	chr1	22785440	22785441	Peak_1123[gene=116837][PH=23][PH0=3.73][P=4.58e-02]	23	-
1124	Peak_1124[gene=116837][PH=42][PH0=3.73][P=1.00e-100]	116837	Rims1	LINE	1		intron	chr1	22786541	22786542	Peak_1124[gene=116837][PH=42][PH0=3.73][P=1.00e-100]	42	-
1125	Peak_1125[gene=116837][PH=26][PH0=3.73][P=1.77e-04]	116837	Rims1				intron	chr1	22787094	22787096	Peak_1125[gene=116837][PH=26][PH0=3.73][P=1.77e-04]	26	-
1126	Peak_1126[gene=116837][PH=24][PH0=3.73][P=7.50e-03]	116837	Rims1				intron	chr1	22787193	22787196	Peak_1126[gene=116837][PH=24][PH0=3.73][P=7.50e-03]	24	-
1127	Peak_1127[gene=116837][PH=31][PH0=3.73][P=1.99e-08]	116837	Rims1	SINE	1		intron	chr1	22791111	22791112	Peak_1127[gene=116837][PH=31][PH0=3.73][P=1.99e-08]	31	-
1128	Peak_1128[gene=116837][PH=25][PH0=3.73][P=1.17e-03]	116837	Rims1				intron	chr1	22791894	22791901	Peak_1128[gene=116837][PH=25][PH0=3.73][P=1.17e-03]	25	-
1129	Peak_1129[gene=116837][PH=42][PH0=3.73][P=1.00e-100]	116837	Rims1				intron	chr1	22792006	22792010	Peak_1129[gene=116837][PH=42][PH0=3.73][P=1.00e-100]	42	-
1130	Peak_1130[gene=116837][PH=24][PH0=3.73][P=7.50e-03]	116837	Rims1				intron	chr1	22793937	22793946	Peak_1130[gene=116837][PH=24][PH0=3.73][P=7.50e-03]	24	-
1131	Peak_1131[gene=116837][PH=24][PH0=3.73][P=7.50e-03]	116837	Rims1				intron	chr1	22795674	22795676	Peak_1131[gene=116837][PH=24][PH0=3.73][P=7.50e-03]	24	-
1132	Peak_1132[gene=116837][PH=24][PH0=3.73][P=7.50e-03]	116837	Rims1				intron	chr1	22797881	22797883	Peak_1132[gene=116837][PH=24][PH0=3.73][P=7.50e-03]	24	-
1133	Peak_1133[gene=116837][PH=24][PH0=3.73][P=7.50e-03]	116837	Rims1				intron	chr1	22798242	22798243	Peak_1133[gene=116837][PH=24][PH0=3.73][P=7.50e-03]	24	-
1134	Peak_1134[gene=116837][PH=35][PH0=3.73][P=1.00e-100]	116837	Rims1				intron	chr1	22798581	22798585	Peak_1134[gene=116837][PH=35][PH0=3.73][P=1.00e-100]	35	-
1135	Peak_1135[gene=116837][PH=23][PH0=3.73][P=4.58e-02]	116837	Rims1	SINE	1		intron	chr1	22799370	22799381	Peak_1135[gene=116837][PH=23][PH0=3.73][P=4.58e-02]	23	-
1136	Peak_1136[gene=116837][PH=23][PH0=3.73][P=4.58e-02]	116837	Rims1				intron	chr1	22799595	22799603	Peak_1136[gene=116837][PH=23][PH0=3.73][P=4.58e-02]	23	-
1137	Peak_1137[gene=116837][PH=23][PH0=3.73][P=4.58e-02]	116837	Rims1				intron	chr1	22801074	22801075	Peak_1137[gene=116837][PH=23][PH0=3.73][P=4.58e-02]	23	-
1138	Peak_1138[gene=116837][PH=36][PH0=3.73][P=1.00e-100]	116837	Rims1				intron	chr1	22802578	22802579	Peak_1138[gene=116837][PH=36][PH0=3.73][P=1.00e-100]	36	-
1139	Peak_1139[gene=116837][PH=27][PH0=3.73][P=2.55e-05]	116837	Rims1				intron	chr1	22805141	22805144	Peak_1139[gene=116837][PH=27][PH0=3.73][P=2.55e-05]	27	-
1140	Peak_1140[gene=70155][PH=22][PH0=1.31][P=1.00e-100]	70155	Ogfrl1				3'UTR	chr1	23367357	23367360	Peak_1140[gene=70155][PH=22][PH0=1.31][P=1.00e-100]	22	-
1141	Peak_1141[gene=70155][PH=28][PH0=1.31][P=1.00e-100]	70155	Ogfrl1				3'UTR	chr1	23367468	23367471	Peak_1141[gene=70155][PH=28][PH0=1.31][P=1.00e-100]	28	-
1142	Peak_1142[gene=70155][PH=15][PH0=1.31][P=9.58e-04]	70155	Ogfrl1				3'UTR	chr1	23367892	23367894	Peak_1142[gene=70155][PH=15][PH0=1.31][P=9.58e-04]	15	-
1143	Peak_1143[gene=98366][PH=14][PH0=1.04][P=2.48e-03]	98366	Smap1				intron	chr1	23871743	23871755	Peak_1143[gene=98366][PH=14][PH0=1.04][P=2.48e-03]	14	-
1144	Peak_1144[gene=98366][PH=17][PH0=1.04][P=8.44e-07]	98366	Smap1				intron	chr1	23876185	23876187	Peak_1144[gene=98366][PH=17][PH0=1.04][P=8.44e-07]	17	-
1145	Peak_1145[gene=98366][PH=13][PH0=1.04][P=3.08e-02]	98366	Smap1				intron	chr1	23914718	23914734	Peak_1145[gene=98366][PH=13][PH0=1.04][P=3.08e-02]	13	-
1146	Peak_1146[gene=68187][PH=15][PH0=1.47][P=2.39e-02]	68187	Fam135a				intron	chr1	24025129	24025132	Peak_1146[gene=68187][PH=15][PH0=1.47][P=2.39e-02]	15	-
1147	Peak_1147[gene=68187][PH=17][PH0=1.47][P=2.18e-04]	68187	Fam135a				intron	chr1	24025547	24025553	Peak_1147[gene=68187][PH=17][PH0=1.47][P=2.18e-04]	17	-
1148	Peak_1148[gene=68187][PH=32][PH0=1.47][P=1.00e-100]	68187	Fam135a				intron	chr1	24025966	24025972	Peak_1148[gene=68187][PH=32][PH0=1.47][P=1.00e-100]	32	-
1149	Peak_1149[gene=68187][PH=23][PH0=1.47][P=1.00e-100]	68187	Fam135a				intron	chr1	24047955	24047961	Peak_1149[gene=68187][PH=23][PH0=1.47][P=1.00e-100]	23	-
1150	Peak_1150[gene=68187][PH=26][PH0=1.47][P=1.00e-100]	68187	Fam135a				intron	chr1	24049112	24049116	Peak_1150[gene=68187][PH=26][PH0=1.47][P=1.00e-100]	26	-
1151	Peak_1151[gene=68187][PH=24][PH0=1.47][P=1.00e-100]	68187	Fam135a				intron	chr1	24049235	24049237	Peak_1151[gene=68187][PH=24][PH0=1.47][P=1.00e-100]	24	-
1152	Peak_1152[gene=68187][PH=35][PH0=1.47][P=1.00e-100]	68187	Fam135a				intron	chr1	24049314	24049318	Peak_1152[gene=68187][PH=35][PH0=1.47][P=1.00e-100]	35	-
1153	Peak_1153[gene=68187][PH=65][PH0=1.47][P=1.00e-100]	68187	Fam135a				intron	chr1	24049654	24049655	Peak_1153[gene=68187][PH=65][PH0=1.47][P=1.00e-100]	65	-
1154	Peak_1154[gene=68187][PH=30][PH0=1.47][P=1.00e-100]	68187	Fam135a				intron	chr1	24049840	24049842	Peak_1154[gene=68187][PH=30][PH0=1.47][P=1.00e-100]	30	-
1155	Peak_1155[gene=68187][PH=21][PH0=1.47][P=1.03e-08]	68187	Fam135a				intron	chr1	24050153	24050158	Peak_1155[gene=68187][PH=21][PH0=1.47][P=1.03e-08]	21	-
1156	Peak_1156[gene=68187][PH=20][PH0=1.47][P=1.24e-07]	68187	Fam135a				intron	chr1	24066538	24066542	Peak_1156[gene=68187][PH=20][PH0=1.47][P=1.24e-07]	20	-
1157	Peak_1157[gene=68187][PH=19][PH0=1.47][P=1.56e-06]	68187	Fam135a				intron	chr1	24093289	24093292	Peak_1157[gene=68187][PH=19][PH0=1.47][P=1.56e-06]	19	-
1158	Peak_1158[gene=210933][PH=28][PH0=5.37][P=2.47e-02]	210933	Bai3				intron	chr1	25189107	25189109	Peak_1158[gene=210933][PH=28][PH0=5.37][P=2.47e-02]	28	-
1159	Peak_1159[gene=210933][PH=32][PH0=5.37][P=2.79e-05]	210933	Bai3				intron	chr1	25203551	25203554	Peak_1159[gene=210933][PH=32][PH0=5.37][P=2.79e-05]	32	-
1160	Peak_1160[gene=210933][PH=41][PH0=5.37][P=1.00e-100]	210933	Bai3				intron	chr1	25219002	25219004	Peak_1160[gene=210933][PH=41][PH0=5.37][P=1.00e-100]	41	-
1161	Peak_1161[gene=210933][PH=33][PH0=5.37][P=4.66e-06]	210933	Bai3				intron	chr1	25264123	25264125	Peak_1161[gene=210933][PH=33][PH0=5.37][P=4.66e-06]	33	-
1162	Peak_1162[gene=210933][PH=35][PH0=5.37][P=5.86e-08]	210933	Bai3				intron	chr1	25279773	25279778	Peak_1162[gene=210933][PH=35][PH0=5.37][P=5.86e-08]	35	-
1163	Peak_1163[gene=210933][PH=33][PH0=5.37][P=4.66e-06]	210933	Bai3				intron	chr1	25281955	25281956	Peak_1163[gene=210933][PH=33][PH0=5.37][P=4.66e-06]	33	-
1164	Peak_1164[gene=210933][PH=48][PH0=5.37][P=1.00e-100]	210933	Bai3				intron	chr1	25282292	25282295	Peak_1164[gene=210933][PH=48][PH0=5.37][P=1.00e-100]	48	-
1165	Peak_1165[gene=210933][PH=33][PH0=5.37][P=4.66e-06]	210933	Bai3				intron	chr1	25282447	25282448	Peak_1165[gene=210933][PH=33][PH0=5.37][P=4.66e-06]	33	-
1166	Peak_1166[gene=210933][PH=43][PH0=5.37][P=1.00e-100]	210933	Bai3				intron	chr1	25283472	25283478	Peak_1166[gene=210933][PH=43][PH0=5.37][P=1.00e-100]	43	-
1167	Peak_1167[gene=210933][PH=37][PH0=5.37][P=1.00e-100]	210933	Bai3				intron	chr1	25284297	25284298	Peak_1167[gene=210933][PH=37][PH0=5.37][P=1.00e-100]	37	-
1168	Peak_1168[gene=210933][PH=32][PH0=5.37][P=2.79e-05]	210933	Bai3				intron	chr1	25287726	25287732	Peak_1168[gene=210933][PH=32][PH0=5.37][P=2.79e-05]	32	-
1169	Peak_1169[gene=210933][PH=30][PH0=5.37][P=8.91e-04]	210933	Bai3				intron	chr1	25293428	25293432	Peak_1169[gene=210933][PH=30][PH0=5.37][P=8.91e-04]	30	-
1170	Peak_1170[gene=210933][PH=28][PH0=5.37][P=2.47e-02]	210933	Bai3				intron	chr1	25309901	25309904	Peak_1170[gene=210933][PH=28][PH0=5.37][P=2.47e-02]	28	-
1171	Peak_1171[gene=210933][PH=29][PH0=5.37][P=4.78e-03]	210933	Bai3	SINE	1		intron	chr1	25310569	25310570	Peak_1171[gene=210933][PH=29][PH0=5.37][P=4.78e-03]	29	-
1172	Peak_1172[gene=210933][PH=32][PH0=5.37][P=2.79e-05]	210933	Bai3				intron	chr1	25310960	25310961	Peak_1172[gene=210933][PH=32][PH0=5.37][P=2.79e-05]	32	-
1173	Peak_1173[gene=210933][PH=39][PH0=5.37][P=1.00e-100]	210933	Bai3				intron	chr1	25336204	25336212	Peak_1173[gene=210933][PH=39][PH0=5.37][P=1.00e-100]	39	-
1174	Peak_1174[gene=210933][PH=32][PH0=5.37][P=2.79e-05]	210933	Bai3				intron	chr1	25336397	25336401	Peak_1174[gene=210933][PH=32][PH0=5.37][P=2.79e-05]	32	-
1175	Peak_1175[gene=210933][PH=29][PH0=5.37][P=4.78e-03]	210933	Bai3				intron	chr1	25342904	25342911	Peak_1175[gene=210933][PH=29][PH0=5.37][P=4.78e-03]	29	-
1176	Peak_1176[gene=210933][PH=62][PH0=5.37][P=1.00e-100]	210933	Bai3	LTR	1		intron	chr1	25356615	25356618	Peak_1176[gene=210933][PH=62][PH0=5.37][P=1.00e-100]	62	-
1177	Peak_1177[gene=210933][PH=33][PH0=5.37][P=4.66e-06]	210933	Bai3	LTR	1		intron	chr1	25356806	25356812	Peak_1177[gene=210933][PH=33][PH0=5.37][P=4.66e-06]	33	-
1178	Peak_1178[gene=210933][PH=37][PH0=5.37][P=1.00e-100]	210933	Bai3				intron	chr1	25370959	25370962	Peak_1178[gene=210933][PH=37][PH0=5.37][P=1.00e-100]	37	-
1179	Peak_1179[gene=210933][PH=35][PH0=5.37][P=5.86e-08]	210933	Bai3				intron	chr1	25372302	25372304	Peak_1179[gene=210933][PH=35][PH0=5.37][P=5.86e-08]	35	-
1180	Peak_1180[gene=210933][PH=35][PH0=5.37][P=5.86e-08]	210933	Bai3				intron	chr1	25372596	25372604	Peak_1180[gene=210933][PH=35][PH0=5.37][P=5.86e-08]	35	-
1181	Peak_1181[gene=210933][PH=29][PH0=5.37][P=4.78e-03]	210933	Bai3				intron	chr1	25378952	25378953	Peak_1181[gene=210933][PH=29][PH0=5.37][P=4.78e-03]	29	-
1182	Peak_1182[gene=210933][PH=43][PH0=5.37][P=1.00e-100]	210933	Bai3				intron	chr1	25379316	25379318	Peak_1182[gene=210933][PH=43][PH0=5.37][P=1.00e-100]	43	-
1183	Peak_1183[gene=210933][PH=50][PH0=5.37][P=1.00e-100]	210933	Bai3				intron	chr1	25379433	25379435	Peak_1183[gene=210933][PH=50][PH0=5.37][P=1.00e-100]	50	-
1184	Peak_1184[gene=210933][PH=33][PH0=5.37][P=4.66e-06]	210933	Bai3				intron	chr1	25379592	25379593	Peak_1184[gene=210933][PH=33][PH0=5.37][P=4.66e-06]	33	-
1185	Peak_1185[gene=210933][PH=43][PH0=5.37][P=1.00e-100]	210933	Bai3				intron	chr1	25379738	25379742	Peak_1185[gene=210933][PH=43][PH0=5.37][P=1.00e-100]	43	-
1186	Peak_1186[gene=210933][PH=29][PH0=5.37][P=4.78e-03]	210933	Bai3				intron	chr1	25381175	25381182	Peak_1186[gene=210933][PH=29][PH0=5.37][P=4.78e-03]	29	-
1187	Peak_1187[gene=210933][PH=36][PH0=5.37][P=1.00e-100]	210933	Bai3	Simple_repeat	1		intron	chr1	25381259	25381264	Peak_1187[gene=210933][PH=36][PH0=5.37][P=1.00e-100]	36	-
1188	Peak_1188[gene=210933][PH=31][PH0=5.37][P=1.60e-04]	210933	Bai3	SINE	1		intron	chr1	25381387	25381397	Peak_1188[gene=210933][PH=31][PH0=5.37][P=1.60e-04]	31	-
1189	Peak_1189[gene=210933][PH=31][PH0=5.37][P=1.60e-04]	210933	Bai3				intron	chr1	25381739	25381742	Peak_1189[gene=210933][PH=31][PH0=5.37][P=1.60e-04]	31	-
1190	Peak_1190[gene=210933][PH=28][PH0=5.37][P=2.47e-02]	210933	Bai3	DNA	1		intron	chr1	25381835	25381838	Peak_1190[gene=210933][PH=28][PH0=5.37][P=2.47e-02]	28	-
1191	Peak_1191[gene=210933][PH=39][PH0=5.37][P=1.00e-100]	210933	Bai3				intron	chr1	25383426	25383428	Peak_1191[gene=210933][PH=39][PH0=5.37][P=1.00e-100]	39	-
1192	Peak_1192[gene=210933][PH=37][PH0=5.37][P=1.00e-100]	210933	Bai3				intron	chr1	25383702	25383705	Peak_1192[gene=210933][PH=37][PH0=5.37][P=1.00e-100]	37	-
1193	Peak_1193[gene=210933][PH=28][PH0=5.37][P=2.47e-02]	210933	Bai3				intron	chr1	25384199	25384203	Peak_1193[gene=210933][PH=28][PH0=5.37][P=2.47e-02]	28	-
1194	Peak_1194[gene=210933][PH=31][PH0=5.37][P=1.60e-04]	210933	Bai3				intron	chr1	25385524	25385525	Peak_1194[gene=210933][PH=31][PH0=5.37][P=1.60e-04]	31	-
1195	Peak_1195[gene=210933][PH=29][PH0=5.37][P=4.78e-03]	210933	Bai3				intron	chr1	25385908	25385909	Peak_1195[gene=210933][PH=29][PH0=5.37][P=4.78e-03]	29	-
1196	Peak_1196[gene=210933][PH=38][PH0=5.37][P=1.00e-100]	210933	Bai3				intron	chr1	25386085	25386089	Peak_1196[gene=210933][PH=38][PH0=5.37][P=1.00e-100]	38	-
1197	Peak_1197[gene=210933][PH=28][PH0=5.37][P=2.47e-02]	210933	Bai3				intron	chr1	25386302	25386304	Peak_1197[gene=210933][PH=28][PH0=5.37][P=2.47e-02]	28	-
1198	Peak_1198[gene=210933][PH=33][PH0=5.37][P=4.66e-06]	210933	Bai3				intron	chr1	25387140	25387146	Peak_1198[gene=210933][PH=33][PH0=5.37][P=4.66e-06]	33	-
1199	Peak_1199[gene=210933][PH=39][PH0=5.37][P=1.00e-100]	210933	Bai3				intron	chr1	25387455	25387462	Peak_1199[gene=210933][PH=39][PH0=5.37][P=1.00e-100]	39	-
1200	Peak_1200[gene=210933][PH=38][PH0=5.37][P=1.00e-100]	210933	Bai3				intron	chr1	25388429	25388430	Peak_1200[gene=210933][PH=38][PH0=5.37][P=1.00e-100]	38	-
1201	Peak_1201[gene=210933][PH=32][PH0=5.37][P=2.79e-05]	210933	Bai3				intron	chr1	25388581	25388582	Peak_1201[gene=210933][PH=32][PH0=5.37][P=2.79e-05]	32	-
1202	Peak_1202[gene=210933][PH=32][PH0=5.37][P=2.79e-05]	210933	Bai3				intron	chr1	25388672	25388673	Peak_1202[gene=210933][PH=32][PH0=5.37][P=2.79e-05]	32	-
1203	Peak_1203[gene=210933][PH=46][PH0=5.37][P=1.00e-100]	210933	Bai3				intron	chr1	25388936	25388944	Peak_1203[gene=210933][PH=46][PH0=5.37][P=1.00e-100]	46	-
1204	Peak_1204[gene=210933][PH=65][PH0=5.37][P=1.00e-100]	210933	Bai3				intron	chr1	25393072	25393073	Peak_1204[gene=210933][PH=65][PH0=5.37][P=1.00e-100]	65	-
1205	Peak_1205[gene=210933][PH=30][PH0=5.37][P=8.91e-04]	210933	Bai3	LINE	1		intron	chr1	25393740	25393742	Peak_1205[gene=210933][PH=30][PH0=5.37][P=8.91e-04]	30	-
1206	Peak_1206[gene=210933][PH=38][PH0=5.37][P=1.00e-100]	210933	Bai3				intron	chr1	25482545	25482550	Peak_1206[gene=210933][PH=38][PH0=5.37][P=1.00e-100]	38	-
1207	Peak_1207[gene=210933][PH=40][PH0=5.37][P=1.00e-100]	210933	Bai3				intron	chr1	25547888	25547890	Peak_1207[gene=210933][PH=40][PH0=5.37][P=1.00e-100]	40	-
1208	Peak_1208[gene=210933][PH=46][PH0=5.37][P=1.00e-100]	210933	Bai3				intron	chr1	25549790	25549794	Peak_1208[gene=210933][PH=46][PH0=5.37][P=1.00e-100]	46	-
1209	Peak_1209[gene=210933][PH=36][PH0=5.37][P=1.00e-100]	210933	Bai3				intron	chr1	25549958	25549960	Peak_1209[gene=210933][PH=36][PH0=5.37][P=1.00e-100]	36	-
1210	Peak_1210[gene=210933][PH=44][PH0=5.37][P=1.00e-100]	210933	Bai3				intron	chr1	25551160	25551161	Peak_1210[gene=210933][PH=44][PH0=5.37][P=1.00e-100]	44	-
1211	Peak_1211[gene=210933][PH=30][PH0=5.37][P=8.91e-04]	210933	Bai3	SINE	1		intron	chr1	25557079	25557081	Peak_1211[gene=210933][PH=30][PH0=5.37][P=8.91e-04]	30	-
1212	Peak_1212[gene=210933][PH=41][PH0=5.37][P=1.00e-100]	210933	Bai3				intron	chr1	25579201	25579207	Peak_1212[gene=210933][PH=41][PH0=5.37][P=1.00e-100]	41	-
1213	Peak_1213[gene=210933][PH=31][PH0=5.37][P=1.60e-04]	210933	Bai3				intron	chr1	25586478	25586479	Peak_1213[gene=210933][PH=31][PH0=5.37][P=1.60e-04]	31	-
1214	Peak_1214[gene=210933][PH=30][PH0=5.37][P=8.91e-04]	210933	Bai3				intron	chr1	25586910	25586919	Peak_1214[gene=210933][PH=30][PH0=5.37][P=8.91e-04]	30	-
1215	Peak_1215[gene=210933][PH=28][PH0=5.37][P=2.47e-02]	210933	Bai3				intron	chr1	25612001	25612006	Peak_1215[gene=210933][PH=28][PH0=5.37][P=2.47e-02]	28	-
1216	Peak_1216[gene=210933][PH=45][PH0=5.37][P=1.00e-100]	210933	Bai3				intron	chr1	25614610	25614611	Peak_1216[gene=210933][PH=45][PH0=5.37][P=1.00e-100]	45	-
1217	Peak_1217[gene=210933][PH=33][PH0=5.37][P=4.66e-06]	210933	Bai3				intron	chr1	25620996	25620999	Peak_1217[gene=210933][PH=33][PH0=5.37][P=4.66e-06]	33	-
1218	Peak_1218[gene=210933][PH=28][PH0=5.37][P=2.47e-02]	210933	Bai3				intron	chr1	25625909	25625916	Peak_1218[gene=210933][PH=28][PH0=5.37][P=2.47e-02]	28	-
1219	Peak_1219[gene=210933][PH=40][PH0=5.37][P=1.00e-100]	210933	Bai3				intron	chr1	25626146	25626148	Peak_1219[gene=210933][PH=40][PH0=5.37][P=1.00e-100]	40	-
1220	Peak_1220[gene=210933][PH=41][PH0=5.37][P=1.00e-100]	210933	Bai3				intron	chr1	25626438	25626439	Peak_1220[gene=210933][PH=41][PH0=5.37][P=1.00e-100]	41	-
1221	Peak_1221[gene=210933][PH=28][PH0=5.37][P=2.47e-02]	210933	Bai3				intron	chr1	25632066	25632067	Peak_1221[gene=210933][PH=28][PH0=5.37][P=2.47e-02]	28	-
1222	Peak_1222[gene=210933][PH=38][PH0=5.37][P=1.00e-100]	210933	Bai3				intron	chr1	25632257	25632258	Peak_1222[gene=210933][PH=38][PH0=5.37][P=1.00e-100]	38	-
1223	Peak_1223[gene=210933][PH=32][PH0=5.37][P=2.79e-05]	210933	Bai3	LTR	1		intron	chr1	25638010	25638013	Peak_1223[gene=210933][PH=32][PH0=5.37][P=2.79e-05]	32	-
1224	Peak_1224[gene=210933][PH=31][PH0=5.37][P=1.60e-04]	210933	Bai3	SINE	1		intron	chr1	25638552	25638555	Peak_1224[gene=210933][PH=31][PH0=5.37][P=1.60e-04]	31	-
1225	Peak_1225[gene=210933][PH=44][PH0=5.37][P=1.00e-100]	210933	Bai3	SINE	1		intron	chr1	25638666	25638672	Peak_1225[gene=210933][PH=44][PH0=5.37][P=1.00e-100]	44	-
1226	Peak_1226[gene=210933][PH=30][PH0=5.37][P=8.91e-04]	210933	Bai3				intron	chr1	25639192	25639195	Peak_1226[gene=210933][PH=30][PH0=5.37][P=8.91e-04]	30	-
1227	Peak_1227[gene=210933][PH=28][PH0=5.37][P=2.47e-02]	210933	Bai3	SINE	1		intron	chr1	25639747	25639753	Peak_1227[gene=210933][PH=28][PH0=5.37][P=2.47e-02]	28	-
1228	Peak_1228[gene=210933][PH=28][PH0=5.37][P=2.47e-02]	210933	Bai3				intron	chr1	25639861	25639862	Peak_1228[gene=210933][PH=28][PH0=5.37][P=2.47e-02]	28	-
1229	Peak_1229[gene=210933][PH=37][PH0=5.37][P=1.00e-100]	210933	Bai3				intron	chr1	25640800	25640804	Peak_1229[gene=210933][PH=37][PH0=5.37][P=1.00e-100]	37	-
1230	Peak_1230[gene=210933][PH=28][PH0=5.37][P=2.47e-02]	210933	Bai3				intron	chr1	25643465	25643468	Peak_1230[gene=210933][PH=28][PH0=5.37][P=2.47e-02]	28	-
1231	Peak_1231[gene=210933][PH=40][PH0=5.37][P=1.00e-100]	210933	Bai3				intron	chr1	25643708	25643709	Peak_1231[gene=210933][PH=40][PH0=5.37][P=1.00e-100]	40	-
1232	Peak_1232[gene=210933][PH=43][PH0=5.37][P=1.00e-100]	210933	Bai3				intron	chr1	25643978	25643987	Peak_1232[gene=210933][PH=43][PH0=5.37][P=1.00e-100]	43	-
1233	Peak_1233[gene=210933][PH=52][PH0=5.37][P=1.00e-100]	210933	Bai3				intron	chr1	25644652	25644657	Peak_1233[gene=210933][PH=52][PH0=5.37][P=1.00e-100]	52	-
1234	Peak_1234[gene=210933][PH=37][PH0=5.37][P=1.00e-100]	210933	Bai3				intron	chr1	25645369	25645372	Peak_1234[gene=210933][PH=37][PH0=5.37][P=1.00e-100]	37	-
1235	Peak_1235[gene=210933][PH=31][PH0=5.37][P=1.60e-04]	210933	Bai3				intron	chr1	25646900	25646907	Peak_1235[gene=210933][PH=31][PH0=5.37][P=1.60e-04]	31	-
1236	Peak_1236[gene=210933][PH=31][PH0=5.37][P=1.60e-04]	210933	Bai3				intron	chr1	25647584	25647587	Peak_1236[gene=210933][PH=31][PH0=5.37][P=1.60e-04]	31	-
1237	Peak_1237[gene=210933][PH=32][PH0=5.37][P=2.79e-05]	210933	Bai3	LTR	1		intron	chr1	25648318	25648319	Peak_1237[gene=210933][PH=32][PH0=5.37][P=2.79e-05]	32	-
1238	Peak_1238[gene=210933][PH=30][PH0=5.37][P=8.91e-04]	210933	Bai3				intron	chr1	25649871	25649872	Peak_1238[gene=210933][PH=30][PH0=5.37][P=8.91e-04]	30	-
1239	Peak_1239[gene=210933][PH=56][PH0=5.37][P=1.00e-100]	210933	Bai3	LINE	1		intron	chr1	25650329	25650334	Peak_1239[gene=210933][PH=56][PH0=5.37][P=1.00e-100]	56	-
1240	Peak_1240[gene=210933][PH=95][PH0=5.37][P=1.00e-100]	210933	Bai3				intron	chr1	25651184	25651185	Peak_1240[gene=210933][PH=95][PH0=5.37][P=1.00e-100]	95	-
1241	Peak_1241[gene=210933][PH=90][PH0=5.37][P=1.00e-100]	210933	Bai3				intron	chr1	25651413	25651417	Peak_1241[gene=210933][PH=90][PH0=5.37][P=1.00e-100]	90	-
1242	Peak_1242[gene=210933][PH=42][PH0=5.37][P=1.00e-100]	210933	Bai3				intron	chr1	25651971	25651972	Peak_1242[gene=210933][PH=42][PH0=5.37][P=1.00e-100]	42	-
1243	Peak_1243[gene=210933][PH=48][PH0=5.37][P=1.00e-100]	210933	Bai3				intron	chr1	25652219	25652220	Peak_1243[gene=210933][PH=48][PH0=5.37][P=1.00e-100]	48	-
1244	Peak_1244[gene=210933][PH=66][PH0=5.37][P=1.00e-100]	210933	Bai3				intron	chr1	25652333	25652334	Peak_1244[gene=210933][PH=66][PH0=5.37][P=1.00e-100]	66	-
1245	Peak_1245[gene=210933][PH=44][PH0=5.37][P=1.00e-100]	210933	Bai3				intron	chr1	25652432	25652435	Peak_1245[gene=210933][PH=44][PH0=5.37][P=1.00e-100]	44	-
1246	Peak_1246[gene=210933][PH=30][PH0=5.37][P=8.91e-04]	210933	Bai3				intron	chr1	25652604	25652611	Peak_1246[gene=210933][PH=30][PH0=5.37][P=8.91e-04]	30	-
1247	Peak_1247[gene=210933][PH=34][PH0=5.37][P=7.03e-07]	210933	Bai3	LINE	1		intron	chr1	25654105	25654106	Peak_1247[gene=210933][PH=34][PH0=5.37][P=7.03e-07]	34	-
1248	Peak_1248[gene=210933][PH=33][PH0=5.37][P=4.66e-06]	210933	Bai3				intron	chr1	25670105	25670109	Peak_1248[gene=210933][PH=33][PH0=5.37][P=4.66e-06]	33	-
1249	Peak_1249[gene=210933][PH=37][PH0=5.37][P=1.00e-100]	210933	Bai3				intron	chr1	25673210	25673215	Peak_1249[gene=210933][PH=37][PH0=5.37][P=1.00e-100]	37	-
1250	Peak_1250[gene=210933][PH=28][PH0=5.37][P=2.47e-02]	210933	Bai3				intron	chr1	25673331	25673332	Peak_1250[gene=210933][PH=28][PH0=5.37][P=2.47e-02]	28	-
1251	Peak_1251[gene=210933][PH=33][PH0=5.37][P=4.66e-06]	210933	Bai3				intron	chr1	25673562	25673563	Peak_1251[gene=210933][PH=33][PH0=5.37][P=4.66e-06]	33	-
1252	Peak_1252[gene=210933][PH=34][PH0=5.37][P=7.03e-07]	210933	Bai3				intron	chr1	25674621	25674626	Peak_1252[gene=210933][PH=34][PH0=5.37][P=7.03e-07]	34	-
1253	Peak_1253[gene=210933][PH=31][PH0=5.37][P=1.60e-04]	210933	Bai3	SINE	1		intron	chr1	25674979	25674980	Peak_1253[gene=210933][PH=31][PH0=5.37][P=1.60e-04]	31	-
1254	Peak_1254[gene=210933][PH=36][PH0=5.37][P=1.00e-100]	210933	Bai3				intron	chr1	25675444	25675445	Peak_1254[gene=210933][PH=36][PH0=5.37][P=1.00e-100]	36	-
1255	Peak_1255[gene=210933][PH=44][PH0=5.37][P=1.00e-100]	210933	Bai3				intron	chr1	25677231	25677232	Peak_1255[gene=210933][PH=44][PH0=5.37][P=1.00e-100]	44	-
1256	Peak_1256[gene=210933][PH=31][PH0=5.37][P=1.60e-04]	210933	Bai3				intron	chr1	25687300	25687307	Peak_1256[gene=210933][PH=31][PH0=5.37][P=1.60e-04]	31	-
1257	Peak_1257[gene=210933][PH=33][PH0=5.37][P=4.66e-06]	210933	Bai3				intron	chr1	25687538	25687548	Peak_1257[gene=210933][PH=33][PH0=5.37][P=4.66e-06]	33	-
1258	Peak_1258[gene=210933][PH=33][PH0=5.37][P=4.66e-06]	210933	Bai3				intron	chr1	25688151	25688152	Peak_1258[gene=210933][PH=33][PH0=5.37][P=4.66e-06]	33	-
1259	Peak_1259[gene=210933][PH=34][PH0=5.37][P=7.03e-07]	210933	Bai3				intron	chr1	25692077	25692078	Peak_1259[gene=210933][PH=34][PH0=5.37][P=7.03e-07]	34	-
1260	Peak_1260[gene=210933][PH=58][PH0=5.37][P=1.00e-100]	210933	Bai3				intron	chr1	25697165	25697167	Peak_1260[gene=210933][PH=58][PH0=5.37][P=1.00e-100]	58	-
1261	Peak_1261[gene=210933][PH=29][PH0=5.37][P=4.78e-03]	210933	Bai3				intron	chr1	25697626	25697627	Peak_1261[gene=210933][PH=29][PH0=5.37][P=4.78e-03]	29	-
1262	Peak_1262[gene=210933][PH=28][PH0=5.37][P=2.47e-02]	210933	Bai3				intron	chr1	25698731	25698736	Peak_1262[gene=210933][PH=28][PH0=5.37][P=2.47e-02]	28	-
1263	Peak_1263[gene=210933][PH=31][PH0=5.37][P=1.60e-04]	210933	Bai3				intron	chr1	25699259	25699261	Peak_1263[gene=210933][PH=31][PH0=5.37][P=1.60e-04]	31	-
1264	Peak_1264[gene=210933][PH=32][PH0=5.37][P=2.79e-05]	210933	Bai3				intron	chr1	25700534	25700538	Peak_1264[gene=210933][PH=32][PH0=5.37][P=2.79e-05]	32	-
1265	Peak_1265[gene=210933][PH=56][PH0=5.37][P=1.00e-100]	210933	Bai3	SINE	1		intron	chr1	25700746	25700747	Peak_1265[gene=210933][PH=56][PH0=5.37][P=1.00e-100]	56	-
1266	Peak_1266[gene=210933][PH=33][PH0=5.37][P=4.66e-06]	210933	Bai3				intron	chr1	25701567	25701568	Peak_1266[gene=210933][PH=33][PH0=5.37][P=4.66e-06]	33	-
1267	Peak_1267[gene=210933][PH=41][PH0=5.37][P=1.00e-100]	210933	Bai3				intron	chr1	25701626	25701633	Peak_1267[gene=210933][PH=41][PH0=5.37][P=1.00e-100]	41	-
1268	Peak_1268[gene=210933][PH=50][PH0=5.37][P=1.00e-100]	210933	Bai3				intron	chr1	25707509	25707514	Peak_1268[gene=210933][PH=50][PH0=5.37][P=1.00e-100]	50	-
1269	Peak_1269[gene=210933][PH=43][PH0=5.37][P=1.00e-100]	210933	Bai3				intron	chr1	25707863	25707868	Peak_1269[gene=210933][PH=43][PH0=5.37][P=1.00e-100]	43	-
1270	Peak_1270[gene=210933][PH=35][PH0=5.37][P=5.86e-08]	210933	Bai3				intron	chr1	25708743	25708752	Peak_1270[gene=210933][PH=35][PH0=5.37][P=5.86e-08]	35	-
1271	Peak_1271[gene=210933][PH=32][PH0=5.37][P=2.79e-05]	210933	Bai3				intron	chr1	25712437	25712438	Peak_1271[gene=210933][PH=32][PH0=5.37][P=2.79e-05]	32	-
1272	Peak_1272[gene=210933][PH=58][PH0=5.37][P=1.00e-100]	210933	Bai3				intron	chr1	25712670	25712671	Peak_1272[gene=210933][PH=58][PH0=5.37][P=1.00e-100]	58	-
1273	Peak_1273[gene=210933][PH=33][PH0=5.37][P=4.66e-06]	210933	Bai3				intron	chr1	25715994	25715996	Peak_1273[gene=210933][PH=33][PH0=5.37][P=4.66e-06]	33	-
1274	Peak_1274[gene=210933][PH=37][PH0=5.37][P=1.00e-100]	210933	Bai3				intron	chr1	25716436	25716437	Peak_1274[gene=210933][PH=37][PH0=5.37][P=1.00e-100]	37	-
1275	Peak_1275[gene=210933][PH=37][PH0=5.37][P=1.00e-100]	210933	Bai3				intron	chr1	25716554	25716562	Peak_1275[gene=210933][PH=37][PH0=5.37][P=1.00e-100]	37	-
1276	Peak_1276[gene=210933][PH=40][PH0=5.37][P=1.00e-100]	210933	Bai3				intron	chr1	25716656	25716658	Peak_1276[gene=210933][PH=40][PH0=5.37][P=1.00e-100]	40	-
1277	Peak_1277[gene=210933][PH=32][PH0=5.37][P=2.79e-05]	210933	Bai3				intron	chr1	25716843	25716847	Peak_1277[gene=210933][PH=32][PH0=5.37][P=2.79e-05]	32	-
1278	Peak_1278[gene=210933][PH=28][PH0=5.37][P=2.47e-02]	210933	Bai3				intron	chr1	25717488	25717490	Peak_1278[gene=210933][PH=28][PH0=5.37][P=2.47e-02]	28	-
1279	Peak_1279[gene=210933][PH=44][PH0=5.37][P=1.00e-100]	210933	Bai3	SINE	1		intron	chr1	25717844	25717845	Peak_1279[gene=210933][PH=44][PH0=5.37][P=1.00e-100]	44	-
1280	Peak_1280[gene=210933][PH=52][PH0=5.37][P=1.00e-100]	210933	Bai3				intron	chr1	25719730	25719732	Peak_1280[gene=210933][PH=52][PH0=5.37][P=1.00e-100]	52	-
1281	Peak_1281[gene=210933][PH=47][PH0=5.37][P=1.00e-100]	210933	Bai3	LINE	1		intron	chr1	25726030	25726032	Peak_1281[gene=210933][PH=47][PH0=5.37][P=1.00e-100]	47	-
1282	Peak_1282[gene=210933][PH=39][PH0=5.37][P=1.00e-100]	210933	Bai3	LINE	1		intron	chr1	25726220	25726221	Peak_1282[gene=210933][PH=39][PH0=5.37][P=1.00e-100]	39	-
1283	Peak_1283[gene=210933][PH=29][PH0=5.37][P=4.78e-03]	210933	Bai3	LINE	1		intron	chr1	25726351	25726354	Peak_1283[gene=210933][PH=29][PH0=5.37][P=4.78e-03]	29	-
1284	Peak_1284[gene=210933][PH=31][PH0=5.37][P=1.60e-04]	210933	Bai3	SINE	1		intron	chr1	25728653	25728655	Peak_1284[gene=210933][PH=31][PH0=5.37][P=1.60e-04]	31	-
1285	Peak_1285[gene=210933][PH=42][PH0=5.37][P=1.00e-100]	210933	Bai3				intron	chr1	25730852	25730853	Peak_1285[gene=210933][PH=42][PH0=5.37][P=1.00e-100]	42	-
1286	Peak_1286[gene=210933][PH=39][PH0=5.37][P=1.00e-100]	210933	Bai3				intron	chr1	25731149	25731150	Peak_1286[gene=210933][PH=39][PH0=5.37][P=1.00e-100]	39	-
1287	Peak_1287[gene=210933][PH=31][PH0=5.37][P=1.60e-04]	210933	Bai3				intron	chr1	25731335	25731343	Peak_1287[gene=210933][PH=31][PH0=5.37][P=1.60e-04]	31	-
1288	Peak_1288[gene=210933][PH=42][PH0=5.37][P=1.00e-100]	210933	Bai3				intron	chr1	25731916	25731917	Peak_1288[gene=210933][PH=42][PH0=5.37][P=1.00e-100]	42	-
1289	Peak_1289[gene=210933][PH=78][PH0=5.37][P=1.00e-100]	210933	Bai3				intron	chr1	25732714	25732716	Peak_1289[gene=210933][PH=78][PH0=5.37][P=1.00e-100]	78	-
1290	Peak_1290[gene=210933][PH=35][PH0=5.37][P=5.86e-08]	210933	Bai3				intron	chr1	25732932	25732935	Peak_1290[gene=210933][PH=35][PH0=5.37][P=5.86e-08]	35	-
1291	Peak_1291[gene=210933][PH=62][PH0=5.37][P=1.00e-100]	210933	Bai3				intron	chr1	25733043	25733044	Peak_1291[gene=210933][PH=62][PH0=5.37][P=1.00e-100]	62	-
1292	Peak_1292[gene=210933][PH=30][PH0=5.37][P=8.91e-04]	210933	Bai3				intron	chr1	25733168	25733169	Peak_1292[gene=210933][PH=30][PH0=5.37][P=8.91e-04]	30	-
1293	Peak_1293[gene=210933][PH=32][PH0=5.37][P=2.79e-05]	210933	Bai3				intron	chr1	25733291	25733294	Peak_1293[gene=210933][PH=32][PH0=5.37][P=2.79e-05]	32	-
1294	Peak_1294[gene=210933][PH=56][PH0=5.37][P=1.00e-100]	210933	Bai3				intron	chr1	25733823	25733826	Peak_1294[gene=210933][PH=56][PH0=5.37][P=1.00e-100]	56	-
1295	Peak_1295[gene=210933][PH=32][PH0=5.37][P=2.79e-05]	210933	Bai3				intron	chr1	25734030	25734033	Peak_1295[gene=210933][PH=32][PH0=5.37][P=2.79e-05]	32	-
1296	Peak_1296[gene=210933][PH=33][PH0=5.37][P=4.66e-06]	210933	Bai3				intron	chr1	25734697	25734700	Peak_1296[gene=210933][PH=33][PH0=5.37][P=4.66e-06]	33	-
1297	Peak_1297[gene=210933][PH=34][PH0=5.37][P=7.03e-07]	210933	Bai3	LINE	1		intron	chr1	25735645	25735649	Peak_1297[gene=210933][PH=34][PH0=5.37][P=7.03e-07]	34	-
1298	Peak_1298[gene=210933][PH=49][PH0=5.37][P=1.00e-100]	210933	Bai3	LINE	1		intron	chr1	25735964	25735968	Peak_1298[gene=210933][PH=49][PH0=5.37][P=1.00e-100]	49	-
1299	Peak_1299[gene=210933][PH=44][PH0=5.37][P=1.00e-100]	210933	Bai3	LINE	1		intron	chr1	25736119	25736120	Peak_1299[gene=210933][PH=44][PH0=5.37][P=1.00e-100]	44	-
1300	Peak_1300[gene=210933][PH=37][PH0=5.37][P=1.00e-100]	210933	Bai3	LINE	1		intron	chr1	25740355	25740359	Peak_1300[gene=210933][PH=37][PH0=5.37][P=1.00e-100]	37	-
1301	Peak_1301[gene=210933][PH=49][PH0=5.37][P=1.00e-100]	210933	Bai3				intron	chr1	25740677	25740678	Peak_1301[gene=210933][PH=49][PH0=5.37][P=1.00e-100]	49	-
1302	Peak_1302[gene=210933][PH=53][PH0=5.37][P=1.00e-100]	210933	Bai3				intron	chr1	25740821	25740825	Peak_1302[gene=210933][PH=53][PH0=5.37][P=1.00e-100]	53	-
1303	Peak_1303[gene=210933][PH=34][PH0=5.37][P=7.03e-07]	210933	Bai3	LINE	1		intron	chr1	25741124	25741125	Peak_1303[gene=210933][PH=34][PH0=5.37][P=7.03e-07]	34	-
1304	Peak_1304[gene=210933][PH=28][PH0=5.37][P=2.47e-02]	210933	Bai3				intron	chr1	25741463	25741465	Peak_1304[gene=210933][PH=28][PH0=5.37][P=2.47e-02]	28	-
1305	Peak_1305[gene=210933][PH=28][PH0=5.37][P=2.47e-02]	210933	Bai3				intron	chr1	25741556	25741557	Peak_1305[gene=210933][PH=28][PH0=5.37][P=2.47e-02]	28	-
1306	Peak_1306[gene=210933][PH=30][PH0=5.37][P=8.91e-04]	210933	Bai3				intron	chr1	25741726	25741727	Peak_1306[gene=210933][PH=30][PH0=5.37][P=8.91e-04]	30	-
1307	Peak_1307[gene=210933][PH=33][PH0=5.37][P=4.66e-06]	210933	Bai3				intron	chr1	25742947	25742959	Peak_1307[gene=210933][PH=33][PH0=5.37][P=4.66e-06]	33	-
1308	Peak_1308[gene=210933][PH=60][PH0=5.37][P=1.00e-100]	210933	Bai3				intron	chr1	25743142	25743153	Peak_1308[gene=210933][PH=60][PH0=5.37][P=1.00e-100]	60	-
1309	Peak_1309[gene=210933][PH=29][PH0=5.37][P=4.78e-03]	210933	Bai3	LINE	1		intron	chr1	25743447	25743456	Peak_1309[gene=210933][PH=29][PH0=5.37][P=4.78e-03]	29	-
1310	Peak_1310[gene=210933][PH=35][PH0=5.37][P=5.86e-08]	210933	Bai3				intron	chr1	25744302	25744303	Peak_1310[gene=210933][PH=35][PH0=5.37][P=5.86e-08]	35	-
1311	Peak_1311[gene=210933][PH=31][PH0=5.37][P=1.60e-04]	210933	Bai3				intron	chr1	25745714	25745718	Peak_1311[gene=210933][PH=31][PH0=5.37][P=1.60e-04]	31	-
1312	Peak_1312[gene=210933][PH=29][PH0=5.37][P=4.78e-03]	210933	Bai3				intron	chr1	25746899	25746900	Peak_1312[gene=210933][PH=29][PH0=5.37][P=4.78e-03]	29	-
1313	Peak_1313[gene=210933][PH=38][PH0=5.37][P=1.00e-100]	210933	Bai3				intron	chr1	25747214	25747215	Peak_1313[gene=210933][PH=38][PH0=5.37][P=1.00e-100]	38	-
1314	Peak_1314[gene=210933][PH=39][PH0=5.37][P=1.00e-100]	210933	Bai3				intron	chr1	25747448	25747449	Peak_1314[gene=210933][PH=39][PH0=5.37][P=1.00e-100]	39	-
1315	Peak_1315[gene=210933][PH=28][PH0=5.37][P=2.47e-02]	210933	Bai3				intron	chr1	25750062	25750063	Peak_1315[gene=210933][PH=28][PH0=5.37][P=2.47e-02]	28	-
1316	Peak_1316[gene=210933][PH=61][PH0=5.37][P=1.00e-100]	210933	Bai3				intron	chr1	25756116	25756117	Peak_1316[gene=210933][PH=61][PH0=5.37][P=1.00e-100]	61	-
1317	Peak_1317[gene=210933][PH=33][PH0=5.37][P=4.66e-06]	210933	Bai3				intron	chr1	25763511	25763512	Peak_1317[gene=210933][PH=33][PH0=5.37][P=4.66e-06]	33	-
1318	Peak_1318[gene=210933][PH=38][PH0=5.37][P=1.00e-100]	210933	Bai3				intron	chr1	25763753	25763754	Peak_1318[gene=210933][PH=38][PH0=5.37][P=1.00e-100]	38	-
1319	Peak_1319[gene=210933][PH=44][PH0=5.37][P=1.00e-100]	210933	Bai3				intron	chr1	25763829	25763831	Peak_1319[gene=210933][PH=44][PH0=5.37][P=1.00e-100]	44	-
1320	Peak_1320[gene=210933][PH=31][PH0=5.37][P=1.60e-04]	210933	Bai3				intron	chr1	25763995	25764002	Peak_1320[gene=210933][PH=31][PH0=5.37][P=1.60e-04]	31	-
1321	Peak_1321[gene=210933][PH=28][PH0=5.37][P=2.47e-02]	210933	Bai3				intron	chr1	25764540	25764543	Peak_1321[gene=210933][PH=28][PH0=5.37][P=2.47e-02]	28	-
1322	Peak_1322[gene=210933][PH=39][PH0=5.37][P=1.00e-100]	210933	Bai3	LINE	1		intron	chr1	25765197	25765202	Peak_1322[gene=210933][PH=39][PH0=5.37][P=1.00e-100]	39	-
1323	Peak_1323[gene=210933][PH=37][PH0=5.37][P=1.00e-100]	210933	Bai3				intron	chr1	25765572	25765573	Peak_1323[gene=210933][PH=37][PH0=5.37][P=1.00e-100]	37	-
1324	Peak_1324[gene=210933][PH=36][PH0=5.37][P=1.00e-100]	210933	Bai3				intron	chr1	25766308	25766309	Peak_1324[gene=210933][PH=36][PH0=5.37][P=1.00e-100]	36	-
1325	Peak_1325[gene=210933][PH=31][PH0=5.37][P=1.60e-04]	210933	Bai3				intron	chr1	25766615	25766618	Peak_1325[gene=210933][PH=31][PH0=5.37][P=1.60e-04]	31	-
1326	Peak_1326[gene=210933][PH=29][PH0=5.37][P=4.78e-03]	210933	Bai3	SINE	1		intron	chr1	25767575	25767580	Peak_1326[gene=210933][PH=29][PH0=5.37][P=4.78e-03]	29	-
1327	Peak_1327[gene=210933][PH=30][PH0=5.37][P=8.91e-04]	210933	Bai3				intron	chr1	25768026	25768028	Peak_1327[gene=210933][PH=30][PH0=5.37][P=8.91e-04]	30	-
1328	Peak_1328[gene=210933][PH=28][PH0=5.37][P=2.47e-02]	210933	Bai3				intron	chr1	25769453	25769456	Peak_1328[gene=210933][PH=28][PH0=5.37][P=2.47e-02]	28	-
1329	Peak_1329[gene=210933][PH=31][PH0=5.37][P=1.60e-04]	210933	Bai3				intron	chr1	25769904	25769907	Peak_1329[gene=210933][PH=31][PH0=5.37][P=1.60e-04]	31	-
1330	Peak_1330[gene=210933][PH=51][PH0=5.37][P=1.00e-100]	210933	Bai3				intron	chr1	25770201	25770202	Peak_1330[gene=210933][PH=51][PH0=5.37][P=1.00e-100]	51	-
1331	Peak_1331[gene=210933][PH=43][PH0=5.37][P=1.00e-100]	210933	Bai3				intron	chr1	25771234	25771245	Peak_1331[gene=210933][PH=43][PH0=5.37][P=1.00e-100]	43	-
1332	Peak_1332[gene=210933][PH=36][PH0=5.37][P=1.00e-100]	210933	Bai3				intron	chr1	25771398	25771403	Peak_1332[gene=210933][PH=36][PH0=5.37][P=1.00e-100]	36	-
1333	Peak_1333[gene=210933][PH=34][PH0=5.37][P=7.03e-07]	210933	Bai3				intron	chr1	25771556	25771557	Peak_1333[gene=210933][PH=34][PH0=5.37][P=7.03e-07]	34	-
1334	Peak_1334[gene=210933][PH=62][PH0=5.37][P=1.00e-100]	210933	Bai3				intron	chr1	25771730	25771732	Peak_1334[gene=210933][PH=62][PH0=5.37][P=1.00e-100]	62	-
1335	Peak_1335[gene=210933][PH=51][PH0=5.37][P=1.00e-100]	210933	Bai3	LINE	1		intron	chr1	25772650	25772652	Peak_1335[gene=210933][PH=51][PH0=5.37][P=1.00e-100]	51	-
1336	Peak_1336[gene=210933][PH=32][PH0=5.37][P=2.79e-05]	210933	Bai3	LINE	1		intron	chr1	25773485	25773487	Peak_1336[gene=210933][PH=32][PH0=5.37][P=2.79e-05]	32	-
1337	Peak_1337[gene=210933][PH=30][PH0=5.37][P=8.91e-04]	210933	Bai3				intron	chr1	25775107	25775112	Peak_1337[gene=210933][PH=30][PH0=5.37][P=8.91e-04]	30	-
1338	Peak_1338[gene=210933][PH=28][PH0=5.37][P=2.47e-02]	210933	Bai3				intron	chr1	25775686	25775691	Peak_1338[gene=210933][PH=28][PH0=5.37][P=2.47e-02]	28	-
1339	Peak_1339[gene=210933][PH=52][PH0=5.37][P=1.00e-100]	210933	Bai3				intron	chr1	25775868	25775876	Peak_1339[gene=210933][PH=52][PH0=5.37][P=1.00e-100]	52	-
1340	Peak_1340[gene=210933][PH=53][PH0=5.37][P=1.00e-100]	210933	Bai3				intron	chr1	25776649	25776651	Peak_1340[gene=210933][PH=53][PH0=5.37][P=1.00e-100]	53	-
1341	Peak_1341[gene=210933][PH=30][PH0=5.37][P=8.91e-04]	210933	Bai3				intron	chr1	25777170	25777172	Peak_1341[gene=210933][PH=30][PH0=5.37][P=8.91e-04]	30	-
1342	Peak_1342[gene=210933][PH=28][PH0=5.37][P=2.47e-02]	210933	Bai3				intron	chr1	25777476	25777480	Peak_1342[gene=210933][PH=28][PH0=5.37][P=2.47e-02]	28	-
1343	Peak_1343[gene=210933][PH=28][PH0=5.37][P=2.47e-02]	210933	Bai3	LINE	1		intron	chr1	25780110	25780114	Peak_1343[gene=210933][PH=28][PH0=5.37][P=2.47e-02]	28	-
1344	Peak_1344[gene=210933][PH=32][PH0=5.37][P=2.79e-05]	210933	Bai3	DNA	1		intron	chr1	25780650	25780652	Peak_1344[gene=210933][PH=32][PH0=5.37][P=2.79e-05]	32	-
1345	Peak_1345[gene=210933][PH=30][PH0=5.37][P=8.91e-04]	210933	Bai3				intron	chr1	25781239	25781240	Peak_1345[gene=210933][PH=30][PH0=5.37][P=8.91e-04]	30	-
1346	Peak_1346[gene=210933][PH=90][PH0=5.37][P=1.00e-100]	210933	Bai3	Other	1		intron	chr1	25781596	25781598	Peak_1346[gene=210933][PH=90][PH0=5.37][P=1.00e-100]	90	-
1347	Peak_1347[gene=210933][PH=69][PH0=5.37][P=1.00e-100]	210933	Bai3				intron	chr1	25781844	25781846	Peak_1347[gene=210933][PH=69][PH0=5.37][P=1.00e-100]	69	-
1348	Peak_1348[gene=210933][PH=30][PH0=5.37][P=8.91e-04]	210933	Bai3				intron	chr1	25783008	25783013	Peak_1348[gene=210933][PH=30][PH0=5.37][P=8.91e-04]	30	-
1349	Peak_1349[gene=210933][PH=39][PH0=5.37][P=1.00e-100]	210933	Bai3				intron	chr1	25783444	25783445	Peak_1349[gene=210933][PH=39][PH0=5.37][P=1.00e-100]	39	-
1350	Peak_1350[gene=210933][PH=35][PH0=5.37][P=5.86e-08]	210933	Bai3				intron	chr1	25783899	25783900	Peak_1350[gene=210933][PH=35][PH0=5.37][P=5.86e-08]	35	-
1351	Peak_1351[gene=210933][PH=28][PH0=5.37][P=2.47e-02]	210933	Bai3	LINE	1		intron	chr1	25784042	25784043	Peak_1351[gene=210933][PH=28][PH0=5.37][P=2.47e-02]	28	-
1352	Peak_1352[gene=210933][PH=84][PH0=5.37][P=1.00e-100]	210933	Bai3				intron	chr1	25784248	25784249	Peak_1352[gene=210933][PH=84][PH0=5.37][P=1.00e-100]	84	-
1353	Peak_1353[gene=210933][PH=37][PH0=5.37][P=1.00e-100]	210933	Bai3				intron	chr1	25784418	25784425	Peak_1353[gene=210933][PH=37][PH0=5.37][P=1.00e-100]	37	-
1354	Peak_1354[gene=210933][PH=79][PH0=5.37][P=1.00e-100]	210933	Bai3				intron	chr1	25784650	25784651	Peak_1354[gene=210933][PH=79][PH0=5.37][P=1.00e-100]	79	-
1355	Peak_1355[gene=210933][PH=56][PH0=5.37][P=1.00e-100]	210933	Bai3				intron	chr1	25785039	25785042	Peak_1355[gene=210933][PH=56][PH0=5.37][P=1.00e-100]	56	-
1356	Peak_1356[gene=210933][PH=31][PH0=5.37][P=1.60e-04]	210933	Bai3				intron	chr1	25785370	25785373	Peak_1356[gene=210933][PH=31][PH0=5.37][P=1.60e-04]	31	-
1357	Peak_1357[gene=210933][PH=28][PH0=5.37][P=2.47e-02]	210933	Bai3				intron	chr1	25785562	25785572	Peak_1357[gene=210933][PH=28][PH0=5.37][P=2.47e-02]	28	-
1358	Peak_1358[gene=210933][PH=29][PH0=5.37][P=4.78e-03]	210933	Bai3				intron	chr1	25785715	25785717	Peak_1358[gene=210933][PH=29][PH0=5.37][P=4.78e-03]	29	-
1359	Peak_1359[gene=210933][PH=30][PH0=5.37][P=8.91e-04]	210933	Bai3				intron	chr1	25786761	25786765	Peak_1359[gene=210933][PH=30][PH0=5.37][P=8.91e-04]	30	-
1360	Peak_1360[gene=210933][PH=37][PH0=5.37][P=1.00e-100]	210933	Bai3	LINE	1		intron	chr1	25786868	25786871	Peak_1360[gene=210933][PH=37][PH0=5.37][P=1.00e-100]	37	-
1361	Peak_1361[gene=210933][PH=31][PH0=5.37][P=1.60e-04]	210933	Bai3	LINE	1		intron	chr1	25787046	25787048	Peak_1361[gene=210933][PH=31][PH0=5.37][P=1.60e-04]	31	-
1362	Peak_1362[gene=210933][PH=42][PH0=5.37][P=1.00e-100]	210933	Bai3				intron	chr1	25787351	25787353	Peak_1362[gene=210933][PH=42][PH0=5.37][P=1.00e-100]	42	-
1363	Peak_1363[gene=210933][PH=47][PH0=5.37][P=1.00e-100]	210933	Bai3				intron	chr1	25787457	25787463	Peak_1363[gene=210933][PH=47][PH0=5.37][P=1.00e-100]	47	-
1364	Peak_1364[gene=210933][PH=36][PH0=5.37][P=1.00e-100]	210933	Bai3				intron	chr1	25788108	25788113	Peak_1364[gene=210933][PH=36][PH0=5.37][P=1.00e-100]	36	-
1365	Peak_1365[gene=210933][PH=34][PH0=5.37][P=7.03e-07]	210933	Bai3				intron	chr1	25788188	25788189	Peak_1365[gene=210933][PH=34][PH0=5.37][P=7.03e-07]	34	-
1366	Peak_1366[gene=210933][PH=34][PH0=5.37][P=7.03e-07]	210933	Bai3				intron	chr1	25790377	25790381	Peak_1366[gene=210933][PH=34][PH0=5.37][P=7.03e-07]	34	-
1367	Peak_1367[gene=210933][PH=68][PH0=5.37][P=1.00e-100]	210933	Bai3	LTR	1		intron	chr1	25790823	25790824	Peak_1367[gene=210933][PH=68][PH0=5.37][P=1.00e-100]	68	-
1368	Peak_1368[gene=210933][PH=29][PH0=5.37][P=4.78e-03]	210933	Bai3				intron	chr1	25790979	25790980	Peak_1368[gene=210933][PH=29][PH0=5.37][P=4.78e-03]	29	-
1369	Peak_1369[gene=210933][PH=31][PH0=5.37][P=1.60e-04]	210933	Bai3				intron	chr1	25791307	25791309	Peak_1369[gene=210933][PH=31][PH0=5.37][P=1.60e-04]	31	-
1370	Peak_1370[gene=210933][PH=49][PH0=5.37][P=1.00e-100]	210933	Bai3				intron	chr1	25791736	25791737	Peak_1370[gene=210933][PH=49][PH0=5.37][P=1.00e-100]	49	-
1371	Peak_1371[gene=210933][PH=29][PH0=5.37][P=4.78e-03]	210933	Bai3				intron	chr1	25792061	25792064	Peak_1371[gene=210933][PH=29][PH0=5.37][P=4.78e-03]	29	-
1372	Peak_1372[gene=210933][PH=49][PH0=5.37][P=1.00e-100]	210933	Bai3				intron	chr1	25792460	25792461	Peak_1372[gene=210933][PH=49][PH0=5.37][P=1.00e-100]	49	-
1373	Peak_1373[gene=210933][PH=41][PH0=5.37][P=1.00e-100]	210933	Bai3				intron	chr1	25792564	25792566	Peak_1373[gene=210933][PH=41][PH0=5.37][P=1.00e-100]	41	-
1374	Peak_1374[gene=210933][PH=52][PH0=5.37][P=1.00e-100]	210933	Bai3				intron	chr1	25792776	25792778	Peak_1374[gene=210933][PH=52][PH0=5.37][P=1.00e-100]	52	-
1375	Peak_1375[gene=210933][PH=33][PH0=5.37][P=4.66e-06]	210933	Bai3	SINE	1		intron	chr1	25792952	25792958	Peak_1375[gene=210933][PH=33][PH0=5.37][P=4.66e-06]	33	-
1376	Peak_1376[gene=210933][PH=37][PH0=5.37][P=1.00e-100]	210933	Bai3				intron	chr1	25793185	25793186	Peak_1376[gene=210933][PH=37][PH0=5.37][P=1.00e-100]	37	-
1377	Peak_1377[gene=210933][PH=37][PH0=5.37][P=1.00e-100]	210933	Bai3				intron	chr1	25793280	25793281	Peak_1377[gene=210933][PH=37][PH0=5.37][P=1.00e-100]	37	-
1378	Peak_1378[gene=210933][PH=32][PH0=5.37][P=2.79e-05]	210933	Bai3				intron	chr1	25793423	25793430	Peak_1378[gene=210933][PH=32][PH0=5.37][P=2.79e-05]	32	-
1379	Peak_1379[gene=210933][PH=45][PH0=5.37][P=1.00e-100]	210933	Bai3				intron	chr1	25793811	25793813	Peak_1379[gene=210933][PH=45][PH0=5.37][P=1.00e-100]	45	-
1380	Peak_1380[gene=210933][PH=55][PH0=5.37][P=1.00e-100]	210933	Bai3				intron	chr1	25793928	25793929	Peak_1380[gene=210933][PH=55][PH0=5.37][P=1.00e-100]	55	-
1381	Peak_1381[gene=210933][PH=54][PH0=5.37][P=1.00e-100]	210933	Bai3				intron	chr1	25794744	25794746	Peak_1381[gene=210933][PH=54][PH0=5.37][P=1.00e-100]	54	-
1382	Peak_1382[gene=210933][PH=55][PH0=5.37][P=1.00e-100]	210933	Bai3				intron	chr1	25794922	25794923	Peak_1382[gene=210933][PH=55][PH0=5.37][P=1.00e-100]	55	-
1383	Peak_1383[gene=210933][PH=67][PH0=5.37][P=1.00e-100]	210933	Bai3				intron	chr1	25795060	25795066	Peak_1383[gene=210933][PH=67][PH0=5.37][P=1.00e-100]	67	-
1384	Peak_1384[gene=210933][PH=35][PH0=5.37][P=5.86e-08]	210933	Bai3				intron	chr1	25795466	25795469	Peak_1384[gene=210933][PH=35][PH0=5.37][P=5.86e-08]	35	-
1385	Peak_1385[gene=210933][PH=41][PH0=5.37][P=1.00e-100]	210933	Bai3	LINE	1		intron	chr1	25795617	25795619	Peak_1385[gene=210933][PH=41][PH0=5.37][P=1.00e-100]	41	-
1386	Peak_1386[gene=210933][PH=40][PH0=5.37][P=1.00e-100]	210933	Bai3	LTR	1		intron	chr1	25796010	25796014	Peak_1386[gene=210933][PH=40][PH0=5.37][P=1.00e-100]	40	-
1387	Peak_1387[gene=210933][PH=31][PH0=5.37][P=1.60e-04]	210933	Bai3				intron	chr1	25796767	25796768	Peak_1387[gene=210933][PH=31][PH0=5.37][P=1.60e-04]	31	-
1388	Peak_1388[gene=210933][PH=49][PH0=5.37][P=1.00e-100]	210933	Bai3				intron	chr1	25797018	25797021	Peak_1388[gene=210933][PH=49][PH0=5.37][P=1.00e-100]	49	-
1389	Peak_1389[gene=210933][PH=61][PH0=5.37][P=1.00e-100]	210933	Bai3				intron	chr1	25797144	25797147	Peak_1389[gene=210933][PH=61][PH0=5.37][P=1.00e-100]	61	-
1390	Peak_1390[gene=210933][PH=67][PH0=5.37][P=1.00e-100]	210933	Bai3				intron	chr1	25797251	25797252	Peak_1390[gene=210933][PH=67][PH0=5.37][P=1.00e-100]	67	-
1391	Peak_1391[gene=210933][PH=48][PH0=5.37][P=1.00e-100]	210933	Bai3				intron	chr1	25797370	25797371	Peak_1391[gene=210933][PH=48][PH0=5.37][P=1.00e-100]	48	-
1392	Peak_1392[gene=210933][PH=43][PH0=5.37][P=1.00e-100]	210933	Bai3				intron	chr1	25797623	25797624	Peak_1392[gene=210933][PH=43][PH0=5.37][P=1.00e-100]	43	-
1393	Peak_1393[gene=210933][PH=32][PH0=5.37][P=2.79e-05]	210933	Bai3				intron	chr1	25797903	25797904	Peak_1393[gene=210933][PH=32][PH0=5.37][P=2.79e-05]	32	-
1394	Peak_1394[gene=210933][PH=34][PH0=5.37][P=7.03e-07]	210933	Bai3	LTR	1		intron	chr1	25798204	25798206	Peak_1394[gene=210933][PH=34][PH0=5.37][P=7.03e-07]	34	-
1395	Peak_1395[gene=210933][PH=31][PH0=5.37][P=1.60e-04]	210933	Bai3				intron	chr1	25798726	25798727	Peak_1395[gene=210933][PH=31][PH0=5.37][P=1.60e-04]	31	-
1396	Peak_1396[gene=210933][PH=35][PH0=5.37][P=5.86e-08]	210933	Bai3				intron	chr1	25798831	25798832	Peak_1396[gene=210933][PH=35][PH0=5.37][P=5.86e-08]	35	-
1397	Peak_1397[gene=210933][PH=38][PH0=5.37][P=1.00e-100]	210933	Bai3	LTR	1		intron	chr1	25799743	25799745	Peak_1397[gene=210933][PH=38][PH0=5.37][P=1.00e-100]	38	-
1398	Peak_1398[gene=210933][PH=42][PH0=5.37][P=1.00e-100]	210933	Bai3	LTR	1		intron	chr1	25799955	25799956	Peak_1398[gene=210933][PH=42][PH0=5.37][P=1.00e-100]	42	-
1399	Peak_1399[gene=210933][PH=45][PH0=5.37][P=1.00e-100]	210933	Bai3				intron	chr1	25800262	25800267	Peak_1399[gene=210933][PH=45][PH0=5.37][P=1.00e-100]	45	-
1400	Peak_1400[gene=210933][PH=33][PH0=5.37][P=4.66e-06]	210933	Bai3	SINE	1		intron	chr1	25800520	25800523	Peak_1400[gene=210933][PH=33][PH0=5.37][P=4.66e-06]	33	-
1401	Peak_1401[gene=210933][PH=35][PH0=5.37][P=5.86e-08]	210933	Bai3				intron	chr1	25800946	25800948	Peak_1401[gene=210933][PH=35][PH0=5.37][P=5.86e-08]	35	-
1402	Peak_1402[gene=210933][PH=59][PH0=5.37][P=1.00e-100]	210933	Bai3				intron	chr1	25801176	25801177	Peak_1402[gene=210933][PH=59][PH0=5.37][P=1.00e-100]	59	-
1403	Peak_1403[gene=210933][PH=55][PH0=5.37][P=1.00e-100]	210933	Bai3				intron	chr1	25801377	25801378	Peak_1403[gene=210933][PH=55][PH0=5.37][P=1.00e-100]	55	-
1404	Peak_1404[gene=210933][PH=40][PH0=5.37][P=1.00e-100]	210933	Bai3				intron	chr1	25801644	25801645	Peak_1404[gene=210933][PH=40][PH0=5.37][P=1.00e-100]	40	-
1405	Peak_1405[gene=210933][PH=76][PH0=5.37][P=1.00e-100]	210933	Bai3	LINE	1		intron	chr1	25802152	25802154	Peak_1405[gene=210933][PH=76][PH0=5.37][P=1.00e-100]	76	-
1406	Peak_1406[gene=210933][PH=35][PH0=5.37][P=5.86e-08]	210933	Bai3				intron	chr1	25802449	25802450	Peak_1406[gene=210933][PH=35][PH0=5.37][P=5.86e-08]	35	-
1407	Peak_1407[gene=210933][PH=43][PH0=5.37][P=1.00e-100]	210933	Bai3				intron	chr1	25802568	25802569	Peak_1407[gene=210933][PH=43][PH0=5.37][P=1.00e-100]	43	-
1408	Peak_1408[gene=210933][PH=39][PH0=5.37][P=1.00e-100]	210933	Bai3	LINE	1		intron	chr1	25802844	25802849	Peak_1408[gene=210933][PH=39][PH0=5.37][P=1.00e-100]	39	-
1409	Peak_1409[gene=210933][PH=29][PH0=5.37][P=4.78e-03]	210933	Bai3	LINE	1		intron	chr1	25802999	25803002	Peak_1409[gene=210933][PH=29][PH0=5.37][P=4.78e-03]	29	-
1410	Peak_1410[gene=210933][PH=37][PH0=5.37][P=1.00e-100]	210933	Bai3				intron	chr1	25803710	25803714	Peak_1410[gene=210933][PH=37][PH0=5.37][P=1.00e-100]	37	-
1411	Peak_1411[gene=210933][PH=59][PH0=5.37][P=1.00e-100]	210933	Bai3				intron	chr1	25804017	25804019	Peak_1411[gene=210933][PH=59][PH0=5.37][P=1.00e-100]	59	-
1412	Peak_1412[gene=210933][PH=49][PH0=5.37][P=1.00e-100]	210933	Bai3				intron	chr1	25804329	25804330	Peak_1412[gene=210933][PH=49][PH0=5.37][P=1.00e-100]	49	-
1413	Peak_1413[gene=210933][PH=31][PH0=5.37][P=1.60e-04]	210933	Bai3				intron	chr1	25804501	25804504	Peak_1413[gene=210933][PH=31][PH0=5.37][P=1.60e-04]	31	-
1414	Peak_1414[gene=210933][PH=48][PH0=5.37][P=1.00e-100]	210933	Bai3				intron	chr1	25804611	25804612	Peak_1414[gene=210933][PH=48][PH0=5.37][P=1.00e-100]	48	-
1415	Peak_1415[gene=210933][PH=34][PH0=5.37][P=7.03e-07]	210933	Bai3				intron	chr1	25805106	25805108	Peak_1415[gene=210933][PH=34][PH0=5.37][P=7.03e-07]	34	-
1416	Peak_1416[gene=210933][PH=43][PH0=5.37][P=1.00e-100]	210933	Bai3				intron	chr1	25805256	25805260	Peak_1416[gene=210933][PH=43][PH0=5.37][P=1.00e-100]	43	-
1417	Peak_1417[gene=210933][PH=51][PH0=5.37][P=1.00e-100]	210933	Bai3				intron	chr1	25805517	25805520	Peak_1417[gene=210933][PH=51][PH0=5.37][P=1.00e-100]	51	-
1418	Peak_1418[gene=210933][PH=53][PH0=5.37][P=1.00e-100]	210933	Bai3				intron	chr1	25805693	25805695	Peak_1418[gene=210933][PH=53][PH0=5.37][P=1.00e-100]	53	-
1419	Peak_1419[gene=210933][PH=29][PH0=5.37][P=4.78e-03]	210933	Bai3				intron	chr1	25806444	25806446	Peak_1419[gene=210933][PH=29][PH0=5.37][P=4.78e-03]	29	-
1420	Peak_1420[gene=210933][PH=40][PH0=5.37][P=1.00e-100]	210933	Bai3				intron	chr1	25808039	25808041	Peak_1420[gene=210933][PH=40][PH0=5.37][P=1.00e-100]	40	-
1421	Peak_1421[gene=210933][PH=42][PH0=5.37][P=1.00e-100]	210933	Bai3	LINE	1		intron	chr1	25809020	25809023	Peak_1421[gene=210933][PH=42][PH0=5.37][P=1.00e-100]	42	-
1422	Peak_1422[gene=210933][PH=30][PH0=5.37][P=8.91e-04]	210933	Bai3	LINE	1		intron	chr1	25809337	25809339	Peak_1422[gene=210933][PH=30][PH0=5.37][P=8.91e-04]	30	-
1423	Peak_1423[gene=210933][PH=43][PH0=5.37][P=1.00e-100]	210933	Bai3				intron	chr1	25809795	25809796	Peak_1423[gene=210933][PH=43][PH0=5.37][P=1.00e-100]	43	-
1424	Peak_1424[gene=210933][PH=47][PH0=5.37][P=1.00e-100]	210933	Bai3	LTR	1		intron	chr1	25810083	25810085	Peak_1424[gene=210933][PH=47][PH0=5.37][P=1.00e-100]	47	-
1425	Peak_1425[gene=210933][PH=34][PH0=5.37][P=7.03e-07]	210933	Bai3				intron	chr1	25810681	25810686	Peak_1425[gene=210933][PH=34][PH0=5.37][P=7.03e-07]	34	-
1426	Peak_1426[gene=210933][PH=28][PH0=5.37][P=2.47e-02]	210933	Bai3	SINE	1		intron	chr1	25813891	25813893	Peak_1426[gene=210933][PH=28][PH0=5.37][P=2.47e-02]	28	-
1427	Peak_1427[gene=210933][PH=28][PH0=5.37][P=2.47e-02]	210933	Bai3	SINE	1		intron	chr1	25813985	25813986	Peak_1427[gene=210933][PH=28][PH0=5.37][P=2.47e-02]	28	-
1428	Peak_1428[gene=210933][PH=29][PH0=5.37][P=4.78e-03]	210933	Bai3				intron	chr1	25815115	25815124	Peak_1428[gene=210933][PH=29][PH0=5.37][P=4.78e-03]	29	-
1429	Peak_1429[gene=210933][PH=45][PH0=5.37][P=1.00e-100]	210933	Bai3				intron	chr1	25816308	25816309	Peak_1429[gene=210933][PH=45][PH0=5.37][P=1.00e-100]	45	-
1430	Peak_1430[gene=210933][PH=28][PH0=5.37][P=2.47e-02]	210933	Bai3				intron	chr1	25820710	25820711	Peak_1430[gene=210933][PH=28][PH0=5.37][P=2.47e-02]	28	-
1431	Peak_1431[gene=210933][PH=69][PH0=5.37][P=1.00e-100]	210933	Bai3	LTR	1		intron	chr1	25822646	25822657	Peak_1431[gene=210933][PH=69][PH0=5.37][P=1.00e-100]	69	-
1432	Peak_1432[gene=210933][PH=30][PH0=5.37][P=8.91e-04]	210933	Bai3				intron	chr1	25824426	25824427	Peak_1432[gene=210933][PH=30][PH0=5.37][P=8.91e-04]	30	-
1433	Peak_1433[gene=100504323][PH=26][PH0=6.36][P=3.36e-02]	100504323	Gm20172				5'UTR	chr1	25277476	25277478	Peak_1433[gene=100504323][PH=26][PH0=6.36][P=3.36e-02]	26	-
1434	Peak_1434[gene=320705][PH=32][PH0=1.64][P=1.00e-100]	320705	Bend6				3'UTR	chr1	33852791	33852793	Peak_1434[gene=320705][PH=32][PH0=1.64][P=1.00e-100]	32	-
1435	Peak_1435[gene=320705][PH=17][PH0=1.64][P=7.25e-04]	320705	Bend6				3'UTR	chr1	33852973	33852974	Peak_1435[gene=320705][PH=17][PH0=1.64][P=7.25e-04]	17	-
1436	Peak_1436[gene=320705][PH=16][PH0=1.64][P=7.03e-03]	320705	Bend6				intron	chr1	33868002	33868008	Peak_1436[gene=320705][PH=16][PH0=1.64][P=7.03e-03]	16	-
1437	Peak_1437[gene=214469][PH=16][PH0=1.12][P=1.53e-05]	214469	Fam168b				3'UTR	chr1	34815689	34815696	Peak_1437[gene=214469][PH=16][PH0=1.12][P=1.53e-05]	16	-
1438	Peak_1438[gene=214469][PH=18][PH0=1.12][P=7.21e-08]	214469	Fam168b				3'UTR	chr1	34816300	34816303	Peak_1438[gene=214469][PH=18][PH0=1.12][P=7.21e-08]	18	-
1439	Peak_1439[gene=226977][PH=24][PH0=1.35][P=1.00e-100]	226977	Actr1b				intron	chr1	36701624	36701625	Peak_1439[gene=226977][PH=24][PH0=1.35][P=1.00e-100]	24	-
1440	Peak_1440[gene=56030][PH=12][PH0=0.69][P=6.74e-03]	56030	Tmem131				intron	chr1	36851245	36851259	Peak_1440[gene=56030][PH=12][PH0=0.69][P=6.74e-03]	12	-
1441	Peak_1441[gene=72097][PH=24][PH0=1.72][P=4.15e-09]	72097	2010300C02Rik				intron	chr1	37641799	37641806	Peak_1441[gene=72097][PH=24][PH0=1.72][P=4.15e-09]	24	-
1442	Peak_1442[gene=72097][PH=18][PH0=1.72][P=2.88e-04]	72097	2010300C02Rik	LINE	1		intron	chr1	37641996	37641997	Peak_1442[gene=72097][PH=18][PH0=1.72][P=2.88e-04]	18	-
1443	Peak_1443[gene=72097][PH=17][PH0=1.72][P=2.84e-03]	72097	2010300C02Rik				intron	chr1	37719048	37719051	Peak_1443[gene=72097][PH=17][PH0=1.72][P=2.84e-03]	17	-
1444	Peak_1444[gene=72097][PH=19][PH0=1.72][P=2.77e-05]	72097	2010300C02Rik				intron	chr1	37719171	37719186	Peak_1444[gene=72097][PH=19][PH0=1.72][P=2.77e-05]	19	-
1445	Peak_1445[gene=211484][PH=11][PH0=0.45][P=1.05e-03]	211484	Tsga10				intron	chr1	37846830	37846832	Peak_1445[gene=211484][PH=11][PH0=0.45][P=1.05e-03]	11	-
1446	Peak_1446[gene=211484][PH=12][PH0=0.45][P=4.36e-05]	211484	Tsga10	SINE	1		intron	chr1	37847144	37847145	Peak_1446[gene=211484][PH=12][PH0=0.45][P=4.36e-05]	12	-
1447	Peak_1447[gene=56210][PH=13][PH0=0.83][P=2.06e-03]	56210	Rev1				intron	chr1	38127808	38127814	Peak_1447[gene=56210][PH=13][PH0=0.83][P=2.06e-03]	13	-
1448	Peak_1448[gene=16764][PH=15][PH0=1.04][P=1.19e-03]	16764	Aff3	LINE	1		intron	chr1	38227706	38227712	Peak_1448[gene=16764][PH=15][PH0=1.04][P=1.19e-03]	15	-
1449	Peak_1449[gene=16764][PH=14][PH0=1.04][P=1.59e-02]	16764	Aff3				intron	chr1	38230675	38230677	Peak_1449[gene=16764][PH=14][PH0=1.04][P=1.59e-02]	14	-
1450	Peak_1450[gene=16764][PH=19][PH0=1.04][P=1.00e-100]	16764	Aff3	SINE	0.913043		intron	chr1	38506139	38506185	Peak_1450[gene=16764][PH=19][PH0=1.04][P=1.00e-100]	19	-
1451	Peak_1451[gene=16764][PH=14][PH0=1.04][P=1.59e-02]	16764	Aff3				intron	chr1	38519438	38519440	Peak_1451[gene=16764][PH=14][PH0=1.04][P=1.59e-02]	14	-
1452	Peak_1452[gene=16764][PH=16][PH0=1.04][P=8.29e-05]	16764	Aff3				intron	chr1	38531226	38531230	Peak_1452[gene=16764][PH=16][PH0=1.04][P=8.29e-05]	16	-
1453	Peak_1453[gene=16764][PH=15][PH0=1.04][P=1.19e-03]	16764	Aff3				intron	chr1	38611182	38611193	Peak_1453[gene=16764][PH=15][PH0=1.04][P=1.19e-03]	15	-
1454	Peak_1454[gene=16764][PH=15][PH0=1.04][P=1.19e-03]	16764	Aff3				intron	chr1	38620747	38620749	Peak_1454[gene=16764][PH=15][PH0=1.04][P=1.19e-03]	15	-
1455	Peak_1455[gene=381338][PH=16][PH0=0.77][P=5.32e-08]	381338	Lonrf2	LINE	1		intron	chr1	38819232	38819244	Peak_1455[gene=381338][PH=16][PH0=0.77][P=5.32e-08]	16	-
1456	Peak_1456[gene=381338][PH=14][PH0=0.77][P=1.81e-05]	381338	Lonrf2	LINE	1		intron	chr1	38819398	38819401	Peak_1456[gene=381338][PH=14][PH0=0.77][P=1.81e-05]	14	-
1457	Peak_1457[gene=98388][PH=10][PH0=0.47][P=9.56e-03]	98388	Chst10				intron	chr1	38889094	38889099	Peak_1457[gene=98388][PH=10][PH0=0.47][P=9.56e-03]	10	-
1458	Peak_1458[gene=14200][PH=10][PH0=0.35][P=1.22e-03]	14200	Fhl2				intron	chr1	43145101	43145111	Peak_1458[gene=14200][PH=10][PH0=0.35][P=1.22e-03]	10	-
1459	Peak_1459[gene=227059][PH=19][PH0=1.09][P=5.29e-09]	227059	Slc39a10				3'UTR	chr1	46807991	46808001	Peak_1459[gene=227059][PH=19][PH0=1.09][P=5.29e-09]	19	-
1460	Peak_1460[gene=227059][PH=14][PH0=1.09][P=2.75e-03]	227059	Slc39a10				3'UTR	chr1	46809223	46809240	Peak_1460[gene=227059][PH=14][PH0=1.09][P=2.75e-03]	14	-
1461	Peak_1461[gene=227059][PH=13][PH0=1.09][P=3.25e-02]	227059	Slc39a10				intron	chr1	46851740	46851750	Peak_1461[gene=227059][PH=13][PH0=1.09][P=3.25e-02]	13	-
1462	Peak_1462[gene=227059][PH=13][PH0=1.09][P=3.25e-02]	227059	Slc39a10				intron	chr1	46853106	46853107	Peak_1462[gene=227059][PH=13][PH0=1.09][P=3.25e-02]	13	-
1463	Peak_1463[gene=227059][PH=20][PH0=1.09][P=1.00e-100]	227059	Slc39a10				intron	chr1	46853333	46853334	Peak_1463[gene=227059][PH=20][PH0=1.09][P=1.00e-100]	20	-
1464	Peak_1464[gene=17912][PH=13][PH0=0.33][P=3.83e-08]	17912	Myo1b				intron	chr1	51792853	51792857	Peak_1464[gene=17912][PH=13][PH0=0.33][P=3.83e-08]	13	-
1465	Peak_1465[gene=14660][PH=31][PH0=5.48][P=2.53e-05]	14660	Gls				3'UTR	chr1	52165495	52165504	Peak_1465[gene=14660][PH=31][PH0=5.48][P=2.53e-05]	31	-
1466	Peak_1466[gene=14660][PH=38][PH0=5.48][P=1.00e-100]	14660	Gls				intron	chr1	52169547	52169552	Peak_1466[gene=14660][PH=38][PH0=5.48][P=1.00e-100]	38	-
1467	Peak_1467[gene=14660][PH=49][PH0=5.48][P=1.00e-100]	14660	Gls				intron	chr1	52170546	52170548	Peak_1467[gene=14660][PH=49][PH0=5.48][P=1.00e-100]	49	-
1468	Peak_1468[gene=14660][PH=27][PH0=5.48][P=1.78e-02]	14660	Gls				intron	chr1	52172125	52172126	Peak_1468[gene=14660][PH=27][PH0=5.48][P=1.78e-02]	27	-
1469	Peak_1469[gene=14660][PH=34][PH0=5.48][P=1.18e-07]	14660	Gls				intron	chr1	52172800	52172802	Peak_1469[gene=14660][PH=34][PH0=5.48][P=1.18e-07]	34	-
1470	Peak_1470[gene=14660][PH=35][PH0=5.48][P=8.03e-09]	14660	Gls				intron	chr1	52173107	52173112	Peak_1470[gene=14660][PH=35][PH0=5.48][P=8.03e-09]	35	-
1471	Peak_1471[gene=14660][PH=33][PH0=5.48][P=7.66e-07]	14660	Gls				intron	chr1	52176431	52176435	Peak_1471[gene=14660][PH=33][PH0=5.48][P=7.66e-07]	33	-
1472	Peak_1472[gene=14660][PH=29][PH0=5.48][P=7.20e-04]	14660	Gls	Simple_repeat	1		intron	chr1	52178779	52178780	Peak_1472[gene=14660][PH=29][PH0=5.48][P=7.20e-04]	29	-
1473	Peak_1473[gene=14660][PH=30][PH0=5.48][P=1.37e-04]	14660	Gls				intron	chr1	52179001	52179004	Peak_1473[gene=14660][PH=30][PH0=5.48][P=1.37e-04]	30	-
1474	Peak_1474[gene=14660][PH=31][PH0=5.48][P=2.53e-05]	14660	Gls				intron	chr1	52179754	52179758	Peak_1474[gene=14660][PH=31][PH0=5.48][P=2.53e-05]	31	-
1475	Peak_1475[gene=14660][PH=37][PH0=5.48][P=1.00e-100]	14660	Gls				intron	chr1	52181346	52181347	Peak_1475[gene=14660][PH=37][PH0=5.48][P=1.00e-100]	37	-
1476	Peak_1476[gene=14660][PH=56][PH0=5.48][P=1.00e-100]	14660	Gls				intron	chr1	52182062	52182063	Peak_1476[gene=14660][PH=56][PH0=5.48][P=1.00e-100]	56	-
1477	Peak_1477[gene=14660][PH=51][PH0=5.48][P=1.00e-100]	14660	Gls				intron	chr1	52182291	52182293	Peak_1477[gene=14660][PH=51][PH0=5.48][P=1.00e-100]	51	-
1478	Peak_1478[gene=14660][PH=27][PH0=5.48][P=1.78e-02]	14660	Gls				intron	chr1	52183263	52183270	Peak_1478[gene=14660][PH=27][PH0=5.48][P=1.78e-02]	27	-
1479	Peak_1479[gene=14660][PH=29][PH0=5.48][P=7.20e-04]	14660	Gls				intron	chr1	52183457	52183458	Peak_1479[gene=14660][PH=29][PH0=5.48][P=7.20e-04]	29	-
1480	Peak_1480[gene=14660][PH=29][PH0=5.48][P=7.20e-04]	14660	Gls				intron	chr1	52184888	52184891	Peak_1480[gene=14660][PH=29][PH0=5.48][P=7.20e-04]	29	-
1481	Peak_1481[gene=14660][PH=30][PH0=5.48][P=1.37e-04]	14660	Gls				3'UTR	chr1	52186123	52186128	Peak_1481[gene=14660][PH=30][PH0=5.48][P=1.37e-04]	30	-
1482	Peak_1482[gene=14660][PH=77][PH0=5.48][P=1.00e-100]	14660	Gls				intron	chr1	52201422	52201423	Peak_1482[gene=14660][PH=77][PH0=5.48][P=1.00e-100]	77	-
1483	Peak_1483[gene=14660][PH=91][PH0=5.48][P=1.00e-100]	14660	Gls				intron	chr1	52201643	52201646	Peak_1483[gene=14660][PH=91][PH0=5.48][P=1.00e-100]	91	-
1484	Peak_1484[gene=14660][PH=54][PH0=5.48][P=1.00e-100]	14660	Gls				intron	chr1	52201766	52201768	Peak_1484[gene=14660][PH=54][PH0=5.48][P=1.00e-100]	54	-
1485	Peak_1485[gene=14660][PH=50][PH0=5.48][P=1.00e-100]	14660	Gls				intron	chr1	52202044	52202048	Peak_1485[gene=14660][PH=50][PH0=5.48][P=1.00e-100]	50	-
1486	Peak_1486[gene=14660][PH=52][PH0=5.48][P=1.00e-100]	14660	Gls				intron	chr1	52202203	52202204	Peak_1486[gene=14660][PH=52][PH0=5.48][P=1.00e-100]	52	-
1487	Peak_1487[gene=14660][PH=29][PH0=5.48][P=7.20e-04]	14660	Gls				intron	chr1	52202361	52202366	Peak_1487[gene=14660][PH=29][PH0=5.48][P=7.20e-04]	29	-
1488	Peak_1488[gene=14660][PH=46][PH0=5.48][P=1.00e-100]	14660	Gls				intron	chr1	52202554	52202559	Peak_1488[gene=14660][PH=46][PH0=5.48][P=1.00e-100]	46	-
1489	Peak_1489[gene=14660][PH=61][PH0=5.48][P=1.00e-100]	14660	Gls				intron	chr1	52202691	52202692	Peak_1489[gene=14660][PH=61][PH0=5.48][P=1.00e-100]	61	-
1490	Peak_1490[gene=14660][PH=83][PH0=5.48][P=1.00e-100]	14660	Gls				intron	chr1	52203000	52203001	Peak_1490[gene=14660][PH=83][PH0=5.48][P=1.00e-100]	83	-
1491	Peak_1491[gene=14660][PH=35][PH0=5.48][P=8.03e-09]	14660	Gls				intron	chr1	52203764	52203765	Peak_1491[gene=14660][PH=35][PH0=5.48][P=8.03e-09]	35	-
1492	Peak_1492[gene=14660][PH=41][PH0=5.48][P=1.00e-100]	14660	Gls				intron	chr1	52204041	52204043	Peak_1492[gene=14660][PH=41][PH0=5.48][P=1.00e-100]	41	-
1493	Peak_1493[gene=14660][PH=52][PH0=5.48][P=1.00e-100]	14660	Gls				intron	chr1	52204348	52204350	Peak_1493[gene=14660][PH=52][PH0=5.48][P=1.00e-100]	52	-
1494	Peak_1494[gene=16329][PH=16][PH0=0.61][P=1.08e-09]	16329	Inpp1				intron	chr1	52797542	52797543	Peak_1494[gene=16329][PH=16][PH0=0.61][P=1.08e-09]	16	-
1495	Peak_1495[gene=329152][PH=19][PH0=1.21][P=2.53e-07]	329152	Hecw2	LINE	1		intron	chr1	53990394	53990398	Peak_1495[gene=329152][PH=19][PH0=1.21][P=2.53e-07]	19	-
1496	Peak_1496[gene=329152][PH=16][PH0=1.21][P=6.31e-04]	329152	Hecw2				intron	chr1	54020782	54020786	Peak_1496[gene=329152][PH=16][PH0=1.21][P=6.31e-04]	16	-
1497	Peak_1497[gene=329152][PH=18][PH0=1.21][P=3.46e-06]	329152	Hecw2				intron	chr1	54127825	54127828	Peak_1497[gene=329152][PH=18][PH0=1.21][P=3.46e-06]	18	-
1498	Peak_1498[gene=329152][PH=17][PH0=1.21][P=4.81e-05]	329152	Hecw2	SINE	1		intron	chr1	54128454	54128455	Peak_1498[gene=329152][PH=17][PH0=1.21][P=4.81e-05]	17	-
1499	Peak_1499[gene=329152][PH=15][PH0=1.21][P=7.75e-03]	329152	Hecw2				intron	chr1	54136011	54136013	Peak_1499[gene=329152][PH=15][PH0=1.21][P=7.75e-03]	15	-
1500	Peak_1500[gene=329152][PH=35][PH0=1.21][P=1.49e-08]	329152	Hecw2				intron	chr1	54168235	54168237	Peak_1500[gene=329152][PH=35][PH0=1.21][P=1.49e-08]	35	-
1501	Peak_1501[gene=329152][PH=15][PH0=1.21][P=7.75e-03]	329152	Hecw2	SINE	1		intron	chr1	54181929	54181935	Peak_1501[gene=329152][PH=15][PH0=1.21][P=7.75e-03]	15	-
1502	Peak_1502[gene=329152][PH=17][PH0=1.21][P=4.81e-05]	329152	Hecw2				intron	chr1	54184756	54184762	Peak_1502[gene=329152][PH=17][PH0=1.21][P=4.81e-05]	17	-
1503	Peak_1503[gene=329152][PH=18][PH0=1.21][P=3.46e-06]	329152	Hecw2	LTR	1		intron	chr1	54185223	54185231	Peak_1503[gene=329152][PH=18][PH0=1.21][P=3.46e-06]	18	-
1504	Peak_1504[gene=329152][PH=18][PH0=1.21][P=3.46e-06]	329152	Hecw2				intron	chr1	54186031	54186036	Peak_1504[gene=329152][PH=18][PH0=1.21][P=3.46e-06]	18	-
1505	Peak_1505[gene=329152][PH=19][PH0=1.21][P=2.53e-07]	329152	Hecw2	LTR	1		intron	chr1	54190733	54190738	Peak_1505[gene=329152][PH=19][PH0=1.21][P=2.53e-07]	19	-
1506	Peak_1506[gene=241062][PH=13][PH0=0.62][P=5.91e-05]	241062	Pgap1				3'UTR	chr1	54478608	54478611	Peak_1506[gene=241062][PH=13][PH0=0.62][P=5.91e-05]	13	-
1507	Peak_1507[gene=81898][PH=13][PH0=0.91][P=3.43e-03]	81898	Sf3b1				3'UTR	chr1	54986819	54986823	Peak_1507[gene=81898][PH=13][PH0=0.91][P=3.43e-03]	13	-
1508	Peak_1508[gene=81898][PH=20][PH0=0.91][P=1.00e-100]	81898	Sf3b1				3'UTR	chr1	54987167	54987171	Peak_1508[gene=81898][PH=20][PH0=0.91][P=1.00e-100]	20	-
1509	Peak_1509[gene=81898][PH=13][PH0=0.91][P=3.43e-03]	81898	Sf3b1				3'UTR	chr1	54987248	54987262	Peak_1509[gene=81898][PH=13][PH0=0.91][P=3.43e-03]	13	-
1510	Peak_1510[gene=81898][PH=12][PH0=0.91][P=4.49e-02]	81898	Sf3b1				5'UTR	chr1	55014743	55014751	Peak_1510[gene=81898][PH=12][PH0=0.91][P=4.49e-02]	12	-
1511	Peak_1511[gene=81898][PH=17][PH0=0.91][P=5.52e-08]	81898	Sf3b1				5'UTR	chr1	55015019	55015024	Peak_1511[gene=81898][PH=17][PH0=0.91][P=5.52e-08]	17	-
1512	Peak_1512[gene=81898][PH=12][PH0=0.91][P=4.49e-02]	81898	Sf3b1				5'UTR	chr1	55015113	55015123	Peak_1512[gene=81898][PH=12][PH0=0.91][P=4.49e-02]	12	-
1513	Peak_1513[gene=81898][PH=18][PH0=0.91][P=1.62e-09]	81898	Sf3b1				5'UTR	chr1	55015655	55015659	Peak_1513[gene=81898][PH=18][PH0=0.91][P=1.62e-09]	18	-
1514	Peak_1514[gene=212712][PH=15][PH0=0.80][P=1.09e-05]	212712	Satb2				intron	chr1	56883263	56883272	Peak_1514[gene=212712][PH=15][PH0=0.80][P=1.09e-05]	15	-
1515	Peak_1515[gene=212712][PH=12][PH0=0.80][P=4.55e-02]	212712	Satb2	DNA	1		intron	chr1	56930806	56930807	Peak_1515[gene=212712][PH=12][PH0=0.80][P=4.55e-02]	12	-
1516	Peak_1516[gene=212712][PH=12][PH0=0.80][P=4.55e-02]	212712	Satb2				intron	chr1	56932320	56932325	Peak_1516[gene=212712][PH=12][PH0=0.80][P=4.55e-02]	12	-
1517	Peak_1517[gene=12747][PH=31][PH0=2.64][P=1.00e-100]	12747	Clk1	SINE	1		intron	chr1	58416223	58416224	Peak_1517[gene=12747][PH=31][PH0=2.64][P=1.00e-100]	31	-
1518	Peak_1518[gene=12747][PH=19][PH0=2.64][P=3.99e-03]	12747	Clk1				intron	chr1	58416460	58416462	Peak_1518[gene=12747][PH=19][PH0=2.64][P=3.99e-03]	19	-
1519	Peak_1519[gene=12747][PH=27][PH0=2.64][P=1.00e-100]	12747	Clk1				intron	chr1	58416549	58416550	Peak_1519[gene=12747][PH=27][PH0=2.64][P=1.00e-100]	27	-
1520	Peak_1520[gene=12747][PH=20][PH0=2.64][P=5.58e-04]	12747	Clk1				5'UTR	chr1	58420818	58420821	Peak_1520[gene=12747][PH=20][PH0=2.64][P=5.58e-04]	20	-
1521	Peak_1521[gene=18393][PH=13][PH0=0.99][P=8.81e-03]	18393	Orc2	SINE	1		intron	chr1	58485793	58485803	Peak_1521[gene=18393][PH=13][PH0=0.99][P=8.81e-03]	13	-
1522	Peak_1522[gene=213056][PH=15][PH0=1.41][P=1.01e-02]	213056	Fam126b				3'UTR	chr1	58524395	58524400	Peak_1522[gene=213056][PH=15][PH0=1.41][P=1.01e-02]	15	-
1523	Peak_1523[gene=213056][PH=15][PH0=1.41][P=1.01e-02]	213056	Fam126b				3'UTR	chr1	58525109	58525110	Peak_1523[gene=213056][PH=15][PH0=1.41][P=1.01e-02]	15	-
1524	Peak_1524[gene=213056][PH=16][PH0=1.41][P=9.56e-04]	213056	Fam126b				3'UTR	chr1	58526627	58526630	Peak_1524[gene=213056][PH=16][PH0=1.41][P=9.56e-04]	16	-
1525	Peak_1525[gene=213056][PH=15][PH0=1.41][P=1.01e-02]	213056	Fam126b				3'UTR	chr1	58526896	58526908	Peak_1525[gene=213056][PH=15][PH0=1.41][P=1.01e-02]	15	-
1526	Peak_1526[gene=213056][PH=15][PH0=1.41][P=1.01e-02]	213056	Fam126b				3'UTR	chr1	58527606	58527617	Peak_1526[gene=213056][PH=15][PH0=1.41][P=1.01e-02]	15	-
1527	Peak_1527[gene=213056][PH=20][PH0=1.41][P=4.63e-08]	213056	Fam126b				3'UTR	chr1	58527864	58527865	Peak_1527[gene=213056][PH=20][PH0=1.41][P=4.63e-08]	20	-
1528	Peak_1528[gene=213056][PH=15][PH0=1.41][P=1.01e-02]	213056	Fam126b				3'UTR	chr1	58528735	58528738	Peak_1528[gene=213056][PH=15][PH0=1.41][P=1.01e-02]	15	-
1529	Peak_1529[gene=70827][PH=19][PH0=0.77][P=1.00e-100]	70827	Trak2				3'UTR	chr1	58900859	58900862	Peak_1529[gene=70827][PH=19][PH0=0.77][P=1.00e-100]	19	-
1530	Peak_1530[gene=70827][PH=16][PH0=0.77][P=1.32e-07]	70827	Trak2				3'UTR	chr1	58901648	58901654	Peak_1530[gene=70827][PH=16][PH0=0.77][P=1.32e-07]	16	-
1531	Peak_1531[gene=70827][PH=12][PH0=0.77][P=1.21e-02]	70827	Trak2				3'UTR	chr1	58901763	58901772	Peak_1531[gene=70827][PH=12][PH0=0.77][P=1.21e-02]	12	-
1532	Peak_1532[gene=70827][PH=14][PH0=0.77][P=4.64e-05]	70827	Trak2				3'UTR	chr1	58902774	58902776	Peak_1532[gene=70827][PH=14][PH0=0.77][P=4.64e-05]	14	-
1533	Peak_1533[gene=70827][PH=12][PH0=0.77][P=1.21e-02]	70827	Trak2				CDS	chr1	58903745	58903747	Peak_1533[gene=70827][PH=12][PH0=0.77][P=1.21e-02]	12	-
1534	Peak_1534[gene=74018][PH=19][PH0=0.60][P=1.00e-100]	74018	Als2	LINE	1		intron	chr1	59210572	59210586	Peak_1534[gene=74018][PH=19][PH0=0.60][P=1.00e-100]	19	-
1535	Peak_1535[gene=70375][PH=11][PH0=0.66][P=2.55e-02]	70375	Ica1l				intron	chr1	60026139	60026158	Peak_1535[gene=70375][PH=11][PH0=0.66][P=2.55e-02]	11	-
1536	Peak_1536[gene=77300][PH=19][PH0=1.37][P=4.30e-07]	77300	Raph1				3'UTR	chr1	60484715	60484720	Peak_1536[gene=77300][PH=19][PH0=1.37][P=4.30e-07]	19	-
1537	Peak_1537[gene=77300][PH=16][PH0=1.37][P=8.10e-04]	77300	Raph1				intron	chr1	60523982	60523985	Peak_1537[gene=77300][PH=16][PH0=1.37][P=8.10e-04]	16	-
1538	Peak_1538[gene=227195][PH=12][PH0=0.30][P=5.98e-07]	227195	Ino80d				3'UTR	chr1	63054238	63054253	Peak_1538[gene=227195][PH=12][PH0=0.30][P=5.98e-07]	12	-
1539	Peak_1539[gene=93691][PH=17][PH0=1.94][P=1.44e-02]	93691	Klf7				intron	chr1	64071218	64071229	Peak_1539[gene=93691][PH=17][PH0=1.94][P=1.44e-02]	17	-
1540	Peak_1540[gene=93691][PH=23][PH0=1.94][P=1.65e-08]	93691	Klf7				intron	chr1	64071970	64071971	Peak_1540[gene=93691][PH=23][PH0=1.94][P=1.65e-08]	23	-
1541	Peak_1541[gene=93691][PH=18][PH0=1.94][P=1.65e-03]	93691	Klf7				intron	chr1	64074218	64074219	Peak_1541[gene=93691][PH=18][PH0=1.94][P=1.65e-03]	18	-
1542	Peak_1542[gene=241075][PH=12][PH0=0.64][P=3.34e-03]	241075	Plekhm3	SINE	1		intron	chr1	64800839	64800853	Peak_1542[gene=241075][PH=12][PH0=0.64][P=3.34e-03]	12	-
1543	Peak_1543[gene=13869][PH=20][PH0=1.83][P=8.18e-05]	13869	Erbb4				intron	chr1	68543298	68543303	Peak_1543[gene=13869][PH=20][PH0=1.83][P=8.18e-05]	20	-
1544	Peak_1544[gene=13869][PH=22][PH0=1.83][P=6.56e-07]	13869	Erbb4				intron	chr1	68551994	68552003	Peak_1544[gene=13869][PH=22][PH0=1.83][P=6.56e-07]	22	-
1545	Peak_1545[gene=13869][PH=19][PH0=1.83][P=8.42e-04]	13869	Erbb4				intron	chr1	68665530	68665537	Peak_1545[gene=13869][PH=19][PH0=1.83][P=8.42e-04]	19	-
1546	Peak_1546[gene=13869][PH=20][PH0=1.83][P=8.18e-05]	13869	Erbb4				intron	chr1	68709492	68709498	Peak_1546[gene=13869][PH=20][PH0=1.83][P=8.18e-05]	20	-
1547	Peak_1547[gene=13869][PH=25][PH0=1.83][P=1.00e-100]	13869	Erbb4				intron	chr1	68799056	68799061	Peak_1547[gene=13869][PH=25][PH0=1.83][P=1.00e-100]	25	-
1548	Peak_1548[gene=13869][PH=19][PH0=1.83][P=8.42e-04]	13869	Erbb4				intron	chr1	68825764	68825774	Peak_1548[gene=13869][PH=19][PH0=1.83][P=8.42e-04]	19	-
1549	Peak_1549[gene=13869][PH=21][PH0=1.83][P=7.51e-06]	13869	Erbb4				intron	chr1	68828857	68828860	Peak_1549[gene=13869][PH=21][PH0=1.83][P=7.51e-06]	21	-
1550	Peak_1550[gene=13869][PH=30][PH0=1.83][P=1.00e-100]	13869	Erbb4	SINE	1		intron	chr1	68829387	68829393	Peak_1550[gene=13869][PH=30][PH0=1.83][P=1.00e-100]	30	-
1551	Peak_1551[gene=13869][PH=29][PH0=1.83][P=1.00e-100]	13869	Erbb4				intron	chr1	68829735	68829749	Peak_1551[gene=13869][PH=29][PH0=1.83][P=1.00e-100]	29	-
1552	Peak_1552[gene=13869][PH=24][PH0=1.83][P=1.00e-100]	13869	Erbb4	LTR	1		intron	chr1	68830593	68830597	Peak_1552[gene=13869][PH=24][PH0=1.83][P=1.00e-100]	24	-
1553	Peak_1553[gene=13869][PH=21][PH0=1.83][P=7.51e-06]	13869	Erbb4				intron	chr1	68839010	68839021	Peak_1553[gene=13869][PH=21][PH0=1.83][P=7.51e-06]	21	-
1554	Peak_1554[gene=13869][PH=18][PH0=1.83][P=8.22e-03]	13869	Erbb4				intron	chr1	68862601	68862612	Peak_1554[gene=13869][PH=18][PH0=1.83][P=8.22e-03]	18	-
1555	Peak_1555[gene=13869][PH=26][PH0=1.83][P=1.00e-100]	13869	Erbb4				intron	chr1	68862943	68862946	Peak_1555[gene=13869][PH=26][PH0=1.83][P=1.00e-100]	26	-
1556	Peak_1556[gene=13869][PH=20][PH0=1.83][P=8.18e-05]	13869	Erbb4				intron	chr1	68874821	68874837	Peak_1556[gene=13869][PH=20][PH0=1.83][P=8.18e-05]	20	-
1557	Peak_1557[gene=13869][PH=20][PH0=1.83][P=8.18e-05]	13869	Erbb4				intron	chr1	68875688	68875693	Peak_1557[gene=13869][PH=20][PH0=1.83][P=8.18e-05]	20	-
1558	Peak_1558[gene=13869][PH=18][PH0=1.83][P=8.22e-03]	13869	Erbb4	LINE	1		intron	chr1	68876620	68876625	Peak_1558[gene=13869][PH=18][PH0=1.83][P=8.22e-03]	18	-
1559	Peak_1559[gene=13869][PH=18][PH0=1.83][P=8.22e-03]	13869	Erbb4	LINE	1		intron	chr1	68877300	68877310	Peak_1559[gene=13869][PH=18][PH0=1.83][P=8.22e-03]	18	-
1560	Peak_1560[gene=13869][PH=18][PH0=1.83][P=8.22e-03]	13869	Erbb4	LINE	1		intron	chr1	68893166	68893167	Peak_1560[gene=13869][PH=18][PH0=1.83][P=8.22e-03]	18	-
1561	Peak_1561[gene=13869][PH=21][PH0=1.83][P=7.51e-06]	13869	Erbb4				intron	chr1	68895480	68895483	Peak_1561[gene=13869][PH=21][PH0=1.83][P=7.51e-06]	21	-
1562	Peak_1562[gene=13869][PH=23][PH0=1.83][P=8.21e-08]	13869	Erbb4				intron	chr1	68914361	68914362	Peak_1562[gene=13869][PH=23][PH0=1.83][P=8.21e-08]	23	-
1563	Peak_1563[gene=13869][PH=25][PH0=1.83][P=1.00e-100]	13869	Erbb4				intron	chr1	68914618	68914620	Peak_1563[gene=13869][PH=25][PH0=1.83][P=1.00e-100]	25	-
1564	Peak_1564[gene=13869][PH=20][PH0=1.83][P=8.18e-05]	13869	Erbb4				intron	chr1	68917711	68917713	Peak_1564[gene=13869][PH=20][PH0=1.83][P=8.18e-05]	20	-
1565	Peak_1565[gene=13869][PH=31][PH0=1.83][P=1.00e-100]	13869	Erbb4	LINE	1		intron	chr1	68923719	68923723	Peak_1565[gene=13869][PH=31][PH0=1.83][P=1.00e-100]	31	-
1566	Peak_1566[gene=13869][PH=19][PH0=1.83][P=8.42e-04]	13869	Erbb4				intron	chr1	68925137	68925138	Peak_1566[gene=13869][PH=19][PH0=1.83][P=8.42e-04]	19	-
1567	Peak_1567[gene=13869][PH=19][PH0=1.83][P=8.42e-04]	13869	Erbb4				intron	chr1	68927411	68927413	Peak_1567[gene=13869][PH=19][PH0=1.83][P=8.42e-04]	19	-
1568	Peak_1568[gene=13869][PH=18][PH0=1.83][P=8.22e-03]	13869	Erbb4	LINE	1		intron	chr1	68927519	68927520	Peak_1568[gene=13869][PH=18][PH0=1.83][P=8.22e-03]	18	-
1569	Peak_1569[gene=13869][PH=31][PH0=1.83][P=1.00e-100]	13869	Erbb4				intron	chr1	68928553	68928562	Peak_1569[gene=13869][PH=31][PH0=1.83][P=1.00e-100]	31	-
1570	Peak_1570[gene=13869][PH=19][PH0=1.83][P=8.42e-04]	13869	Erbb4				intron	chr1	68928932	68928933	Peak_1570[gene=13869][PH=19][PH0=1.83][P=8.42e-04]	19	-
1571	Peak_1571[gene=13869][PH=21][PH0=1.83][P=7.51e-06]	13869	Erbb4	LINE	1		intron	chr1	68931284	68931295	Peak_1571[gene=13869][PH=21][PH0=1.83][P=7.51e-06]	21	-
1572	Peak_1572[gene=13869][PH=19][PH0=1.83][P=8.42e-04]	13869	Erbb4				intron	chr1	68932977	68932979	Peak_1572[gene=13869][PH=19][PH0=1.83][P=8.42e-04]	19	-
1573	Peak_1573[gene=13869][PH=27][PH0=1.83][P=1.00e-100]	13869	Erbb4				intron	chr1	68935557	68935558	Peak_1573[gene=13869][PH=27][PH0=1.83][P=1.00e-100]	27	-
1574	Peak_1574[gene=13869][PH=22][PH0=1.83][P=6.56e-07]	13869	Erbb4	LINE	1		intron	chr1	68935759	68935761	Peak_1574[gene=13869][PH=22][PH0=1.83][P=6.56e-07]	22	-
1575	Peak_1575[gene=13869][PH=20][PH0=1.83][P=8.18e-05]	13869	Erbb4				intron	chr1	68937055	68937060	Peak_1575[gene=13869][PH=20][PH0=1.83][P=8.18e-05]	20	-
1576	Peak_1576[gene=13869][PH=24][PH0=1.83][P=1.00e-100]	13869	Erbb4				intron	chr1	68938892	68938894	Peak_1576[gene=13869][PH=24][PH0=1.83][P=1.00e-100]	24	-
1577	Peak_1577[gene=13869][PH=22][PH0=1.83][P=6.56e-07]	13869	Erbb4				intron	chr1	68953583	68953585	Peak_1577[gene=13869][PH=22][PH0=1.83][P=6.56e-07]	22	-
1578	Peak_1578[gene=13869][PH=31][PH0=1.83][P=1.00e-100]	13869	Erbb4				intron	chr1	68953731	68953732	Peak_1578[gene=13869][PH=31][PH0=1.83][P=1.00e-100]	31	-
1579	Peak_1579[gene=13869][PH=25][PH0=1.83][P=1.00e-100]	13869	Erbb4				intron	chr1	68956474	68956476	Peak_1579[gene=13869][PH=25][PH0=1.83][P=1.00e-100]	25	-
1580	Peak_1580[gene=13869][PH=18][PH0=1.83][P=8.22e-03]	13869	Erbb4				intron	chr1	68957880	68957887	Peak_1580[gene=13869][PH=18][PH0=1.83][P=8.22e-03]	18	-
1581	Peak_1581[gene=13869][PH=27][PH0=1.83][P=1.00e-100]	13869	Erbb4				intron	chr1	68960329	68960330	Peak_1581[gene=13869][PH=27][PH0=1.83][P=1.00e-100]	27	-
1582	Peak_1582[gene=13869][PH=20][PH0=1.83][P=8.18e-05]	13869	Erbb4	Simple_repeat	1		intron	chr1	68962734	68962740	Peak_1582[gene=13869][PH=20][PH0=1.83][P=8.18e-05]	20	-
1583	Peak_1583[gene=13869][PH=21][PH0=1.83][P=7.51e-06]	13869	Erbb4				intron	chr1	68964101	68964112	Peak_1583[gene=13869][PH=21][PH0=1.83][P=7.51e-06]	21	-
1584	Peak_1584[gene=13869][PH=25][PH0=1.83][P=1.00e-100]	13869	Erbb4				intron	chr1	68965915	68965918	Peak_1584[gene=13869][PH=25][PH0=1.83][P=1.00e-100]	25	-
1585	Peak_1585[gene=13869][PH=27][PH0=1.83][P=1.00e-100]	13869	Erbb4	LINE	1		intron	chr1	68968635	68968637	Peak_1585[gene=13869][PH=27][PH0=1.83][P=1.00e-100]	27	-
1586	Peak_1586[gene=13869][PH=39][PH0=1.83][P=1.00e-100]	13869	Erbb4	LINE	1		intron	chr1	68968985	68968986	Peak_1586[gene=13869][PH=39][PH0=1.83][P=1.00e-100]	39	-
1587	Peak_1587[gene=13869][PH=19][PH0=1.83][P=8.42e-04]	13869	Erbb4				intron	chr1	68970447	68970448	Peak_1587[gene=13869][PH=19][PH0=1.83][P=8.42e-04]	19	-
1588	Peak_1588[gene=13869][PH=19][PH0=1.83][P=8.42e-04]	13869	Erbb4	LTR	1		intron	chr1	68970667	68970668	Peak_1588[gene=13869][PH=19][PH0=1.83][P=8.42e-04]	19	-
1589	Peak_1589[gene=13869][PH=18][PH0=1.83][P=8.22e-03]	13869	Erbb4				intron	chr1	68971941	68971944	Peak_1589[gene=13869][PH=18][PH0=1.83][P=8.22e-03]	18	-
1590	Peak_1590[gene=13869][PH=18][PH0=1.83][P=8.22e-03]	13869	Erbb4				intron	chr1	68973459	68973464	Peak_1590[gene=13869][PH=18][PH0=1.83][P=8.22e-03]	18	-
1591	Peak_1591[gene=13869][PH=23][PH0=1.83][P=8.21e-08]	13869	Erbb4				intron	chr1	68973718	68973719	Peak_1591[gene=13869][PH=23][PH0=1.83][P=8.21e-08]	23	-
1592	Peak_1592[gene=13869][PH=36][PH0=1.83][P=1.00e-100]	13869	Erbb4				intron	chr1	68976057	68976059	Peak_1592[gene=13869][PH=36][PH0=1.83][P=1.00e-100]	36	-
1593	Peak_1593[gene=13869][PH=20][PH0=1.83][P=8.18e-05]	13869	Erbb4				intron	chr1	68976625	68976633	Peak_1593[gene=13869][PH=20][PH0=1.83][P=8.18e-05]	20	-
1594	Peak_1594[gene=13869][PH=29][PH0=1.83][P=1.00e-100]	13869	Erbb4				intron	chr1	68976795	68976804	Peak_1594[gene=13869][PH=29][PH0=1.83][P=1.00e-100]	29	-
1595	Peak_1595[gene=13869][PH=21][PH0=1.83][P=7.51e-06]	13869	Erbb4				intron	chr1	68977019	68977021	Peak_1595[gene=13869][PH=21][PH0=1.83][P=7.51e-06]	21	-
1596	Peak_1596[gene=13869][PH=22][PH0=1.83][P=6.56e-07]	13869	Erbb4	SINE	1		intron	chr1	68977508	68977514	Peak_1596[gene=13869][PH=22][PH0=1.83][P=6.56e-07]	22	-
1597	Peak_1597[gene=13869][PH=25][PH0=1.83][P=1.00e-100]	13869	Erbb4				intron	chr1	68977860	68977861	Peak_1597[gene=13869][PH=25][PH0=1.83][P=1.00e-100]	25	-
1598	Peak_1598[gene=13869][PH=24][PH0=1.83][P=1.00e-100]	13869	Erbb4				intron	chr1	68978329	68978333	Peak_1598[gene=13869][PH=24][PH0=1.83][P=1.00e-100]	24	-
1599	Peak_1599[gene=13869][PH=21][PH0=1.83][P=7.51e-06]	13869	Erbb4				intron	chr1	68978496	68978500	Peak_1599[gene=13869][PH=21][PH0=1.83][P=7.51e-06]	21	-
1600	Peak_1600[gene=13869][PH=19][PH0=1.83][P=8.42e-04]	13869	Erbb4				intron	chr1	68979397	68979398	Peak_1600[gene=13869][PH=19][PH0=1.83][P=8.42e-04]	19	-
1601	Peak_1601[gene=13869][PH=24][PH0=1.83][P=1.00e-100]	13869	Erbb4				intron	chr1	68983520	68983521	Peak_1601[gene=13869][PH=24][PH0=1.83][P=1.00e-100]	24	-
1602	Peak_1602[gene=13869][PH=20][PH0=1.83][P=8.18e-05]	13869	Erbb4				intron	chr1	68987518	68987530	Peak_1602[gene=13869][PH=20][PH0=1.83][P=8.18e-05]	20	-
1603	Peak_1603[gene=13869][PH=19][PH0=1.83][P=8.42e-04]	13869	Erbb4				intron	chr1	68987841	68987847	Peak_1603[gene=13869][PH=19][PH0=1.83][P=8.42e-04]	19	-
1604	Peak_1604[gene=13869][PH=24][PH0=1.83][P=1.00e-100]	13869	Erbb4				intron	chr1	68988307	68988310	Peak_1604[gene=13869][PH=24][PH0=1.83][P=1.00e-100]	24	-
1605	Peak_1605[gene=13869][PH=38][PH0=1.83][P=1.00e-100]	13869	Erbb4				intron	chr1	68994033	68994037	Peak_1605[gene=13869][PH=38][PH0=1.83][P=1.00e-100]	38	-
1606	Peak_1606[gene=13869][PH=24][PH0=1.83][P=1.00e-100]	13869	Erbb4				intron	chr1	68995588	68995592	Peak_1606[gene=13869][PH=24][PH0=1.83][P=1.00e-100]	24	-
1607	Peak_1607[gene=13869][PH=18][PH0=1.83][P=8.22e-03]	13869	Erbb4				intron	chr1	68996234	68996237	Peak_1607[gene=13869][PH=18][PH0=1.83][P=8.22e-03]	18	-
1608	Peak_1608[gene=13869][PH=18][PH0=1.83][P=8.22e-03]	13869	Erbb4	LINE	1		intron	chr1	68998099	68998103	Peak_1608[gene=13869][PH=18][PH0=1.83][P=8.22e-03]	18	-
1609	Peak_1609[gene=13869][PH=18][PH0=1.83][P=8.22e-03]	13869	Erbb4	LINE	1		intron	chr1	68998253	68998262	Peak_1609[gene=13869][PH=18][PH0=1.83][P=8.22e-03]	18	-
1610	Peak_1610[gene=13869][PH=18][PH0=1.83][P=8.22e-03]	13869	Erbb4				intron	chr1	69003912	69003914	Peak_1610[gene=13869][PH=18][PH0=1.83][P=8.22e-03]	18	-
1611	Peak_1611[gene=13869][PH=19][PH0=1.83][P=8.42e-04]	13869	Erbb4				intron	chr1	69004525	69004544	Peak_1611[gene=13869][PH=19][PH0=1.83][P=8.42e-04]	19	-
1612	Peak_1612[gene=13869][PH=22][PH0=1.83][P=6.56e-07]	13869	Erbb4				intron	chr1	69005701	69005707	Peak_1612[gene=13869][PH=22][PH0=1.83][P=6.56e-07]	22	-
1613	Peak_1613[gene=13869][PH=49][PH0=1.83][P=1.00e-100]	13869	Erbb4	LINE	1		intron	chr1	69006029	69006030	Peak_1613[gene=13869][PH=49][PH0=1.83][P=1.00e-100]	49	-
1614	Peak_1614[gene=13869][PH=19][PH0=1.83][P=8.42e-04]	13869	Erbb4				intron	chr1	69007101	69007106	Peak_1614[gene=13869][PH=19][PH0=1.83][P=8.42e-04]	19	-
1615	Peak_1615[gene=13869][PH=26][PH0=1.83][P=1.00e-100]	13869	Erbb4				intron	chr1	69007997	69008000	Peak_1615[gene=13869][PH=26][PH0=1.83][P=1.00e-100]	26	-
1616	Peak_1616[gene=13869][PH=19][PH0=1.83][P=8.42e-04]	13869	Erbb4				intron	chr1	69008974	69008981	Peak_1616[gene=13869][PH=19][PH0=1.83][P=8.42e-04]	19	-
1617	Peak_1617[gene=13869][PH=35][PH0=1.83][P=1.00e-100]	13869	Erbb4				intron	chr1	69010638	69010642	Peak_1617[gene=13869][PH=35][PH0=1.83][P=1.00e-100]	35	-
1618	Peak_1618[gene=13869][PH=25][PH0=1.83][P=1.00e-100]	13869	Erbb4				intron	chr1	69011291	69011294	Peak_1618[gene=13869][PH=25][PH0=1.83][P=1.00e-100]	25	-
1619	Peak_1619[gene=13869][PH=26][PH0=1.83][P=1.00e-100]	13869	Erbb4	LINE	1		intron	chr1	69012109	69012112	Peak_1619[gene=13869][PH=26][PH0=1.83][P=1.00e-100]	26	-
1620	Peak_1620[gene=13869][PH=22][PH0=1.83][P=6.56e-07]	13869	Erbb4				intron	chr1	69014152	69014160	Peak_1620[gene=13869][PH=22][PH0=1.83][P=6.56e-07]	22	-
1621	Peak_1621[gene=13869][PH=33][PH0=1.83][P=1.00e-100]	13869	Erbb4	LINE	1		intron	chr1	69014612	69014614	Peak_1621[gene=13869][PH=33][PH0=1.83][P=1.00e-100]	33	-
1622	Peak_1622[gene=13869][PH=29][PH0=1.83][P=1.00e-100]	13869	Erbb4	LINE	1		intron	chr1	69014934	69014936	Peak_1622[gene=13869][PH=29][PH0=1.83][P=1.00e-100]	29	-
1623	Peak_1623[gene=13869][PH=36][PH0=1.83][P=1.00e-100]	13869	Erbb4	LTR	1		intron	chr1	69015291	69015297	Peak_1623[gene=13869][PH=36][PH0=1.83][P=1.00e-100]	36	-
1624	Peak_1624[gene=13869][PH=26][PH0=1.83][P=1.00e-100]	13869	Erbb4				intron	chr1	69015546	69015548	Peak_1624[gene=13869][PH=26][PH0=1.83][P=1.00e-100]	26	-
1625	Peak_1625[gene=13869][PH=24][PH0=1.83][P=1.00e-100]	13869	Erbb4				intron	chr1	69015724	69015736	Peak_1625[gene=13869][PH=24][PH0=1.83][P=1.00e-100]	24	-
1626	Peak_1626[gene=13869][PH=18][PH0=1.83][P=8.22e-03]	13869	Erbb4				intron	chr1	69021082	69021090	Peak_1626[gene=13869][PH=18][PH0=1.83][P=8.22e-03]	18	-
1627	Peak_1627[gene=13869][PH=18][PH0=1.83][P=8.22e-03]	13869	Erbb4	LINE	1		intron	chr1	69022644	69022647	Peak_1627[gene=13869][PH=18][PH0=1.83][P=8.22e-03]	18	-
1628	Peak_1628[gene=13869][PH=23][PH0=1.83][P=8.21e-08]	13869	Erbb4				intron	chr1	69023196	69023201	Peak_1628[gene=13869][PH=23][PH0=1.83][P=8.21e-08]	23	-
1629	Peak_1629[gene=13869][PH=22][PH0=1.83][P=6.56e-07]	13869	Erbb4				intron	chr1	69023601	69023604	Peak_1629[gene=13869][PH=22][PH0=1.83][P=6.56e-07]	22	-
1630	Peak_1630[gene=13869][PH=24][PH0=1.83][P=1.00e-100]	13869	Erbb4				intron	chr1	69023768	69023776	Peak_1630[gene=13869][PH=24][PH0=1.83][P=1.00e-100]	24	-
1631	Peak_1631[gene=13869][PH=18][PH0=1.83][P=8.22e-03]	13869	Erbb4				intron	chr1	69023900	69023907	Peak_1631[gene=13869][PH=18][PH0=1.83][P=8.22e-03]	18	-
1632	Peak_1632[gene=13869][PH=19][PH0=1.83][P=8.42e-04]	13869	Erbb4				intron	chr1	69024216	69024223	Peak_1632[gene=13869][PH=19][PH0=1.83][P=8.42e-04]	19	-
1633	Peak_1633[gene=13869][PH=22][PH0=1.83][P=6.56e-07]	13869	Erbb4				intron	chr1	69024759	69024768	Peak_1633[gene=13869][PH=22][PH0=1.83][P=6.56e-07]	22	-
1634	Peak_1634[gene=13869][PH=19][PH0=1.83][P=8.42e-04]	13869	Erbb4				intron	chr1	69025004	69025005	Peak_1634[gene=13869][PH=19][PH0=1.83][P=8.42e-04]	19	-
1635	Peak_1635[gene=13869][PH=22][PH0=1.83][P=6.56e-07]	13869	Erbb4				intron	chr1	69028604	69028606	Peak_1635[gene=13869][PH=22][PH0=1.83][P=6.56e-07]	22	-
1636	Peak_1636[gene=13869][PH=29][PH0=1.83][P=1.00e-100]	13869	Erbb4				intron	chr1	69029336	69029337	Peak_1636[gene=13869][PH=29][PH0=1.83][P=1.00e-100]	29	-
1637	Peak_1637[gene=13869][PH=19][PH0=1.83][P=8.42e-04]	13869	Erbb4				intron	chr1	69029677	69029678	Peak_1637[gene=13869][PH=19][PH0=1.83][P=8.42e-04]	19	-
1638	Peak_1638[gene=13869][PH=18][PH0=1.83][P=8.22e-03]	13869	Erbb4	LINE	1		intron	chr1	69030667	69030678	Peak_1638[gene=13869][PH=18][PH0=1.83][P=8.22e-03]	18	-
1639	Peak_1639[gene=13869][PH=39][PH0=1.83][P=1.00e-100]	13869	Erbb4				intron	chr1	69030947	69030949	Peak_1639[gene=13869][PH=39][PH0=1.83][P=1.00e-100]	39	-
1640	Peak_1640[gene=13869][PH=43][PH0=1.83][P=1.00e-100]	13869	Erbb4	Simple_repeat	1		intron	chr1	69031869	69031870	Peak_1640[gene=13869][PH=43][PH0=1.83][P=1.00e-100]	43	-
1641	Peak_1641[gene=13869][PH=30][PH0=1.83][P=1.00e-100]	13869	Erbb4				intron	chr1	69036823	69036829	Peak_1641[gene=13869][PH=30][PH0=1.83][P=1.00e-100]	30	-
1642	Peak_1642[gene=13869][PH=21][PH0=1.83][P=7.51e-06]	13869	Erbb4				intron	chr1	69036965	69036968	Peak_1642[gene=13869][PH=21][PH0=1.83][P=7.51e-06]	21	-
1643	Peak_1643[gene=13869][PH=27][PH0=1.83][P=1.00e-100]	13869	Erbb4				intron	chr1	69039201	69039203	Peak_1643[gene=13869][PH=27][PH0=1.83][P=1.00e-100]	27	-
1644	Peak_1644[gene=13869][PH=29][PH0=1.83][P=1.00e-100]	13869	Erbb4				intron	chr1	69039304	69039307	Peak_1644[gene=13869][PH=29][PH0=1.83][P=1.00e-100]	29	-
1645	Peak_1645[gene=13869][PH=18][PH0=1.83][P=8.22e-03]	13869	Erbb4				intron	chr1	69039486	69039487	Peak_1645[gene=13869][PH=18][PH0=1.83][P=8.22e-03]	18	-
1646	Peak_1646[gene=13869][PH=33][PH0=1.83][P=1.00e-100]	13869	Erbb4	LINE	1		intron	chr1	69040219	69040226	Peak_1646[gene=13869][PH=33][PH0=1.83][P=1.00e-100]	33	-
1647	Peak_1647[gene=13869][PH=27][PH0=1.83][P=1.00e-100]	13869	Erbb4				intron	chr1	69040622	69040633	Peak_1647[gene=13869][PH=27][PH0=1.83][P=1.00e-100]	27	-
1648	Peak_1648[gene=13869][PH=38][PH0=1.83][P=1.00e-100]	13869	Erbb4				intron	chr1	69041381	69041382	Peak_1648[gene=13869][PH=38][PH0=1.83][P=1.00e-100]	38	-
1649	Peak_1649[gene=13869][PH=19][PH0=1.83][P=8.42e-04]	13869	Erbb4				intron	chr1	69042490	69042493	Peak_1649[gene=13869][PH=19][PH0=1.83][P=8.42e-04]	19	-
1650	Peak_1650[gene=13869][PH=23][PH0=1.83][P=8.21e-08]	13869	Erbb4				intron	chr1	69042821	69042822	Peak_1650[gene=13869][PH=23][PH0=1.83][P=8.21e-08]	23	-
1651	Peak_1651[gene=13869][PH=43][PH0=1.83][P=1.00e-100]	13869	Erbb4	LINE	1		intron	chr1	69044583	69044584	Peak_1651[gene=13869][PH=43][PH0=1.83][P=1.00e-100]	43	-
1652	Peak_1652[gene=13869][PH=18][PH0=1.83][P=8.22e-03]	13869	Erbb4				intron	chr1	69044776	69044777	Peak_1652[gene=13869][PH=18][PH0=1.83][P=8.22e-03]	18	-
1653	Peak_1653[gene=13869][PH=30][PH0=1.83][P=1.00e-100]	13869	Erbb4				intron	chr1	69045219	69045221	Peak_1653[gene=13869][PH=30][PH0=1.83][P=1.00e-100]	30	-
1654	Peak_1654[gene=13869][PH=18][PH0=1.83][P=8.22e-03]	13869	Erbb4				intron	chr1	69045599	69045601	Peak_1654[gene=13869][PH=18][PH0=1.83][P=8.22e-03]	18	-
1655	Peak_1655[gene=13869][PH=20][PH0=1.83][P=8.18e-05]	13869	Erbb4				intron	chr1	69051418	69051427	Peak_1655[gene=13869][PH=20][PH0=1.83][P=8.18e-05]	20	-
1656	Peak_1656[gene=13869][PH=25][PH0=1.83][P=1.00e-100]	13869	Erbb4				intron	chr1	69063767	69063768	Peak_1656[gene=13869][PH=25][PH0=1.83][P=1.00e-100]	25	-
1657	Peak_1657[gene=13869][PH=18][PH0=1.83][P=8.22e-03]	13869	Erbb4				intron	chr1	69063953	69063957	Peak_1657[gene=13869][PH=18][PH0=1.83][P=8.22e-03]	18	-
1658	Peak_1658[gene=13869][PH=21][PH0=1.83][P=7.51e-06]	13869	Erbb4				intron	chr1	69065431	69065432	Peak_1658[gene=13869][PH=21][PH0=1.83][P=7.51e-06]	21	-
1659	Peak_1659[gene=13869][PH=19][PH0=1.83][P=8.42e-04]	13869	Erbb4				intron	chr1	69072274	69072275	Peak_1659[gene=13869][PH=19][PH0=1.83][P=8.42e-04]	19	-
1660	Peak_1660[gene=13869][PH=36][PH0=1.83][P=1.00e-100]	13869	Erbb4				intron	chr1	69074695	69074696	Peak_1660[gene=13869][PH=36][PH0=1.83][P=1.00e-100]	36	-
1661	Peak_1661[gene=13869][PH=20][PH0=1.83][P=8.18e-05]	13869	Erbb4				intron	chr1	69075707	69075709	Peak_1661[gene=13869][PH=20][PH0=1.83][P=8.18e-05]	20	-
1662	Peak_1662[gene=13869][PH=19][PH0=1.83][P=8.42e-04]	13869	Erbb4	LTR	1		intron	chr1	69076344	69076346	Peak_1662[gene=13869][PH=19][PH0=1.83][P=8.42e-04]	19	-
1663	Peak_1663[gene=13869][PH=18][PH0=1.83][P=8.22e-03]	13869	Erbb4				intron	chr1	69076586	69076596	Peak_1663[gene=13869][PH=18][PH0=1.83][P=8.22e-03]	18	-
1664	Peak_1664[gene=13869][PH=24][PH0=1.83][P=1.00e-100]	13869	Erbb4				intron	chr1	69077708	69077713	Peak_1664[gene=13869][PH=24][PH0=1.83][P=1.00e-100]	24	-
1665	Peak_1665[gene=13869][PH=18][PH0=1.83][P=8.22e-03]	13869	Erbb4	LINE	1		intron	chr1	69081028	69081036	Peak_1665[gene=13869][PH=18][PH0=1.83][P=8.22e-03]	18	-
1666	Peak_1666[gene=13869][PH=21][PH0=1.83][P=7.51e-06]	13869	Erbb4	LINE	1		intron	chr1	69081252	69081256	Peak_1666[gene=13869][PH=21][PH0=1.83][P=7.51e-06]	21	-
1667	Peak_1667[gene=13869][PH=24][PH0=1.83][P=1.00e-100]	13869	Erbb4	LTR	1		intron	chr1	69081933	69081936	Peak_1667[gene=13869][PH=24][PH0=1.83][P=1.00e-100]	24	-
1668	Peak_1668[gene=13869][PH=18][PH0=1.83][P=8.22e-03]	13869	Erbb4	LINE	1		intron	chr1	69083037	69083052	Peak_1668[gene=13869][PH=18][PH0=1.83][P=8.22e-03]	18	-
1669	Peak_1669[gene=13869][PH=19][PH0=1.83][P=8.42e-04]	13869	Erbb4				intron	chr1	69088001	69088004	Peak_1669[gene=13869][PH=19][PH0=1.83][P=8.42e-04]	19	-
1670	Peak_1670[gene=13869][PH=22][PH0=1.83][P=6.56e-07]	13869	Erbb4				intron	chr1	69089093	69089095	Peak_1670[gene=13869][PH=22][PH0=1.83][P=6.56e-07]	22	-
1671	Peak_1671[gene=13869][PH=20][PH0=1.83][P=8.18e-05]	13869	Erbb4				intron	chr1	69090632	69090633	Peak_1671[gene=13869][PH=20][PH0=1.83][P=8.18e-05]	20	-
1672	Peak_1672[gene=13869][PH=19][PH0=1.83][P=8.42e-04]	13869	Erbb4	SINE	1		intron	chr1	69090816	69090820	Peak_1672[gene=13869][PH=19][PH0=1.83][P=8.42e-04]	19	-
1673	Peak_1673[gene=13869][PH=30][PH0=1.83][P=1.00e-100]	13869	Erbb4				intron	chr1	69090971	69090973	Peak_1673[gene=13869][PH=30][PH0=1.83][P=1.00e-100]	30	-
1674	Peak_1674[gene=13869][PH=18][PH0=1.83][P=8.22e-03]	13869	Erbb4	SINE	1		intron	chr1	69091361	69091366	Peak_1674[gene=13869][PH=18][PH0=1.83][P=8.22e-03]	18	-
1675	Peak_1675[gene=13869][PH=19][PH0=1.83][P=8.42e-04]	13869	Erbb4				intron	chr1	69091643	69091654	Peak_1675[gene=13869][PH=19][PH0=1.83][P=8.42e-04]	19	-
1676	Peak_1676[gene=13869][PH=19][PH0=1.83][P=8.42e-04]	13869	Erbb4				intron	chr1	69092891	69092893	Peak_1676[gene=13869][PH=19][PH0=1.83][P=8.42e-04]	19	-
1677	Peak_1677[gene=13869][PH=21][PH0=1.83][P=7.51e-06]	13869	Erbb4				intron	chr1	69094988	69094991	Peak_1677[gene=13869][PH=21][PH0=1.83][P=7.51e-06]	21	-
1678	Peak_1678[gene=13869][PH=18][PH0=1.83][P=8.22e-03]	13869	Erbb4				intron	chr1	69096817	69096818	Peak_1678[gene=13869][PH=18][PH0=1.83][P=8.22e-03]	18	-
1679	Peak_1679[gene=13869][PH=23][PH0=1.83][P=8.21e-08]	13869	Erbb4	SINE	1		intron	chr1	69097959	69097972	Peak_1679[gene=13869][PH=23][PH0=1.83][P=8.21e-08]	23	-
1680	Peak_1680[gene=13869][PH=22][PH0=1.83][P=6.56e-07]	13869	Erbb4				intron	chr1	69100816	69100819	Peak_1680[gene=13869][PH=22][PH0=1.83][P=6.56e-07]	22	-
1681	Peak_1681[gene=13869][PH=20][PH0=1.83][P=8.18e-05]	13869	Erbb4				intron	chr1	69103025	69103026	Peak_1681[gene=13869][PH=20][PH0=1.83][P=8.18e-05]	20	-
1682	Peak_1682[gene=74591][PH=4][PH0=0.00][P=1.98e-03]	74591	Abca12	Simple_repeat	0.709091		intron	chr1	71359419	71359474	Peak_1682[gene=74591][PH=4][PH0=0.00][P=1.98e-03]	4	-
1683	Peak_1683[gene=111175][PH=7][PH0=0.11][P=2.58e-03]	111175	Pecr				intron	chr1	72281950	72281968	Peak_1683[gene=111175][PH=7][PH0=0.11][P=2.58e-03]	7	-
1684	Peak_1684[gene=381270][PH=11][PH0=0.48][P=1.98e-03]	381270	44259				intron	chr1	72485326	72485329	Peak_1684[gene=381270][PH=11][PH0=0.48][P=1.98e-03]	11	-
1685	Peak_1685[gene=381270][PH=10][PH0=0.48][P=4.10e-02]	381270	44259				intron	chr1	72526002	72526008	Peak_1685[gene=381270][PH=10][PH0=0.48][P=4.10e-02]	10	-
1686	Peak_1686[gene=16011][PH=13][PH0=0.60][P=8.77e-06]	16011	Igfbp5				3'UTR	chr1	72861765	72861776	Peak_1686[gene=16011][PH=13][PH0=0.60][P=8.77e-06]	13	-
1687	Peak_1687[gene=21961][PH=10][PH0=0.41][P=1.74e-02]	21961	Tns1				intron	chr1	73949875	73949891	Peak_1687[gene=21961][PH=10][PH0=0.41][P=1.74e-02]	10	-
1688	Peak_1688[gene=319651][PH=11][PH0=0.36][P=7.96e-05]	319651	Usp37				3'UTR	chr1	74436819	74436835	Peak_1688[gene=319651][PH=11][PH0=0.36][P=7.96e-05]	11	-
1689	Peak_1689[gene=319651][PH=10][PH0=0.36][P=2.24e-03]	319651	Usp37				3'UTR	chr1	74437141	74437143	Peak_1689[gene=319651][PH=10][PH0=0.36][P=2.24e-03]	10	-
1690	Peak_1690[gene=22145][PH=20][PH0=1.43][P=3.74e-09]	22145	Tuba4a				CDS	chr1	75215637	75215650	Peak_1690[gene=22145][PH=20][PH0=1.43][P=3.74e-09]	20	-
1691	Peak_1691[gene=19275][PH=18][PH0=1.80][P=9.86e-05]	19275	Ptprn				intron	chr1	75252904	75252908	Peak_1691[gene=19275][PH=18][PH0=1.80][P=9.86e-05]	18	-
1692	Peak_1692[gene=19275][PH=17][PH0=1.80][P=9.24e-04]	19275	Ptprn				intron	chr1	75262398	75262400	Peak_1692[gene=19275][PH=17][PH0=1.80][P=9.24e-04]	17	-
1693	Peak_1693[gene=19275][PH=26][PH0=1.80][P=1.00e-100]	19275	Ptprn				intron	chr1	75262498	75262500	Peak_1693[gene=19275][PH=26][PH0=1.80][P=1.00e-100]	26	-
1694	Peak_1694[gene=19275][PH=19][PH0=1.80][P=9.92e-06]	19275	Ptprn	SINE	1		intron	chr1	75262637	75262652	Peak_1694[gene=19275][PH=19][PH0=1.80][P=9.92e-06]	19	-
1695	Peak_1695[gene=19275][PH=16][PH0=1.80][P=8.15e-03]	19275	Ptprn				intron	chr1	75263344	75263349	Peak_1695[gene=19275][PH=16][PH0=1.80][P=8.15e-03]	16	-
1696	Peak_1696[gene=19275][PH=25][PH0=1.80][P=1.00e-100]	19275	Ptprn				intron	chr1	75263732	75263738	Peak_1696[gene=19275][PH=25][PH0=1.80][P=1.00e-100]	25	-
1697	Peak_1697[gene=19275][PH=43][PH0=1.80][P=1.00e-100]	19275	Ptprn	Simple_repeat	1		intron	chr1	75263856	75263859	Peak_1697[gene=19275][PH=43][PH0=1.80][P=1.00e-100]	43	-
1698	Peak_1698[gene=13838][PH=18][PH0=1.25][P=2.21e-06]	13838	Epha4				intron	chr1	77438943	77438945	Peak_1698[gene=13838][PH=18][PH0=1.25][P=2.21e-06]	18	-
1699	Peak_1699[gene=13838][PH=18][PH0=1.25][P=2.21e-06]	13838	Epha4				intron	chr1	77494343	77494346	Peak_1699[gene=13838][PH=18][PH0=1.25][P=2.21e-06]	18	-
1700	Peak_1700[gene=13838][PH=16][PH0=1.25][P=3.79e-04]	13838	Epha4				intron	chr1	77496032	77496038	Peak_1700[gene=13838][PH=16][PH0=1.25][P=3.79e-04]	16	-
1701	Peak_1701[gene=20254][PH=11][PH0=0.70][P=4.41e-03]	20254	Scg2				3'UTR	chr1	79435060	79435074	Peak_1701[gene=20254][PH=11][PH0=0.70][P=4.41e-03]	11	-
1702	Peak_1702[gene=26554][PH=13][PH0=0.96][P=1.04e-02]	26554	Cul3				intron	chr1	80288472	80288475	Peak_1702[gene=26554][PH=13][PH0=0.96][P=1.04e-02]	13	-
1703	Peak_1703[gene=26554][PH=16][PH0=0.96][P=3.37e-06]	26554	Cul3	Simple_repeat	1		intron	chr1	80319187	80319188	Peak_1703[gene=26554][PH=16][PH0=0.96][P=3.37e-06]	16	-
1704	Peak_1704[gene=210293][PH=14][PH0=0.99][P=4.31e-03]	210293	Dock10				intron	chr1	80734491	80734494	Peak_1704[gene=210293][PH=14][PH0=0.99][P=4.31e-03]	14	-
1705	Peak_1705[gene=210293][PH=15][PH0=0.99][P=3.06e-04]	210293	Dock10				intron	chr1	80738655	80738657	Peak_1705[gene=210293][PH=15][PH0=0.99][P=3.06e-04]	15	-
1706	Peak_1706[gene=16367][PH=13][PH0=0.67][P=1.09e-04]	16367	Irs1				intron	chr1	82273924	82273938	Peak_1706[gene=16367][PH=13][PH0=0.67][P=1.09e-04]	13	-
1707	Peak_1707[gene=12829][PH=5][PH0=0.01][P=1.13e-03]	12829	Col4a4				intron	chr1	82474318	82474338	Peak_1707[gene=12829][PH=5][PH0=0.01][P=1.13e-03]	5	-
1708	Peak_1708[gene=77629][PH=21][PH0=2.77][P=2.36e-03]	77629	Sphkap	LINE	0.5		intron	chr1	83270313	83270321	Peak_1708[gene=77629][PH=21][PH0=2.77][P=2.36e-03]	21	-
1709	Peak_1709[gene=77629][PH=20][PH0=2.77][P=1.69e-02]	77629	Sphkap	LINE	1		intron	chr1	83270414	83270416	Peak_1709[gene=77629][PH=20][PH0=2.77][P=1.69e-02]	20	-
1710	Peak_1710[gene=77629][PH=26][PH0=2.77][P=7.02e-08]	77629	Sphkap	LTR	1		intron	chr1	83271862	83271865	Peak_1710[gene=77629][PH=26][PH0=2.77][P=7.02e-08]	26	-
1711	Peak_1711[gene=77629][PH=23][PH0=2.77][P=3.98e-05]	77629	Sphkap	LTR	1		intron	chr1	83272102	83272111	Peak_1711[gene=77629][PH=23][PH0=2.77][P=3.98e-05]	23	-
1712	Peak_1712[gene=77629][PH=22][PH0=2.77][P=3.14e-04]	77629	Sphkap	SINE	1		intron	chr1	83272369	83272371	Peak_1712[gene=77629][PH=22][PH0=2.77][P=3.14e-04]	22	-
1713	Peak_1713[gene=77629][PH=23][PH0=2.77][P=3.98e-05]	77629	Sphkap	LINE	1		intron	chr1	83303714	83303716	Peak_1713[gene=77629][PH=23][PH0=2.77][P=3.98e-05]	23	-
1714	Peak_1714[gene=77629][PH=27][PH0=2.77][P=1.76e-08]	77629	Sphkap	LINE	1		intron	chr1	83305429	83305432	Peak_1714[gene=77629][PH=27][PH0=2.77][P=1.76e-08]	27	-
1715	Peak_1715[gene=77629][PH=21][PH0=2.77][P=2.36e-03]	77629	Sphkap	LINE	1		intron	chr1	83306331	83306332	Peak_1715[gene=77629][PH=21][PH0=2.77][P=2.36e-03]	21	-
1716	Peak_1716[gene=77629][PH=21][PH0=2.77][P=2.36e-03]	77629	Sphkap	LINE	1		intron	chr1	83306470	83306473	Peak_1716[gene=77629][PH=21][PH0=2.77][P=2.36e-03]	21	-
1717	Peak_1717[gene=77629][PH=31][PH0=2.77][P=1.17e-08]	77629	Sphkap	LINE	1		intron	chr1	83306808	83306809	Peak_1717[gene=77629][PH=31][PH0=2.77][P=1.17e-08]	31	-
1718	Peak_1718[gene=77629][PH=31][PH0=2.77][P=1.17e-08]	77629	Sphkap	LINE	1		intron	chr1	83307581	83307584	Peak_1718[gene=77629][PH=31][PH0=2.77][P=1.17e-08]	31	-
1719	Peak_1719[gene=77629][PH=28][PH0=2.77][P=1.17e-08]	77629	Sphkap	LINE	1		intron	chr1	83308093	83308102	Peak_1719[gene=77629][PH=28][PH0=2.77][P=1.17e-08]	28	-
1720	Peak_1720[gene=77629][PH=20][PH0=2.77][P=1.69e-02]	77629	Sphkap	LINE	1		intron	chr1	83308379	83308383	Peak_1720[gene=77629][PH=20][PH0=2.77][P=1.69e-02]	20	-
1721	Peak_1721[gene=77629][PH=34][PH0=2.77][P=1.17e-08]	77629	Sphkap				intron	chr1	83309854	83309861	Peak_1721[gene=77629][PH=34][PH0=2.77][P=1.17e-08]	34	-
1722	Peak_1722[gene=77629][PH=22][PH0=2.77][P=3.14e-04]	77629	Sphkap				intron	chr1	83310261	83310265	Peak_1722[gene=77629][PH=22][PH0=2.77][P=3.14e-04]	22	-
1723	Peak_1723[gene=77629][PH=26][PH0=2.77][P=7.02e-08]	77629	Sphkap				intron	chr1	83316676	83316684	Peak_1723[gene=77629][PH=26][PH0=2.77][P=7.02e-08]	26	-
1724	Peak_1724[gene=77629][PH=26][PH0=2.77][P=7.02e-08]	77629	Sphkap	LTR	1		intron	chr1	83318248	83318252	Peak_1724[gene=77629][PH=26][PH0=2.77][P=7.02e-08]	26	-
1725	Peak_1725[gene=77629][PH=20][PH0=2.77][P=1.69e-02]	77629	Sphkap				intron	chr1	83319495	83319501	Peak_1725[gene=77629][PH=20][PH0=2.77][P=1.69e-02]	20	-
1726	Peak_1726[gene=77629][PH=36][PH0=2.77][P=1.17e-08]	77629	Sphkap	LINE	1		intron	chr1	83319608	83319619	Peak_1726[gene=77629][PH=36][PH0=2.77][P=1.17e-08]	36	-
1727	Peak_1727[gene=77629][PH=20][PH0=2.77][P=1.69e-02]	77629	Sphkap				intron	chr1	83321202	83321220	Peak_1727[gene=77629][PH=20][PH0=2.77][P=1.69e-02]	20	-
1728	Peak_1728[gene=77629][PH=21][PH0=2.77][P=2.36e-03]	77629	Sphkap				intron	chr1	83325058	83325059	Peak_1728[gene=77629][PH=21][PH0=2.77][P=2.36e-03]	21	-
1729	Peak_1729[gene=77629][PH=27][PH0=2.77][P=1.76e-08]	77629	Sphkap				intron	chr1	83334039	83334040	Peak_1729[gene=77629][PH=27][PH0=2.77][P=1.76e-08]	27	-
1730	Peak_1730[gene=77629][PH=25][PH0=2.77][P=5.68e-07]	77629	Sphkap				intron	chr1	83334917	83334933	Peak_1730[gene=77629][PH=25][PH0=2.77][P=5.68e-07]	25	-
1731	Peak_1731[gene=77629][PH=20][PH0=2.77][P=1.69e-02]	77629	Sphkap				intron	chr1	83335649	83335652	Peak_1731[gene=77629][PH=20][PH0=2.77][P=1.69e-02]	20	-
1732	Peak_1732[gene=77629][PH=23][PH0=2.77][P=3.98e-05]	77629	Sphkap	SINE	1		intron	chr1	83335814	83335815	Peak_1732[gene=77629][PH=23][PH0=2.77][P=3.98e-05]	23	-
1733	Peak_1733[gene=77629][PH=30][PH0=2.77][P=1.17e-08]	77629	Sphkap				intron	chr1	83336047	83336048	Peak_1733[gene=77629][PH=30][PH0=2.77][P=1.17e-08]	30	-
1734	Peak_1734[gene=77629][PH=23][PH0=2.77][P=3.98e-05]	77629	Sphkap				intron	chr1	83336690	83336692	Peak_1734[gene=77629][PH=23][PH0=2.77][P=3.98e-05]	23	-
1735	Peak_1735[gene=98496][PH=13][PH0=0.86][P=1.27e-02]	98496	Pid1	LINE	1		intron	chr1	84137801	84137807	Peak_1735[gene=98496][PH=13][PH0=0.86][P=1.27e-02]	13	-
1736	Peak_1736[gene=98496][PH=14][PH0=0.86][P=8.48e-04]	98496	Pid1				intron	chr1	84204801	84204802	Peak_1736[gene=98496][PH=14][PH0=0.86][P=8.48e-04]	14	-
1737	Peak_1737[gene=98496][PH=13][PH0=0.86][P=1.27e-02]	98496	Pid1	LINE	1		intron	chr1	84251330	84251332	Peak_1737[gene=98496][PH=13][PH0=0.86][P=1.27e-02]	13	-
1738	Peak_1738[gene=98496][PH=15][PH0=0.86][P=5.25e-05]	98496	Pid1				intron	chr1	84278684	84278685	Peak_1738[gene=98496][PH=15][PH0=0.86][P=5.25e-05]	15	-
1739	Peak_1739[gene=227325][PH=13][PH0=0.53][P=3.44e-05]	227325	Dner				3'UTR	chr1	84370012	84370020	Peak_1739[gene=227325][PH=13][PH0=0.53][P=3.44e-05]	13	-
1740	Peak_1740[gene=227325][PH=55][PH0=0.53][P=2.51e-08]	227325	Dner				3'UTR	chr1	84370390	84370400	Peak_1740[gene=227325][PH=55][PH0=0.53][P=2.51e-08]	55	-
1741	Peak_1741[gene=227325][PH=11][PH0=0.53][P=1.61e-02]	227325	Dner				intron	chr1	84693841	84693858	Peak_1741[gene=227325][PH=11][PH0=0.53][P=1.61e-02]	11	-
1742	Peak_1742[gene=14897][PH=17][PH0=1.43][P=1.82e-04]	14897	Trip12				intron	chr1	84732555	84732562	Peak_1742[gene=14897][PH=17][PH0=1.43][P=1.82e-04]	17	-
1743	Peak_1743[gene=14897][PH=21][PH0=1.43][P=9.16e-09]	14897	Trip12				intron	chr1	84733434	84733440	Peak_1743[gene=14897][PH=21][PH0=1.43][P=9.16e-09]	21	-
1744	Peak_1744[gene=14897][PH=15][PH0=1.43][P=2.12e-02]	14897	Trip12				intron	chr1	84781423	84781424	Peak_1744[gene=14897][PH=15][PH0=1.43][P=2.12e-02]	15	-
1745	Peak_1745[gene=14897][PH=20][PH0=1.43][P=9.16e-08]	14897	Trip12	Simple_repeat	0.692308		intron	chr1	84838558	84838571	Peak_1745[gene=14897][PH=20][PH0=1.43][P=9.16e-08]	20	-
1746	Peak_1746[gene=14897][PH=15][PH0=1.43][P=2.12e-02]	14897	Trip12				intron	chr1	84838777	84838779	Peak_1746[gene=14897][PH=15][PH0=1.43][P=2.12e-02]	15	-
1747	Peak_1747[gene=14897][PH=18][PH0=1.43][P=1.54e-05]	14897	Trip12				intron	chr1	84838936	84838952	Peak_1747[gene=14897][PH=18][PH0=1.43][P=1.54e-05]	18	-
1748	Peak_1748[gene=14897][PH=19][PH0=1.43][P=1.22e-06]	14897	Trip12				5'UTR	chr1	84839273	84839277	Peak_1748[gene=14897][PH=19][PH0=1.43][P=1.22e-06]	19	-
1749	Peak_1749[gene=17975][PH=13][PH0=1.11][P=1.31e-02]	100303740	Snora75				exon_unclassified	chr1	86351237	86351243	Peak_1749[gene=17975][PH=13][PH0=1.11][P=1.31e-02]	13	-
1750	Peak_1750[gene=17975][PH=25][PH0=1.11][P=5.67e-10]	17975	Ncl			mmu-mir-3535	intron	chr1	86352041	86352055	Peak_1750[gene=17975][PH=25][PH0=1.11][P=5.67e-10]	25	-
1751	Peak_1751[gene=53972][PH=10][PH0=0.39][P=5.50e-03]	53972	Ngef				3'UTR	chr1	87477402	87477406	Peak_1751[gene=53972][PH=10][PH0=0.39][P=5.50e-03]	10	-
1752	Peak_1752[gene=53972][PH=11][PH0=0.39][P=2.18e-04]	53972	Ngef				intron	chr1	87485701	87485709	Peak_1752[gene=53972][PH=11][PH0=0.39][P=2.18e-04]	11	-
1753	Peak_1753[gene=53972][PH=12][PH0=0.39][P=7.84e-06]	53972	Ngef				intron	chr1	87497738	87497739	Peak_1753[gene=53972][PH=12][PH0=0.39][P=7.84e-06]	12	-
1754	Peak_1754[gene=53972][PH=10][PH0=0.39][P=5.50e-03]	53972	Ngef				intron	chr1	87501729	87501732	Peak_1754[gene=53972][PH=10][PH0=0.39][P=5.50e-03]	10	-
1755	Peak_1755[gene=227334][PH=11][PH0=0.57][P=7.10e-03]	227334	Usp40				intron	chr1	87971030	87971036	Peak_1755[gene=227334][PH=11][PH0=0.57][P=7.10e-03]	11	-
1756	Peak_1756[gene=227334][PH=14][PH0=0.57][P=7.91e-07]	227334	Usp40	LINE	1		intron	chr1	87971162	87971166	Peak_1756[gene=227334][PH=14][PH0=0.57][P=7.91e-07]	14	-
1757	Peak_1757[gene=227334][PH=15][PH0=0.57][P=3.65e-08]	227334	Usp40				intron	chr1	87971529	87971531	Peak_1757[gene=227334][PH=15][PH0=0.57][P=3.65e-08]	15	-
1758	Peak_1758[gene=320982][PH=12][PH0=1.10][P=3.23e-02]	320982	Arl4c				3'UTR	chr1	88699926	88699927	Peak_1758[gene=320982][PH=12][PH0=1.10][P=3.23e-02]	12	-
1759	Peak_1759[gene=208727][PH=13][PH0=0.72][P=9.96e-04]	208727	Hdac4				intron	chr1	92104693	92104698	Peak_1759[gene=208727][PH=13][PH0=0.72][P=9.96e-04]	13	-
1760	Peak_1760[gene=208727][PH=16][PH0=0.72][P=1.24e-07]	208727	Hdac4				intron	chr1	92111359	92111373	Peak_1760[gene=208727][PH=16][PH0=0.72][P=1.24e-07]	16	-
1761	Peak_1761[gene=208727][PH=14][PH0=0.72][P=5.54e-05]	208727	Hdac4				intron	chr1	92135287	92135301	Peak_1761[gene=208727][PH=14][PH0=0.72][P=5.54e-05]	14	-
1762	Peak_1762[gene=208727][PH=12][PH0=0.72][P=1.65e-02]	208727	Hdac4				intron	chr1	92143817	92143819	Peak_1762[gene=208727][PH=12][PH0=0.72][P=1.65e-02]	12	-
1763	Peak_1763[gene=100037260][PH=6][PH0=0.02][P=5.60e-06]	100037260	9430060I03Rik				intron	chr1	92948762	92948780	Peak_1763[gene=100037260][PH=6][PH0=0.02][P=5.60e-06]	6	-
1764	Peak_1764[gene=16560][PH=28][PH0=2.15][P=1.00e-100]	16560	Kif1a				3'UTR	chr1	93015528	93015529	Peak_1764[gene=16560][PH=28][PH0=2.15][P=1.00e-100]	28	-
1765	Peak_1765[gene=16560][PH=31][PH0=2.15][P=1.00e-100]	16560	Kif1a				3'UTR	chr1	93015887	93015891	Peak_1765[gene=16560][PH=31][PH0=2.15][P=1.00e-100]	31	-
1766	Peak_1766[gene=16560][PH=24][PH0=2.15][P=1.33e-08]	16560	Kif1a	Simple_repeat	0.666667		3'UTR	chr1	93015957	93015963	Peak_1766[gene=16560][PH=24][PH0=2.15][P=1.33e-08]	24	-
1767	Peak_1767[gene=16560][PH=24][PH0=2.15][P=1.33e-08]	16560	Kif1a				3'UTR	chr1	93016827	93016831	Peak_1767[gene=16560][PH=24][PH0=2.15][P=1.33e-08]	24	-
1768	Peak_1768[gene=16560][PH=18][PH0=2.15][P=8.40e-03]	16560	Kif1a				3'UTR	chr1	93017088	93017091	Peak_1768[gene=16560][PH=18][PH0=2.15][P=8.40e-03]	18	-
1769	Peak_1769[gene=16560][PH=20][PH0=2.15][P=1.15e-04]	16560	Kif1a				3'UTR	chr1	93017733	93017735	Peak_1769[gene=16560][PH=20][PH0=2.15][P=1.15e-04]	20	-
1770	Peak_1770[gene=16560][PH=23][PH0=2.15][P=1.23e-07]	16560	Kif1a				3'UTR	chr1	93018042	93018050	Peak_1770[gene=16560][PH=23][PH0=2.15][P=1.23e-07]	23	-
1771	Peak_1771[gene=16560][PH=21][PH0=2.15][P=1.25e-05]	16560	Kif1a				3'UTR	chr1	93018150	93018159	Peak_1771[gene=16560][PH=21][PH0=2.15][P=1.25e-05]	21	-
1772	Peak_1772[gene=16560][PH=20][PH0=2.15][P=1.15e-04]	16560	Kif1a				intron	chr1	93049409	93049416	Peak_1772[gene=16560][PH=20][PH0=2.15][P=1.15e-04]	20	-
1773	Peak_1773[gene=110611][PH=29][PH0=0.74][P=1.00e-100]	110611	Hdlbp	Simple_repeat	1		intron	chr1	93449597	93449611	Peak_1773[gene=110611][PH=29][PH0=0.74][P=1.00e-100]	29	-
1774	Peak_1774[gene=59041][PH=12][PH0=0.90][P=1.30e-02]	59041	Stk25				3'UTR	chr1	93621964	93621984	Peak_1774[gene=59041][PH=12][PH0=0.90][P=1.30e-02]	12	-
1775	Peak_1775[gene=18484][PH=18][PH0=1.09][P=4.01e-07]	18484	Pam				intron	chr1	97834697	97834703	Peak_1775[gene=18484][PH=18][PH0=1.09][P=4.01e-07]	18	-
1776	Peak_1776[gene=18484][PH=22][PH0=1.09][P=1.00e-100]	18484	Pam				intron	chr1	97834966	97834969	Peak_1776[gene=18484][PH=22][PH0=1.09][P=1.00e-100]	22	-
1777	Peak_1777[gene=18484][PH=14][PH0=1.09][P=1.65e-02]	18484	Pam				intron	chr1	97839218	97839220	Peak_1777[gene=18484][PH=14][PH0=1.09][P=1.65e-02]	14	-
1778	Peak_1778[gene=18484][PH=15][PH0=1.09][P=1.30e-03]	18484	Pam				intron	chr1	97865511	97865519	Peak_1778[gene=18484][PH=15][PH0=1.09][P=1.30e-03]	15	-
1779	Peak_1779[gene=18484][PH=14][PH0=1.09][P=1.65e-02]	18484	Pam				intron	chr1	97878699	97878700	Peak_1779[gene=18484][PH=14][PH0=1.09][P=1.65e-02]	14	-
1780	Peak_1780[gene=18484][PH=18][PH0=1.09][P=4.01e-07]	18484	Pam				intron	chr1	97881409	97881410	Peak_1780[gene=18484][PH=18][PH0=1.09][P=4.01e-07]	18	-
1781	Peak_1781[gene=18484][PH=15][PH0=1.09][P=1.30e-03]	18484	Pam				intron	chr1	97882540	97882549	Peak_1781[gene=18484][PH=15][PH0=1.09][P=1.30e-03]	15	-
1782	Peak_1782[gene=18484][PH=17][PH0=1.09][P=6.51e-06]	18484	Pam				intron	chr1	97882809	97882839	Peak_1782[gene=18484][PH=17][PH0=1.09][P=6.51e-06]	17	-
1783	Peak_1783[gene=18484][PH=17][PH0=1.09][P=6.51e-06]	18484	Pam	SINE	1		intron	chr1	97883078	97883080	Peak_1783[gene=18484][PH=17][PH0=1.09][P=6.51e-06]	17	-
1784	Peak_1784[gene=12043][PH=16][PH0=0.64][P=1.00e-100]	12043	Bcl2				intron	chr1	106707771	106707773	Peak_1784[gene=12043][PH=16][PH0=0.64][P=1.00e-100]	16	-
1785	Peak_1785[gene=70750][PH=10][PH0=0.54][P=4.13e-02]	70750	Kdsr	SINE	1		intron	chr1	106747958	106747965	Peak_1785[gene=70750][PH=10][PH0=0.54][P=4.13e-02]	10	-
1786	Peak_1786[gene=68204][PH=62][PH0=8.84][P=1.00e-100]	68204	2900060B14Rik				exon_unclassified	chr1	118459159	118459161	Peak_1786[gene=68204][PH=62][PH0=8.84][P=1.00e-100]	62	-
1787	Peak_1787[gene=19258][PH=33][PH0=1.19][P=1.00e-100]	19258	Ptpn4				3'UTR	chr1	119658117	119658123	Peak_1787[gene=19258][PH=33][PH0=1.19][P=1.00e-100]	33	-
1788	Peak_1788[gene=19258][PH=14][PH0=1.19][P=3.07e-02]	19258	Ptpn4				3'UTR	chr1	119658751	119658752	Peak_1788[gene=19258][PH=14][PH0=1.19][P=3.07e-02]	14	-
1789	Peak_1789[gene=19258][PH=15][PH0=1.19][P=2.62e-03]	19258	Ptpn4	LINE	1		intron	chr1	119756791	119756794	Peak_1789[gene=19258][PH=15][PH0=1.19][P=2.62e-03]	15	-
1790	Peak_1790[gene=19258][PH=17][PH0=1.19][P=1.55e-05]	19258	Ptpn4	SINE	1		intron	chr1	119772288	119772293	Peak_1790[gene=19258][PH=17][PH0=1.19][P=1.55e-05]	17	-
1791	Peak_1791[gene=19258][PH=15][PH0=1.19][P=2.62e-03]	19258	Ptpn4				intron	chr1	119772939	119772941	Peak_1791[gene=19258][PH=15][PH0=1.19][P=2.62e-03]	15	-
1792	Peak_1792[gene=19258][PH=19][PH0=1.19][P=5.50e-08]	19258	Ptpn4				intron	chr1	119781189	119781203	Peak_1792[gene=19258][PH=19][PH0=1.19][P=5.50e-08]	19	-
1793	Peak_1793[gene=72999][PH=11][PH0=0.67][P=1.53e-02]	72999	Insig2	SINE	1		intron	chr1	121308885	121308895	Peak_1793[gene=72999][PH=11][PH0=0.67][P=1.53e-02]	11	-
1794	Peak_1794[gene=72999][PH=13][PH0=0.67][P=5.22e-05]	72999	Insig2	LINE	1		intron	chr1	121309459	121309463	Peak_1794[gene=72999][PH=13][PH0=0.67][P=5.22e-05]	13	-
1795	Peak_1795[gene=72999][PH=13][PH0=0.67][P=5.22e-05]	72999	Insig2	LINE	1		intron	chr1	121309498	121309502	Peak_1795[gene=72999][PH=13][PH0=0.67][P=5.22e-05]	13	-
1796	Peak_1796[gene=269109][PH=18][PH0=1.70][P=1.61e-03]	269109	Dpp10	SINE	1		intron	chr1	123372095	123372096	Peak_1796[gene=269109][PH=18][PH0=1.70][P=1.61e-03]	18	-
1797	Peak_1797[gene=269109][PH=26][PH0=1.70][P=5.48e-08]	269109	Dpp10				intron	chr1	123396750	123396755	Peak_1797[gene=269109][PH=26][PH0=1.70][P=5.48e-08]	26	-
1798	Peak_1798[gene=269109][PH=18][PH0=1.70][P=1.61e-03]	269109	Dpp10				intron	chr1	123408732	123408739	Peak_1798[gene=269109][PH=18][PH0=1.70][P=1.61e-03]	18	-
1799	Peak_1799[gene=269109][PH=18][PH0=1.70][P=1.61e-03]	269109	Dpp10	SINE	1		intron	chr1	123408899	123408911	Peak_1799[gene=269109][PH=18][PH0=1.70][P=1.61e-03]	18	-
1800	Peak_1800[gene=269109][PH=17][PH0=1.70][P=1.60e-02]	269109	Dpp10				intron	chr1	123438665	123438666	Peak_1800[gene=269109][PH=17][PH0=1.70][P=1.60e-02]	17	-
1801	Peak_1801[gene=269109][PH=28][PH0=1.70][P=5.48e-08]	269109	Dpp10				intron	chr1	123440324	123440325	Peak_1801[gene=269109][PH=28][PH0=1.70][P=5.48e-08]	28	-
1802	Peak_1802[gene=269109][PH=21][PH0=1.70][P=1.21e-06]	269109	Dpp10				intron	chr1	123440534	123440537	Peak_1802[gene=269109][PH=21][PH0=1.70][P=1.21e-06]	21	-
1803	Peak_1803[gene=269109][PH=17][PH0=1.70][P=1.60e-02]	269109	Dpp10	SINE	1		intron	chr1	123440638	123440646	Peak_1803[gene=269109][PH=17][PH0=1.70][P=1.60e-02]	17	-
1804	Peak_1804[gene=269109][PH=17][PH0=1.70][P=1.60e-02]	269109	Dpp10				intron	chr1	123444181	123444183	Peak_1804[gene=269109][PH=17][PH0=1.70][P=1.60e-02]	17	-
1805	Peak_1805[gene=269109][PH=19][PH0=1.70][P=1.53e-04]	269109	Dpp10				intron	chr1	123444259	123444271	Peak_1805[gene=269109][PH=19][PH0=1.70][P=1.53e-04]	19	-
1806	Peak_1806[gene=269109][PH=20][PH0=1.70][P=1.38e-05]	269109	Dpp10	LTR	1		intron	chr1	123533623	123533638	Peak_1806[gene=269109][PH=20][PH0=1.70][P=1.38e-05]	20	-
1807	Peak_1807[gene=269109][PH=19][PH0=1.70][P=1.53e-04]	269109	Dpp10				intron	chr1	123548152	123548155	Peak_1807[gene=269109][PH=19][PH0=1.70][P=1.53e-04]	19	-
1808	Peak_1808[gene=269109][PH=20][PH0=1.70][P=1.38e-05]	269109	Dpp10	SINE	1		intron	chr1	123604310	123604322	Peak_1808[gene=269109][PH=20][PH0=1.70][P=1.38e-05]	20	-
1809	Peak_1809[gene=269109][PH=17][PH0=1.70][P=1.60e-02]	269109	Dpp10				intron	chr1	123612324	123612325	Peak_1809[gene=269109][PH=17][PH0=1.70][P=1.60e-02]	17	-
1810	Peak_1810[gene=269109][PH=21][PH0=1.70][P=1.21e-06]	269109	Dpp10				intron	chr1	123628106	123628115	Peak_1810[gene=269109][PH=21][PH0=1.70][P=1.21e-06]	21	-
1811	Peak_1811[gene=269109][PH=26][PH0=1.70][P=5.48e-08]	269109	Dpp10	LINE	1		intron	chr1	123637470	123637471	Peak_1811[gene=269109][PH=26][PH0=1.70][P=5.48e-08]	26	-
1812	Peak_1812[gene=269109][PH=18][PH0=1.70][P=1.61e-03]	269109	Dpp10	LTR	1		intron	chr1	123640427	123640432	Peak_1812[gene=269109][PH=18][PH0=1.70][P=1.61e-03]	18	-
1813	Peak_1813[gene=269109][PH=17][PH0=1.70][P=1.60e-02]	269109	Dpp10	Low_complexity	1		intron	chr1	123645920	123645922	Peak_1813[gene=269109][PH=17][PH0=1.70][P=1.60e-02]	17	-
1814	Peak_1814[gene=269109][PH=19][PH0=1.70][P=1.53e-04]	269109	Dpp10				intron	chr1	123740577	123740579	Peak_1814[gene=269109][PH=19][PH0=1.70][P=1.53e-04]	19	-
1815	Peak_1815[gene=269109][PH=21][PH0=1.70][P=1.21e-06]	269109	Dpp10				intron	chr1	123740796	123740800	Peak_1815[gene=269109][PH=21][PH0=1.70][P=1.21e-06]	21	-
1816	Peak_1816[gene=269109][PH=19][PH0=1.70][P=1.53e-04]	269109	Dpp10				intron	chr1	123745548	123745550	Peak_1816[gene=269109][PH=19][PH0=1.70][P=1.53e-04]	19	-
1817	Peak_1817[gene=269109][PH=20][PH0=1.70][P=1.38e-05]	269109	Dpp10				intron	chr1	123781032	123781034	Peak_1817[gene=269109][PH=20][PH0=1.70][P=1.38e-05]	20	-
1818	Peak_1818[gene=269109][PH=17][PH0=1.70][P=1.60e-02]	269109	Dpp10	LTR	1		intron	chr1	123798212	123798222	Peak_1818[gene=269109][PH=17][PH0=1.70][P=1.60e-02]	17	-
1819	Peak_1819[gene=269109][PH=27][PH0=1.70][P=5.48e-08]	269109	Dpp10	LTR	1		intron	chr1	123798411	123798414	Peak_1819[gene=269109][PH=27][PH0=1.70][P=5.48e-08]	27	-
1820	Peak_1820[gene=269109][PH=28][PH0=1.70][P=5.48e-08]	269109	Dpp10				intron	chr1	123798740	123798741	Peak_1820[gene=269109][PH=28][PH0=1.70][P=5.48e-08]	28	-
1821	Peak_1821[gene=269109][PH=43][PH0=1.70][P=5.48e-08]	269109	Dpp10				intron	chr1	123807230	123807233	Peak_1821[gene=269109][PH=43][PH0=1.70][P=5.48e-08]	43	-
1822	Peak_1822[gene=269109][PH=34][PH0=1.70][P=5.48e-08]	269109	Dpp10				intron	chr1	123807386	123807393	Peak_1822[gene=269109][PH=34][PH0=1.70][P=5.48e-08]	34	-
1823	Peak_1823[gene=269109][PH=18][PH0=1.70][P=1.61e-03]	269109	Dpp10				intron	chr1	123841643	123841647	Peak_1823[gene=269109][PH=18][PH0=1.70][P=1.61e-03]	18	-
1824	Peak_1824[gene=269109][PH=20][PH0=1.70][P=1.38e-05]	269109	Dpp10				intron	chr1	123962499	123962501	Peak_1824[gene=269109][PH=20][PH0=1.70][P=1.38e-05]	20	-
1825	Peak_1825[gene=269109][PH=17][PH0=1.70][P=1.60e-02]	269109	Dpp10	SINE	1		intron	chr1	123992253	123992255	Peak_1825[gene=269109][PH=17][PH0=1.70][P=1.60e-02]	17	-
1826	Peak_1826[gene=269109][PH=17][PH0=1.70][P=1.60e-02]	269109	Dpp10	SINE	1		intron	chr1	124001533	124001534	Peak_1826[gene=269109][PH=17][PH0=1.70][P=1.60e-02]	17	-
1827	Peak_1827[gene=269109][PH=36][PH0=1.70][P=5.48e-08]	269109	Dpp10				intron	chr1	124005980	124005983	Peak_1827[gene=269109][PH=36][PH0=1.70][P=5.48e-08]	36	-
1828	Peak_1828[gene=269109][PH=18][PH0=1.70][P=1.61e-03]	269109	Dpp10				intron	chr1	124014793	124014795	Peak_1828[gene=269109][PH=18][PH0=1.70][P=1.61e-03]	18	-
1829	Peak_1829[gene=269109][PH=26][PH0=1.70][P=5.48e-08]	269109	Dpp10				intron	chr1	124026047	124026056	Peak_1829[gene=269109][PH=26][PH0=1.70][P=5.48e-08]	26	-
1830	Peak_1830[gene=269109][PH=21][PH0=1.70][P=1.21e-06]	269109	Dpp10	LINE	1		intron	chr1	124029851	124029857	Peak_1830[gene=269109][PH=21][PH0=1.70][P=1.21e-06]	21	-
1831	Peak_1831[gene=269109][PH=18][PH0=1.70][P=1.61e-03]	269109	Dpp10	LINE	1		intron	chr1	124029998	124030001	Peak_1831[gene=269109][PH=18][PH0=1.70][P=1.61e-03]	18	-
1832	Peak_1832[gene=269109][PH=20][PH0=1.70][P=1.38e-05]	269109	Dpp10				intron	chr1	124031163	124031166	Peak_1832[gene=269109][PH=20][PH0=1.70][P=1.38e-05]	20	-
1833	Peak_1833[gene=269109][PH=27][PH0=1.70][P=5.48e-08]	269109	Dpp10				intron	chr1	124033191	124033196	Peak_1833[gene=269109][PH=27][PH0=1.70][P=5.48e-08]	27	-
1834	Peak_1834[gene=269109][PH=19][PH0=1.70][P=1.53e-04]	269109	Dpp10				intron	chr1	124035573	124035578	Peak_1834[gene=269109][PH=19][PH0=1.70][P=1.53e-04]	19	-
1835	Peak_1835[gene=269109][PH=22][PH0=1.70][P=1.64e-07]	269109	Dpp10				intron	chr1	124038800	124038806	Peak_1835[gene=269109][PH=22][PH0=1.70][P=1.64e-07]	22	-
1836	Peak_1836[gene=269109][PH=21][PH0=1.70][P=1.21e-06]	269109	Dpp10				intron	chr1	124042458	124042460	Peak_1836[gene=269109][PH=21][PH0=1.70][P=1.21e-06]	21	-
1837	Peak_1837[gene=226414][PH=10][PH0=0.50][P=3.08e-02]	226414	Dars				intron	chr1	128416007	128416010	Peak_1837[gene=226414][PH=10][PH0=0.50][P=3.08e-02]	10	-
1838	Peak_1838[gene=18640][PH=11][PH0=0.52][P=2.31e-03]	18640	Pfkfb2	SINE	1		3'UTR	chr1	130693991	130693992	Peak_1838[gene=18640][PH=11][PH0=0.52][P=2.31e-03]	11	-
1839	Peak_1839[gene=18640][PH=10][PH0=0.52][P=4.44e-02]	18640	Pfkfb2				3'UTR	chr1	130697822	130697823	Peak_1839[gene=18640][PH=10][PH0=0.52][P=4.44e-02]	10	-
1840	Peak_1840[gene=14270][PH=19][PH0=1.56][P=1.14e-05]	14270	Srgap2	LINE	1		intron	chr1	131371357	131371359	Peak_1840[gene=14270][PH=19][PH0=1.56][P=1.14e-05]	19	-
1841	Peak_1841[gene=14270][PH=16][PH0=1.56][P=1.45e-02]	14270	Srgap2				intron	chr1	131379993	131380001	Peak_1841[gene=14270][PH=16][PH0=1.56][P=1.45e-02]	16	-
1842	Peak_1842[gene=14270][PH=17][PH0=1.56][P=1.42e-03]	14270	Srgap2	LINE	1		intron	chr1	131387221	131387223	Peak_1842[gene=14270][PH=17][PH0=1.56][P=1.42e-03]	17	-
1843	Peak_1843[gene=14270][PH=17][PH0=1.56][P=1.42e-03]	14270	Srgap2	SINE	1		intron	chr1	131387444	131387446	Peak_1843[gene=14270][PH=17][PH0=1.56][P=1.42e-03]	17	-
1844	Peak_1844[gene=14270][PH=21][PH0=1.56][P=7.44e-08]	14270	Srgap2	LINE	1		intron	chr1	131387713	131387716	Peak_1844[gene=14270][PH=21][PH0=1.56][P=7.44e-08]	21	-
1845	Peak_1845[gene=14270][PH=25][PH0=1.56][P=1.00e-100]	14270	Srgap2				intron	chr1	131388256	131388258	Peak_1845[gene=14270][PH=25][PH0=1.56][P=1.00e-100]	25	-
1846	Peak_1846[gene=14270][PH=17][PH0=1.56][P=1.42e-03]	14270	Srgap2				intron	chr1	131388457	131388458	Peak_1846[gene=14270][PH=17][PH0=1.56][P=1.42e-03]	17	-
1847	Peak_1847[gene=14270][PH=16][PH0=1.56][P=1.45e-02]	14270	Srgap2				intron	chr1	131403345	131403346	Peak_1847[gene=14270][PH=16][PH0=1.56][P=1.45e-02]	16	-
1848	Peak_1848[gene=14270][PH=21][PH0=1.56][P=7.44e-08]	14270	Srgap2	LTR	1		intron	chr1	131405818	131405822	Peak_1848[gene=14270][PH=21][PH0=1.56][P=7.44e-08]	21	-
1849	Peak_1849[gene=14270][PH=16][PH0=1.56][P=1.45e-02]	14270	Srgap2				intron	chr1	131408600	131408609	Peak_1849[gene=14270][PH=16][PH0=1.56][P=1.45e-02]	16	-
1850	Peak_1850[gene=14270][PH=17][PH0=1.56][P=1.42e-03]	14270	Srgap2	LINE	1		intron	chr1	131497596	131497598	Peak_1850[gene=14270][PH=17][PH0=1.56][P=1.42e-03]	17	-
1851	Peak_1851[gene=14270][PH=21][PH0=1.56][P=7.44e-08]	14270	Srgap2				intron	chr1	131511078	131511079	Peak_1851[gene=14270][PH=21][PH0=1.56][P=7.44e-08]	21	-
1852	Peak_1852[gene=213006][PH=17][PH0=0.80][P=5.21e-09]	213006	Mfsd4				3'UTR	chr1	132038602	132038603	Peak_1852[gene=213006][PH=17][PH0=0.80][P=5.21e-09]	17	-
1853	Peak_1853[gene=21367][PH=18][PH0=1.49][P=8.67e-06]	21367	Cntn2				3'UTR	chr1	132512069	132512070	Peak_1853[gene=21367][PH=18][PH0=1.49][P=8.67e-06]	18	-
1854	Peak_1854[gene=21367][PH=15][PH0=1.49][P=1.05e-02]	21367	Cntn2				3'UTR	chr1	132513268	132513271	Peak_1854[gene=21367][PH=15][PH0=1.49][P=1.05e-02]	15	-
1855	Peak_1855[gene=21367][PH=19][PH0=1.49][P=7.21e-07]	21367	Cntn2				3'UTR	chr1	132513582	132513591	Peak_1855[gene=21367][PH=19][PH0=1.49][P=7.21e-07]	19	-
1856	Peak_1856[gene=269116][PH=26][PH0=3.55][P=1.97e-05]	269116	Nfasc				3'UTR	chr1	132566372	132566373	Peak_1856[gene=269116][PH=26][PH0=3.55][P=1.97e-05]	26	-
1857	Peak_1857[gene=269116][PH=31][PH0=3.55][P=1.00e-100]	269116	Nfasc	Simple_repeat	1		3'UTR	chr1	132566965	132566967	Peak_1857[gene=269116][PH=31][PH0=3.55][P=1.00e-100]	31	-
1858	Peak_1858[gene=269116][PH=29][PH0=3.55][P=3.40e-08]	269116	Nfasc				3'UTR	chr1	132568409	132568414	Peak_1858[gene=269116][PH=29][PH0=3.55][P=3.40e-08]	29	-
1859	Peak_1859[gene=269116][PH=22][PH0=3.55][P=3.66e-02]	269116	Nfasc				3'UTR	chr1	132568512	132568524	Peak_1859[gene=269116][PH=22][PH0=3.55][P=3.66e-02]	22	-
1860	Peak_1860[gene=269116][PH=22][PH0=3.55][P=3.66e-02]	269116	Nfasc				intron	chr1	132576551	132576557	Peak_1860[gene=269116][PH=22][PH0=3.55][P=3.66e-02]	22	-
1861	Peak_1861[gene=269116][PH=23][PH0=3.55][P=5.95e-03]	269116	Nfasc				intron	chr1	132578173	132578177	Peak_1861[gene=269116][PH=23][PH0=3.55][P=5.95e-03]	23	-
1862	Peak_1862[gene=269116][PH=23][PH0=3.55][P=5.95e-03]	269116	Nfasc				intron	chr1	132578596	132578599	Peak_1862[gene=269116][PH=23][PH0=3.55][P=5.95e-03]	23	-
1863	Peak_1863[gene=269116][PH=23][PH0=3.55][P=5.95e-03]	269116	Nfasc				intron	chr1	132578958	132578964	Peak_1863[gene=269116][PH=23][PH0=3.55][P=5.95e-03]	23	-
1864	Peak_1864[gene=269116][PH=22][PH0=3.55][P=3.66e-02]	269116	Nfasc				intron	chr1	132579045	132579047	Peak_1864[gene=269116][PH=22][PH0=3.55][P=3.66e-02]	22	-
1865	Peak_1865[gene=269116][PH=24][PH0=3.55][P=9.25e-04]	269116	Nfasc				intron	chr1	132579238	132579240	Peak_1865[gene=269116][PH=24][PH0=3.55][P=9.25e-04]	24	-
1866	Peak_1866[gene=269116][PH=33][PH0=3.55][P=1.00e-100]	269116	Nfasc				intron	chr1	132582138	132582139	Peak_1866[gene=269116][PH=33][PH0=3.55][P=1.00e-100]	33	-
1867	Peak_1867[gene=269116][PH=25][PH0=3.55][P=1.38e-04]	269116	Nfasc				intron	chr1	132587544	132587550	Peak_1867[gene=269116][PH=25][PH0=3.55][P=1.38e-04]	25	-
1868	Peak_1868[gene=269116][PH=25][PH0=3.55][P=1.38e-04]	269116	Nfasc				intron	chr1	132588624	132588626	Peak_1868[gene=269116][PH=25][PH0=3.55][P=1.38e-04]	25	-
1869	Peak_1869[gene=269116][PH=22][PH0=3.55][P=3.66e-02]	269116	Nfasc				intron	chr1	132588772	132588773	Peak_1869[gene=269116][PH=22][PH0=3.55][P=3.66e-02]	22	-
1870	Peak_1870[gene=269116][PH=23][PH0=3.55][P=5.95e-03]	269116	Nfasc	SINE	1		intron	chr1	132599592	132599595	Peak_1870[gene=269116][PH=23][PH0=3.55][P=5.95e-03]	23	-
1871	Peak_1871[gene=269116][PH=24][PH0=3.55][P=9.25e-04]	269116	Nfasc				intron	chr1	132600293	132600296	Peak_1871[gene=269116][PH=24][PH0=3.55][P=9.25e-04]	24	-
1872	Peak_1872[gene=269116][PH=23][PH0=3.55][P=5.95e-03]	269116	Nfasc				intron	chr1	132601766	132601767	Peak_1872[gene=269116][PH=23][PH0=3.55][P=5.95e-03]	23	-
1873	Peak_1873[gene=269116][PH=40][PH0=3.55][P=1.00e-100]	269116	Nfasc	Simple_repeat	0.2		intron	chr1	132607508	132607513	Peak_1873[gene=269116][PH=40][PH0=3.55][P=1.00e-100]	40	-
1874	Peak_1874[gene=269116][PH=28][PH0=3.55][P=3.47e-07]	269116	Nfasc	Simple_repeat	1		intron	chr1	132607763	132607765	Peak_1874[gene=269116][PH=28][PH0=3.55][P=3.47e-07]	28	-
1875	Peak_1875[gene=269116][PH=22][PH0=3.55][P=3.66e-02]	269116	Nfasc	LINE	1		intron	chr1	132613803	132613806	Peak_1875[gene=269116][PH=22][PH0=3.55][P=3.66e-02]	22	-
1876	Peak_1876[gene=269116][PH=30][PH0=3.55][P=1.00e-100]	269116	Nfasc	LINE	1		intron	chr1	132614527	132614531	Peak_1876[gene=269116][PH=30][PH0=3.55][P=1.00e-100]	30	-
1877	Peak_1877[gene=269116][PH=22][PH0=3.55][P=3.66e-02]	269116	Nfasc				intron	chr1	132614792	132614798	Peak_1877[gene=269116][PH=22][PH0=3.55][P=3.66e-02]	22	-
1878	Peak_1878[gene=269116][PH=22][PH0=3.55][P=3.66e-02]	269116	Nfasc	LINE	1		intron	chr1	132614926	132614927	Peak_1878[gene=269116][PH=22][PH0=3.55][P=3.66e-02]	22	-
1879	Peak_1879[gene=269116][PH=30][PH0=3.55][P=1.00e-100]	269116	Nfasc	LTR	1		intron	chr1	132615806	132615813	Peak_1879[gene=269116][PH=30][PH0=3.55][P=1.00e-100]	30	-
1880	Peak_1880[gene=269116][PH=23][PH0=3.55][P=5.95e-03]	269116	Nfasc				intron	chr1	132616595	132616597	Peak_1880[gene=269116][PH=23][PH0=3.55][P=5.95e-03]	23	-
1881	Peak_1881[gene=269116][PH=30][PH0=3.55][P=1.00e-100]	269116	Nfasc				intron	chr1	132626730	132626731	Peak_1881[gene=269116][PH=30][PH0=3.55][P=1.00e-100]	30	-
1882	Peak_1882[gene=269116][PH=27][PH0=3.55][P=2.69e-06]	269116	Nfasc	LTR	1		intron	chr1	132719975	132719977	Peak_1882[gene=269116][PH=27][PH0=3.55][P=2.69e-06]	27	-
1883	Peak_1883[gene=269116][PH=23][PH0=3.55][P=5.95e-03]	269116	Nfasc				intron	chr1	132725085	132725088	Peak_1883[gene=269116][PH=23][PH0=3.55][P=5.95e-03]	23	-
1884	Peak_1884[gene=269116][PH=29][PH0=3.55][P=3.40e-08]	269116	Nfasc				intron	chr1	132732458	132732459	Peak_1884[gene=269116][PH=29][PH0=3.55][P=3.40e-08]	29	-
1885	Peak_1885[gene=269116][PH=22][PH0=3.55][P=3.66e-02]	269116	Nfasc	LINE	1		intron	chr1	132732627	132732630	Peak_1885[gene=269116][PH=22][PH0=3.55][P=3.66e-02]	22	-
1886	Peak_1886[gene=269116][PH=24][PH0=3.55][P=9.25e-04]	269116	Nfasc				intron	chr1	132734094	132734097	Peak_1886[gene=269116][PH=24][PH0=3.55][P=9.25e-04]	24	-
1887	Peak_1887[gene=17248][PH=18][PH0=1.57][P=2.45e-05]	17248	Mdm4	LTR	1		3'UTR	chr1	132990006	132990014	Peak_1887[gene=17248][PH=18][PH0=1.57][P=2.45e-05]	18	-
1888	Peak_1888[gene=17248][PH=15][PH0=1.57][P=2.55e-02]	17248	Mdm4	SINE	1		intron	chr1	132995971	132995978	Peak_1888[gene=17248][PH=15][PH0=1.57][P=2.55e-02]	15	-
1889	Peak_1889[gene=17248][PH=20][PH0=1.57][P=1.77e-07]	17248	Mdm4	SINE	1		intron	chr1	132997494	132997495	Peak_1889[gene=17248][PH=20][PH0=1.57][P=1.77e-07]	20	-
1890	Peak_1890[gene=17248][PH=15][PH0=1.57][P=2.55e-02]	17248	Mdm4	LINE	1		intron	chr1	132998008	132998013	Peak_1890[gene=17248][PH=15][PH0=1.57][P=2.55e-02]	15	-
1891	Peak_1891[gene=17248][PH=15][PH0=1.57][P=2.55e-02]	17248	Mdm4				intron	chr1	133006002	133006007	Peak_1891[gene=17248][PH=15][PH0=1.57][P=2.55e-02]	15	-
1892	Peak_1892[gene=17248][PH=17][PH0=1.57][P=2.64e-04]	17248	Mdm4				intron	chr1	133006091	133006092	Peak_1892[gene=17248][PH=17][PH0=1.57][P=2.64e-04]	17	-
1893	Peak_1893[gene=17248][PH=18][PH0=1.57][P=2.45e-05]	17248	Mdm4				intron	chr1	133008705	133008706	Peak_1893[gene=17248][PH=18][PH0=1.57][P=2.45e-05]	18	-
1894	Peak_1894[gene=70579][PH=16][PH0=1.27][P=1.33e-04]	70579	Zc3h11a				exon_unclassified	chr1	133655067	133655072	Peak_1894[gene=70579][PH=16][PH0=1.27][P=1.33e-04]	16	-
1895	Peak_1895[gene=70579][PH=14][PH0=1.27][P=1.70e-02]	70579	Zc3h11a				exon_unclassified	chr1	133655260	133655273	Peak_1895[gene=70579][PH=14][PH0=1.27][P=1.70e-02]	14	-
1896	Peak_1896[gene=70579][PH=37][PH0=1.27][P=1.00e-100]	70579	Zc3h11a				intron	chr1	133655784	133655788	Peak_1896[gene=70579][PH=37][PH0=1.27][P=1.00e-100]	37	-
1897	Peak_1897[gene=70579][PH=22][PH0=1.27][P=1.00e-100]	70579	Zc3h11a				3'UTR	chr1	133656026	133656030	Peak_1897[gene=70579][PH=22][PH0=1.27][P=1.00e-100]	22	-
1898	Peak_1898[gene=70579][PH=18][PH0=1.27][P=7.96e-07]	667118	Zbed6				5'UTR	chr1	133660390	133660391	Peak_1898[gene=70579][PH=18][PH0=1.27][P=7.96e-07]	18	-
1899	Peak_1899[gene=70579][PH=15][PH0=1.27][P=1.56e-03]	667118	Zbed6				5'UTR	chr1	133660818	133660827	Peak_1899[gene=70579][PH=15][PH0=1.27][P=1.56e-03]	15	-
1900	Peak_1900[gene=68507][PH=25][PH0=1.26][P=1.00e-100]	68507	Ppfia4	Simple_repeat	1		3'UTR	chr1	134296831	134296834	Peak_1900[gene=68507][PH=25][PH0=1.26][P=1.00e-100]	25	-
1901	Peak_1901[gene=68507][PH=19][PH0=1.26][P=4.44e-08]	68507	Ppfia4				intron	chr1	134315038	134315045	Peak_1901[gene=68507][PH=19][PH0=1.26][P=4.44e-08]	19	-
1902	Peak_1902[gene=329251][PH=17][PH0=1.25][P=3.96e-05]	329251	Ppp1r12b				intron	chr1	134778791	134778795	Peak_1902[gene=329251][PH=17][PH0=1.25][P=3.96e-05]	17	-
1903	Peak_1903[gene=329251][PH=15][PH0=1.25][P=5.99e-03]	329251	Ppp1r12b				intron	chr1	134790571	134790582	Peak_1903[gene=329251][PH=15][PH0=1.25][P=5.99e-03]	15	-
1904	Peak_1904[gene=329251][PH=20][PH0=1.25][P=1.51e-08]	329251	Ppp1r12b				intron	chr1	134802206	134802211	Peak_1904[gene=329251][PH=20][PH0=1.25][P=1.51e-08]	20	-
1905	Peak_1905[gene=329251][PH=22][PH0=1.25][P=7.56e-09]	329251	Ppp1r12b				intron	chr1	134808314	134808316	Peak_1905[gene=329251][PH=22][PH0=1.25][P=7.56e-09]	22	-
1906	Peak_1906[gene=329251][PH=17][PH0=1.25][P=3.96e-05]	329251	Ppp1r12b				intron	chr1	134814260	134814269	Peak_1906[gene=329251][PH=17][PH0=1.25][P=3.96e-05]	17	-
1907	Peak_1907[gene=329251][PH=15][PH0=1.25][P=5.99e-03]	329251	Ppp1r12b				intron	chr1	134820599	134820612	Peak_1907[gene=329251][PH=15][PH0=1.25][P=5.99e-03]	15	-
1908	Peak_1908[gene=329251][PH=15][PH0=1.25][P=5.99e-03]	329251	Ppp1r12b				intron	chr1	134822321	134822342	Peak_1908[gene=329251][PH=15][PH0=1.25][P=5.99e-03]	15	-
1909	Peak_1909[gene=329251][PH=16][PH0=1.25][P=5.03e-04]	329251	Ppp1r12b	SINE	1		intron	chr1	134824854	134824859	Peak_1909[gene=329251][PH=16][PH0=1.25][P=5.03e-04]	16	-
1910	Peak_1910[gene=329251][PH=19][PH0=1.25][P=2.12e-07]	329251	Ppp1r12b	LINE	1		intron	chr1	134826656	134826659	Peak_1910[gene=329251][PH=19][PH0=1.25][P=2.12e-07]	19	-
1911	Peak_1911[gene=77552][PH=33][PH0=2.51][P=1.00e-100]	77552	Shisa4				intron	chr1	135373750	135373758	Peak_1911[gene=77552][PH=33][PH0=2.51][P=1.00e-100]	33	-
1912	Peak_1912[gene=226432][PH=12][PH0=0.67][P=1.68e-03]	226432	Ipo9				3'UTR	chr1	135384608	135384615	Peak_1912[gene=226432][PH=12][PH0=0.67][P=1.68e-03]	12	-
1913	Peak_1913[gene=215690][PH=16][PH0=1.24][P=3.71e-04]	215690	Nav1				intron	chr1	135510159	135510174	Peak_1913[gene=215690][PH=16][PH0=1.24][P=3.71e-04]	16	-
1914	Peak_1914[gene=215690][PH=17][PH0=1.24][P=2.88e-05]	215690	Nav1				intron	chr1	135525140	135525143	Peak_1914[gene=215690][PH=17][PH0=1.24][P=2.88e-05]	17	-
1915	Peak_1915[gene=215690][PH=15][PH0=1.24][P=4.47e-03]	215690	Nav1				intron	chr1	135530397	135530415	Peak_1915[gene=215690][PH=15][PH0=1.24][P=4.47e-03]	15	-
1916	Peak_1916[gene=67886][PH=14][PH0=1.21][P=1.66e-02]	67886	Camsap2				intron	chr1	136296921	136296927	Peak_1916[gene=67886][PH=14][PH0=1.21][P=1.66e-02]	14	-
1917	Peak_1917[gene=214498][PH=15][PH0=1.00][P=1.33e-04]	214498	Cdc73				intron	chr1	143675967	143675974	Peak_1917[gene=214498][PH=15][PH0=1.00][P=1.33e-04]	15	-
1918	Peak_1918[gene=20822][PH=16][PH0=1.02][P=3.01e-06]	20822	Trove2				3'UTR	chr1	143755908	143755915	Peak_1918[gene=20822][PH=16][PH0=1.02][P=3.01e-06]	16	-
1919	Peak_1919[gene=226499][PH=11][PH0=0.44][P=2.21e-04]	226499	BC003331				3'UTR	chr1	150361958	150361959	Peak_1919[gene=226499][PH=11][PH0=0.44][P=2.21e-04]	11	-
1920	Peak_1920[gene=226499][PH=11][PH0=0.44][P=2.21e-04]	226499	BC003331				3'UTR	chr1	150362141	150362142	Peak_1920[gene=226499][PH=11][PH0=0.44][P=2.21e-04]	11	-
1921	Peak_1921[gene=69399][PH=20][PH0=1.04][P=1.00e-100]	69399	1700025G04Rik				3'UTR	chr1	151887599	151887600	Peak_1921[gene=69399][PH=20][PH0=1.04][P=1.00e-100]	20	-
1922	Peak_1922[gene=69399][PH=15][PH0=1.04][P=5.80e-04]	69399	1700025G04Rik	SINE	1		intron	chr1	152063011	152063015	Peak_1922[gene=69399][PH=15][PH0=1.04][P=5.80e-04]	15	-
1923	Peak_1923[gene=13211][PH=16][PH0=1.19][P=3.86e-05]	13211	Dhx9				CDS	chr1	153456133	153456140	Peak_1923[gene=13211][PH=16][PH0=1.19][P=3.86e-05]	16	-
1924	Peak_1924[gene=13211][PH=17][PH0=1.19][P=2.88e-06]	13211	Dhx9				CDS	chr1	153456301	153456308	Peak_1924[gene=13211][PH=17][PH0=1.19][P=2.88e-06]	17	-
1925	Peak_1925[gene=13211][PH=22][PH0=1.19][P=1.00e-100]	13211	Dhx9	Simple_repeat	1		CDS	chr1	153456402	153456403	Peak_1925[gene=13211][PH=22][PH0=1.19][P=1.00e-100]	22	-
1926	Peak_1926[gene=13211][PH=18][PH0=1.19][P=2.01e-07]	13211	Dhx9				CDS	chr1	153456645	153456646	Peak_1926[gene=13211][PH=18][PH0=1.19][P=2.01e-07]	18	-
1927	Peak_1927[gene=13211][PH=14][PH0=1.19][P=5.66e-03]	13211	Dhx9				intron	chr1	153474711	153474726	Peak_1927[gene=13211][PH=14][PH0=1.19][P=5.66e-03]	14	-
1928	Peak_1928[gene=12290][PH=16][PH0=1.66][P=4.81e-02]	12290	Cacna1e				3'UTR	chr1	154393527	154393530	Peak_1928[gene=12290][PH=16][PH0=1.66][P=4.81e-02]	16	-
1929	Peak_1929[gene=12290][PH=25][PH0=1.66][P=1.00e-100]	12290	Cacna1e				3'UTR	chr1	154394057	154394058	Peak_1929[gene=12290][PH=25][PH0=1.66][P=1.00e-100]	25	-
1930	Peak_1930[gene=12290][PH=19][PH0=1.66][P=4.54e-05]	12290	Cacna1e				3'UTR	chr1	154394208	154394211	Peak_1930[gene=12290][PH=19][PH0=1.66][P=4.54e-05]	19	-
1931	Peak_1931[gene=12290][PH=34][PH0=1.66][P=1.00e-100]	12290	Cacna1e				3'UTR	chr1	154394549	154394552	Peak_1931[gene=12290][PH=34][PH0=1.66][P=1.00e-100]	34	-
1932	Peak_1932[gene=12290][PH=19][PH0=1.66][P=4.54e-05]	12290	Cacna1e				3'UTR	chr1	154395018	154395022	Peak_1932[gene=12290][PH=19][PH0=1.66][P=4.54e-05]	19	-
1933	Peak_1933[gene=12290][PH=37][PH0=1.66][P=1.00e-100]	12290	Cacna1e				3'UTR	chr1	154395670	154395674	Peak_1933[gene=12290][PH=37][PH0=1.66][P=1.00e-100]	37	-
1934	Peak_1934[gene=12290][PH=19][PH0=1.66][P=4.54e-05]	12290	Cacna1e				3'UTR	chr1	154396848	154396851	Peak_1934[gene=12290][PH=19][PH0=1.66][P=4.54e-05]	19	-
1935	Peak_1935[gene=12290][PH=20][PH0=1.66][P=3.97e-06]	12290	Cacna1e				3'UTR	chr1	154397423	154397428	Peak_1935[gene=12290][PH=20][PH0=1.66][P=3.97e-06]	20	-
1936	Peak_1936[gene=12290][PH=17][PH0=1.66][P=5.01e-03]	12290	Cacna1e				3'UTR	chr1	154397531	154397532	Peak_1936[gene=12290][PH=17][PH0=1.66][P=5.01e-03]	17	-
1937	Peak_1937[gene=12290][PH=24][PH0=1.66][P=1.00e-100]	12290	Cacna1e				intron	chr1	154404301	154404304	Peak_1937[gene=12290][PH=24][PH0=1.66][P=1.00e-100]	24	-
1938	Peak_1938[gene=12290][PH=37][PH0=1.66][P=1.00e-100]	12290	Cacna1e				intron	chr1	154405394	154405395	Peak_1938[gene=12290][PH=37][PH0=1.66][P=1.00e-100]	37	-
1939	Peak_1939[gene=12290][PH=28][PH0=1.66][P=1.00e-100]	12290	Cacna1e				intron	chr1	154405446	154405448	Peak_1939[gene=12290][PH=28][PH0=1.66][P=1.00e-100]	28	-
1940	Peak_1940[gene=12290][PH=18][PH0=1.66][P=4.91e-04]	12290	Cacna1e				intron	chr1	154405585	154405586	Peak_1940[gene=12290][PH=18][PH0=1.66][P=4.91e-04]	18	-
1941	Peak_1941[gene=12290][PH=21][PH0=1.66][P=3.33e-07]	12290	Cacna1e				intron	chr1	154405904	154405907	Peak_1941[gene=12290][PH=21][PH0=1.66][P=3.33e-07]	21	-
1942	Peak_1942[gene=12290][PH=24][PH0=1.66][P=1.00e-100]	12290	Cacna1e				intron	chr1	154405981	154405988	Peak_1942[gene=12290][PH=24][PH0=1.66][P=1.00e-100]	24	-
1943	Peak_1943[gene=12290][PH=20][PH0=1.66][P=3.97e-06]	12290	Cacna1e				intron	chr1	154418193	154418196	Peak_1943[gene=12290][PH=20][PH0=1.66][P=3.97e-06]	20	-
1944	Peak_1944[gene=12290][PH=16][PH0=1.66][P=4.81e-02]	12290	Cacna1e				intron	chr1	154424839	154424841	Peak_1944[gene=12290][PH=16][PH0=1.66][P=4.81e-02]	16	-
1945	Peak_1945[gene=12290][PH=17][PH0=1.66][P=5.01e-03]	12290	Cacna1e				intron	chr1	154464991	154464993	Peak_1945[gene=12290][PH=17][PH0=1.66][P=5.01e-03]	17	-
1946	Peak_1946[gene=12290][PH=16][PH0=1.66][P=4.81e-02]	12290	Cacna1e				intron	chr1	154477370	154477371	Peak_1946[gene=12290][PH=16][PH0=1.66][P=4.81e-02]	16	-
1947	Peak_1947[gene=12290][PH=16][PH0=1.66][P=4.81e-02]	12290	Cacna1e				intron	chr1	154492661	154492664	Peak_1947[gene=12290][PH=16][PH0=1.66][P=4.81e-02]	16	-
1948	Peak_1948[gene=12290][PH=16][PH0=1.66][P=4.81e-02]	12290	Cacna1e	LINE	1		intron	chr1	154509045	154509052	Peak_1948[gene=12290][PH=16][PH0=1.66][P=4.81e-02]	16	-
1949	Peak_1949[gene=12290][PH=18][PH0=1.66][P=4.91e-04]	12290	Cacna1e	LINE	1		intron	chr1	154510215	154510226	Peak_1949[gene=12290][PH=18][PH0=1.66][P=4.91e-04]	18	-
1950	Peak_1950[gene=12290][PH=21][PH0=1.66][P=3.33e-07]	12290	Cacna1e				intron	chr1	154539348	154539356	Peak_1950[gene=12290][PH=21][PH0=1.66][P=3.33e-07]	21	-
1951	Peak_1951[gene=12290][PH=20][PH0=1.66][P=3.97e-06]	12290	Cacna1e				intron	chr1	154553506	154553508	Peak_1951[gene=12290][PH=20][PH0=1.66][P=3.97e-06]	20	-
1952	Peak_1952[gene=12290][PH=19][PH0=1.66][P=4.54e-05]	12290	Cacna1e	LINE	1		intron	chr1	154557347	154557355	Peak_1952[gene=12290][PH=19][PH0=1.66][P=4.54e-05]	19	-
1953	Peak_1953[gene=19775][PH=16][PH0=0.80][P=4.63e-07]	19775	Xpr1				3'UTR	chr1	155278179	155278181	Peak_1953[gene=19775][PH=16][PH0=0.80][P=4.63e-07]	16	-
1954	Peak_1954[gene=19775][PH=17][PH0=0.80][P=2.72e-08]	19775	Xpr1				3'UTR	chr1	155278863	155278864	Peak_1954[gene=19775][PH=17][PH0=0.80][P=2.72e-08]	17	-
1955	Peak_1955[gene=19775][PH=17][PH0=0.80][P=2.72e-08]	19775	Xpr1				3'UTR	chr1	155279045	155279056	Peak_1955[gene=19775][PH=17][PH0=0.80][P=2.72e-08]	17	-
1956	Peak_1956[gene=19775][PH=18][PH0=0.80][P=5.45e-09]	19775	Xpr1				3'UTR	chr1	155279435	155279441	Peak_1956[gene=19775][PH=18][PH0=0.80][P=5.45e-09]	18	-
1957	Peak_1957[gene=19775][PH=13][PH0=0.80][P=2.39e-03]	19775	Xpr1				3'UTR	chr1	155279662	155279670	Peak_1957[gene=19775][PH=13][PH0=0.80][P=2.39e-03]	13	-
1958	Peak_1958[gene=19775][PH=20][PH0=0.80][P=5.45e-09]	19775	Xpr1				3'UTR	chr1	155280219	155280223	Peak_1958[gene=19775][PH=20][PH0=0.80][P=5.45e-09]	20	-
1959	Peak_1959[gene=19775][PH=12][PH0=0.80][P=3.57e-02]	19775	Xpr1	SINE	0.235294		intron	chr1	155289158	155289175	Peak_1959[gene=19775][PH=12][PH0=0.80][P=3.57e-02]	12	-
1960	Peak_1960[gene=74081][PH=14][PH0=0.72][P=3.61e-05]	74081	Cep350	LINE	1		intron	chr1	155883292	155883299	Peak_1960[gene=74081][PH=14][PH0=0.72][P=3.61e-05]	14	-
1961	Peak_1961[gene=215015][PH=14][PH0=0.58][P=6.13e-07]	215015	Fam20b				3'UTR	chr1	156680762	156680766	Peak_1961[gene=215015][PH=14][PH0=0.58][P=6.13e-07]	14	-
1962	Peak_1962[gene=226525][PH=25][PH0=1.42][P=1.00e-100]	226525	Rasal2				3'UTR	chr1	157138565	157138575	Peak_1962[gene=226525][PH=25][PH0=1.42][P=1.00e-100]	25	-
1963	Peak_1963[gene=226525][PH=17][PH0=1.42][P=4.04e-04]	226525	Rasal2				intron	chr1	157182418	157182426	Peak_1963[gene=226525][PH=17][PH0=1.42][P=4.04e-04]	17	-
1964	Peak_1964[gene=226525][PH=16][PH0=1.42][P=4.51e-03]	226525	Rasal2	LINE	1		intron	chr1	157186628	157186631	Peak_1964[gene=226525][PH=16][PH0=1.42][P=4.51e-03]	16	-
1965	Peak_1965[gene=226525][PH=15][PH0=1.42][P=4.73e-02]	226525	Rasal2	LTR	0.714286		intron	chr1	157201110	157201117	Peak_1965[gene=226525][PH=15][PH0=1.42][P=4.73e-02]	15	-
1966	Peak_1966[gene=226525][PH=17][PH0=1.42][P=4.04e-04]	226525	Rasal2				intron	chr1	157222295	157222314	Peak_1966[gene=226525][PH=17][PH0=1.42][P=4.04e-04]	17	-
1967	Peak_1967[gene=226525][PH=18][PH0=1.42][P=3.39e-05]	226525	Rasal2	DNA	1		intron	chr1	157222598	157222601	Peak_1967[gene=226525][PH=18][PH0=1.42][P=3.39e-05]	18	-
1968	Peak_1968[gene=226525][PH=18][PH0=1.42][P=3.39e-05]	226525	Rasal2				intron	chr1	157305632	157305638	Peak_1968[gene=226525][PH=18][PH0=1.42][P=3.39e-05]	18	-
1969	Peak_1969[gene=226525][PH=17][PH0=1.42][P=4.04e-04]	226525	Rasal2	LINE	1		intron	chr1	157337976	157337978	Peak_1969[gene=226525][PH=17][PH0=1.42][P=4.04e-04]	17	-
1970	Peak_1970[gene=226525][PH=15][PH0=1.42][P=4.73e-02]	226525	Rasal2				intron	chr1	157389421	157389425	Peak_1970[gene=226525][PH=15][PH0=1.42][P=4.73e-02]	15	-
1971	Peak_1971[gene=226525][PH=21][PH0=1.42][P=1.00e-100]	226525	Rasal2	LINE	1		intron	chr1	157394025	157394029	Peak_1971[gene=226525][PH=21][PH0=1.42][P=1.00e-100]	21	-
1972	Peak_1972[gene=226525][PH=15][PH0=1.42][P=4.73e-02]	226525	Rasal2	LINE	1		intron	chr1	157394502	157394507	Peak_1972[gene=226525][PH=15][PH0=1.42][P=4.73e-02]	15	-
1973	Peak_1973[gene=226525][PH=17][PH0=1.42][P=4.04e-04]	226525	Rasal2	LINE	1		intron	chr1	157394590	157394592	Peak_1973[gene=226525][PH=17][PH0=1.42][P=4.04e-04]	17	-
1974	Peak_1974[gene=226525][PH=20][PH0=1.42][P=1.92e-07]	226525	Rasal2	LINE	1		intron	chr1	157395305	157395308	Peak_1974[gene=226525][PH=20][PH0=1.42][P=1.92e-07]	20	-
1975	Peak_1975[gene=226525][PH=37][PH0=1.42][P=1.00e-100]	226525	Rasal2	LINE	1		intron	chr1	157397669	157397674	Peak_1975[gene=226525][PH=37][PH0=1.42][P=1.00e-100]	37	-
1976	Peak_1976[gene=226525][PH=31][PH0=1.42][P=1.00e-100]	226525	Rasal2	LINE	1		intron	chr1	157397915	157397916	Peak_1976[gene=226525][PH=31][PH0=1.42][P=1.00e-100]	31	-
1977	Peak_1977[gene=226525][PH=57][PH0=1.42][P=1.00e-100]	226525	Rasal2	LINE	1		intron	chr1	157398027	157398028	Peak_1977[gene=226525][PH=57][PH0=1.42][P=1.00e-100]	57	-
1978	Peak_1978[gene=226525][PH=17][PH0=1.42][P=4.04e-04]	226525	Rasal2	LINE	1		intron	chr1	157398374	157398375	Peak_1978[gene=226525][PH=17][PH0=1.42][P=4.04e-04]	17	-
1979	Peak_1979[gene=226525][PH=25][PH0=1.42][P=1.00e-100]	226525	Rasal2	LINE	1		intron	chr1	157398554	157398564	Peak_1979[gene=226525][PH=25][PH0=1.42][P=1.00e-100]	25	-
1980	Peak_1980[gene=226525][PH=16][PH0=1.42][P=4.51e-03]	226525	Rasal2	LINE	1		intron	chr1	157398726	157398728	Peak_1980[gene=226525][PH=16][PH0=1.42][P=4.51e-03]	16	-
1981	Peak_1981[gene=226525][PH=15][PH0=1.42][P=4.73e-02]	226525	Rasal2	LINE	1		intron	chr1	157398917	157398924	Peak_1981[gene=226525][PH=15][PH0=1.42][P=4.73e-02]	15	-
1982	Peak_1982[gene=226525][PH=17][PH0=1.42][P=4.04e-04]	226525	Rasal2	LINE	1		intron	chr1	157399001	157399005	Peak_1982[gene=226525][PH=17][PH0=1.42][P=4.04e-04]	17	-
1983	Peak_1983[gene=226525][PH=19][PH0=1.42][P=2.68e-06]	226525	Rasal2	LINE	1		intron	chr1	157399460	157399463	Peak_1983[gene=226525][PH=19][PH0=1.42][P=2.68e-06]	19	-
1984	Peak_1984[gene=226525][PH=23][PH0=1.42][P=1.00e-100]	226525	Rasal2	LINE	1		intron	chr1	157399565	157399569	Peak_1984[gene=226525][PH=23][PH0=1.42][P=1.00e-100]	23	-
1985	Peak_1985[gene=226525][PH=15][PH0=1.42][P=4.73e-02]	226525	Rasal2	LINE	1		intron	chr1	157399867	157399874	Peak_1985[gene=226525][PH=15][PH0=1.42][P=4.73e-02]	15	-
1986	Peak_1986[gene=240843][PH=23][PH0=1.42][P=1.00e-100]	240843	Fam5b				intron	chr1	158320589	158320590	Peak_1986[gene=240843][PH=23][PH0=1.42][P=1.00e-100]	23	-
1987	Peak_1987[gene=240843][PH=18][PH0=1.42][P=1.25e-05]	240843	Fam5b				intron	chr1	158344737	158344742	Peak_1987[gene=240843][PH=18][PH0=1.42][P=1.25e-05]	18	-
1988	Peak_1988[gene=240843][PH=21][PH0=1.42][P=4.26e-09]	240843	Fam5b				intron	chr1	158344989	158344991	Peak_1988[gene=240843][PH=21][PH0=1.42][P=4.26e-09]	21	-
1989	Peak_1989[gene=29809][PH=19][PH0=0.91][P=1.00e-100]	29809	Rabgap1l				3'UTR	chr1	160219581	160219586	Peak_1989[gene=29809][PH=19][PH0=0.91][P=1.00e-100]	19	-
1990	Peak_1990[gene=29809][PH=14][PH0=0.91][P=3.02e-03]	29809	Rabgap1l				3'UTR	chr1	160219907	160219917	Peak_1990[gene=29809][PH=14][PH0=0.91][P=3.02e-03]	14	-
1991	Peak_1991[gene=29809][PH=20][PH0=0.91][P=1.00e-100]	29809	Rabgap1l				3'UTR	chr1	160220078	160220079	Peak_1991[gene=29809][PH=20][PH0=0.91][P=1.00e-100]	20	-
1992	Peak_1992[gene=29809][PH=17][PH0=0.91][P=6.61e-07]	29809	Rabgap1l				3'UTR	chr1	160221094	160221099	Peak_1992[gene=29809][PH=17][PH0=0.91][P=6.61e-07]	17	-
1993	Peak_1993[gene=29809][PH=20][PH0=0.91][P=1.00e-100]	29809	Rabgap1l				3'UTR	chr1	160223782	160223784	Peak_1993[gene=29809][PH=20][PH0=0.91][P=1.00e-100]	20	-
1994	Peak_1994[gene=29809][PH=18][PH0=0.91][P=2.20e-08]	29809	Rabgap1l	LTR	1		intron	chr1	160235396	160235416	Peak_1994[gene=29809][PH=18][PH0=0.91][P=2.20e-08]	18	-
1995	Peak_1995[gene=29809][PH=14][PH0=0.91][P=3.02e-03]	29809	Rabgap1l				intron	chr1	160256568	160256569	Peak_1995[gene=29809][PH=14][PH0=0.91][P=3.02e-03]	14	-
1996	Peak_1996[gene=29809][PH=17][PH0=0.91][P=6.61e-07]	29809	Rabgap1l				intron	chr1	160269042	160269043	Peak_1996[gene=29809][PH=17][PH0=0.91][P=6.61e-07]	17	-
1997	Peak_1997[gene=29809][PH=13][PH0=0.91][P=4.31e-02]	29809	Rabgap1l	SINE	0.583333		intron	chr1	160271987	160271999	Peak_1997[gene=29809][PH=13][PH0=0.91][P=4.31e-02]	13	-
1998	Peak_1998[gene=29809][PH=13][PH0=0.91][P=4.31e-02]	29809	Rabgap1l				intron	chr1	160288867	160288870	Peak_1998[gene=29809][PH=13][PH0=0.91][P=4.31e-02]	13	-
1999	Peak_1999[gene=29809][PH=13][PH0=0.91][P=4.31e-02]	29809	Rabgap1l				intron	chr1	160291213	160291217	Peak_1999[gene=29809][PH=13][PH0=0.91][P=4.31e-02]	13	-
[truncated: 35,843 more rows]

## Sheet: CTK Hippocampus cluster
#	#name	gene_id	gene_symbol	rmsk_type	rmsk_fraction	miRNA	region	chr	Start	End	Peak region length	PH	Strand
1	Peak_1[gene=319263][PH=9][PH0=0.22][P=7.12e-04]	319263	Pcmtd1	LINE	1		intron	chr1	7159316	7159317	1	9	+
2	Peak_2[gene=76187][PH=6][PH0=0.07][P=1.06e-02]	76187	Adhfe1	SINE	1		intron	chr1	9551170	9551210	40	6	+
3	Peak_3[gene=211660][PH=16][PH0=0.14][P=1.00e-100]	211660	Cspp1				intron	chr1	10062975	10062986	11	16	+
4	Peak_4[gene=211660][PH=8][PH0=0.14][P=8.95e-04]	211660	Cspp1				intron	chr1	10101213	10101231	18	8	+
5	Peak_5[gene=109294][PH=8][PH0=0.13][P=2.19e-03]	109294	Prex2	Low_complexity	1		intron	chr1	11000796	11000803	7	8	+
6	Peak_6[gene=320492][PH=8][PH0=0.14][P=5.37e-03]	320492	A830018L16Rik	LINE	1		intron	chr1	11429057	11429065	8	8	+
7	Peak_7[gene=320492][PH=13][PH0=0.14][P=1.00e-100]	320492	A830018L16Rik	Simple_repeat	1		intron	chr1	11655635	11655649	14	13	+
8	Peak_8[gene=98741][PH=14][PH0=0.36][P=2.20e-12]	98741	Kcnb2	Simple_repeat	1		intron	chr1	15326756	15326765	9	14	+
9	Peak_9[gene=98741][PH=21][PH0=0.36][P=1.00e-100]	98741	Kcnb2	Simple_repeat	1		intron	chr1	15344653	15344667	14	21	+
10	Peak_10[gene=98741][PH=11][PH0=0.36][P=4.54e-04]	98741	Kcnb2	Simple_repeat	0.909091		intron	chr1	15349667	15349700	33	11	+
11	Peak_11[gene=98741][PH=12][PH0=0.36][P=1.51e-05]	98741	Kcnb2	SINE	0.833333		intron	chr1	15350488	15350506	18	12	+
12	Peak_12[gene=98741][PH=10][PH0=0.36][P=1.24e-02]	98741	Kcnb2	SINE	1		intron	chr1	15356375	15356380	5	10	+
13	Peak_13[gene=98741][PH=18][PH0=0.36][P=1.00e-100]	98741	Kcnb2	SINE	1		intron	chr1	15356506	15356507	1	18	+
14	Peak_14[gene=98741][PH=10][PH0=0.36][P=1.24e-02]	98741	Kcnb2	SINE	1		intron	chr1	15356604	15356618	14	10	+
15	Peak_15[gene=98741][PH=11][PH0=0.36][P=4.54e-04]	98741	Kcnb2				intron	chr1	15358070	15358076	6	11	+
16	Peak_16[gene=98741][PH=10][PH0=0.36][P=1.24e-02]	98741	Kcnb2				intron	chr1	15436598	15436609	11	10	+
17	Peak_17[gene=98741][PH=12][PH0=0.36][P=1.51e-05]	98741	Kcnb2	LINE	1		intron	chr1	15463150	15463153	3	12	+
18	Peak_18[gene=98741][PH=13][PH0=0.36][P=4.63e-07]	98741	Kcnb2	LINE	1		intron	chr1	15466019	15466024	5	13	+
19	Peak_19[gene=98741][PH=16][PH0=0.36][P=1.00e-100]	98741	Kcnb2	Simple_repeat	0.133333		intron	chr1	15470578	15470593	15	16	+
20	Peak_20[gene=98741][PH=17][PH0=0.36][P=1.00e-100]	98741	Kcnb2	Simple_repeat	1		intron	chr1	15505325	15505341	16	17	+
6824	Peak_6824[gene=69956][PH=394][PH0=1.26][P=2.49e-09]	69956	Ptcd3				intron	chr6	71882631	71882632	1	394	-
22	Peak_22[gene=21749][PH=15][PH0=0.10][P=1.00e-100]	21749	Terf1	LINE	1		intron	chr1	15839310	15839329	19	15	+
23	Peak_23[gene=68421][PH=8][PH0=0.18][P=5.88e-03]	68421	Lmbrd1				intron	chr1	24720646	24720667	21	8	+
24	Peak_24[gene=170771][PH=8][PH0=0.17][P=2.03e-02]	170771	Khdrbs2	Simple_repeat	1		intron	chr1	32491680	32491693	13	8	+
25	Peak_25[gene=170771][PH=9][PH0=0.17][P=4.28e-04]	170771	Khdrbs2				intron	chr1	32518062	32518065	3	9	+
26	Peak_26[gene=170771][PH=17][PH0=0.17][P=1.00e-100]	170771	Khdrbs2				intron	chr1	32535055	32535057	2	17	+
27	Peak_27[gene=170771][PH=9][PH0=0.17][P=4.28e-04]	170771	Khdrbs2	LINE	1		intron	chr1	32544905	32544915	10	9	+
28	Peak_28[gene=13518][PH=9][PH0=0.19][P=9.16e-04]	13518	Dst	Simple_repeat	1		intron	chr1	33921138	33921143	5	9	+
29	Peak_29[gene=13518][PH=8][PH0=0.19][P=3.90e-02]	13518	Dst				intron	chr1	33925471	33925473	2	8	+
8588	Peak_8588[gene=93843][PH=206][PH0=2.84][P=1.00e-100]	93843	Pnck				intron	chrX	73659267	73659283	16	206	-
31	Peak_31[gene=26921][PH=9][PH0=0.25][P=3.89e-03]	26921	Map4k4				intron	chr1	39906270	39906273	3	9	+
32	Peak_32[gene=93690][PH=106][PH0=0.27][P=1.00e-100]	93690	Gpr45				intron	chr1	43029900	43029917	17	106	+
33	Peak_33[gene=22019][PH=7][PH0=0.09][P=1.58e-03]	22019	Tpp2	SINE	1		intron	chr1	43965362	43965369	7	7	+
34	Peak_34[gene=22592][PH=7][PH0=0.06][P=6.33e-05]	22592	Ercc5	Simple_repeat	0.307692		intron	chr1	44150854	44150867	13	7	+
35	Peak_35[gene=56363][PH=17][PH0=0.61][P=2.46e-08]	56363	Tmeff2	LINE	1		intron	chr1	50947944	50947945	1	17	+
7428	Peak_7428[gene=27050][PH=199][PH0=3.03][P=2.58e-10]	27050	Rps3				3'UTR	chr7	99479663	99479664	1	199	-
37	Peak_37[gene=56363][PH=19][PH0=0.61][P=2.46e-08]	56363	Tmeff2	Simple_repeat	1		intron	chr1	50951274	50951280	6	19	+
38	Peak_38[gene=56363][PH=14][PH0=0.61][P=8.46e-06]	56363	Tmeff2	LTR	1		intron	chr1	50953792	50953804	12	14	+
39	Peak_39[gene=56363][PH=15][PH0=0.61][P=3.93e-07]	56363	Tmeff2				intron	chr1	50973473	50973483	10	15	+
40	Peak_40[gene=56363][PH=32][PH0=0.61][P=2.46e-08]	56363	Tmeff2				intron	chr1	50973596	50973597	1	32	+
41	Peak_41[gene=56363][PH=40][PH0=0.61][P=2.46e-08]	56363	Tmeff2	LTR	1		intron	chr1	50983092	50983102	10	40	+
42	Peak_42[gene=56363][PH=20][PH0=0.61][P=2.46e-08]	56363	Tmeff2	Simple_repeat	1		intron	chr1	50983481	50983482	1	20	+
43	Peak_43[gene=56363][PH=31][PH0=0.61][P=2.46e-08]	56363	Tmeff2	LTR	1		intron	chr1	50985217	50985224	7	31	+
44	Peak_44[gene=56363][PH=19][PH0=0.61][P=2.46e-08]	56363	Tmeff2	LINE	1		intron	chr1	51006171	51006177	6	19	+
45	Peak_45[gene=56363][PH=14][PH0=0.61][P=8.46e-06]	56363	Tmeff2	LINE	1		intron	chr1	51020300	51020307	7	14	+
7429	Peak_7429[gene=449631][PH=199][PH0=108.44][P=1.48e-08]	27050	Rps3				3'UTR	chr7	99479663	99479664	1	199	-
47	Peak_47[gene=56363][PH=29][PH0=0.61][P=2.46e-08]	56363	Tmeff2	Simple_repeat	1		intron	chr1	51095391	51095395	4	29	+
48	Peak_48[gene=56363][PH=12][PH0=0.61][P=3.55e-03]	56363	Tmeff2	Simple_repeat	1		intron	chr1	51140039	51140047	8	12	+
49	Peak_49[gene=227120][PH=12][PH0=0.49][P=4.13e-04]	227120	Plcl1				intron	chr1	55408859	55408876	17	12	+
50	Peak_50[gene=227120][PH=11][PH0=0.49][P=9.19e-03]	227120	Plcl1	LTR	1		intron	chr1	55418610	55418617	7	11	+
51	Peak_51[gene=227120][PH=14][PH0=0.49][P=6.32e-07]	227120	Plcl1	LINE	1		intron	chr1	55424357	55424358	1	14	+
52	Peak_52[gene=227120][PH=11][PH0=0.49][P=9.19e-03]	227120	Plcl1	DNA	0.4375		intron	chr1	55430497	55430513	16	11	+
53	Peak_53[gene=227120][PH=11][PH0=0.49][P=9.19e-03]	227120	Plcl1	LINE	1		intron	chr1	55432073	55432094	21	11	+
54	Peak_54[gene=227120][PH=14][PH0=0.49][P=6.32e-07]	227120	Plcl1				intron	chr1	55446067	55446071	4	14	+
6969	Peak_6969[gene=668661][PH=167][PH0=9.48][P=2.23e-09]	100217433	Snord88a				5'UTR	chr7	44250189	44250193	4	167	+
56	Peak_56[gene=227120][PH=14][PH0=0.49][P=6.32e-07]	227120	Plcl1	LINE	0.722222		intron	chr1	55544760	55544778	18	14	+
57	Peak_57[gene=71724][PH=11][PH0=0.04][P=1.00e-100]	71724	Aox3				intron	chr1	58190578	58190596	18	11	+
58	Peak_58[gene=71872][PH=5][PH0=0.02][P=8.79e-03]	71872	Aox4	Simple_repeat	1		intron	chr1	58236234	58236257	23	5	+
59	Peak_59[gene=381260][PH=75][PH0=0.10][P=1.00e-100]	381260	Gm973				intron	chr1	59622463	59622480	17	75	+
60	Peak_60[gene=55989][PH=26][PH0=0.36][P=1.00e-100]	100217459	Snord70				exon_unclassified	chr1	59691984	59691986	2	26	+
61	Peak_61[gene=55989][PH=23][PH0=0.36][P=1.00e-100]	55989	Nop58				exon_unclassified	chr1	59692557	59692568	11	23	+
6971	Peak_6971[gene=100217433][PH=167][PH0=18.93][P=2.14e-09]	668661	2410002F23Rik				5'UTR	chr7	44250189	44250193	4	167	+
63	Peak_63[gene=55989][PH=42][PH0=0.36][P=1.00e-100]	100217421	Snord11				exon_unclassified	chr1	59704815	59704825	10	42	+
64	Peak_64[gene=55989][PH=46][PH0=0.36][P=1.00e-100]	100217421	Snord11				exon_unclassified	chr1	59704843	59704849	6	46	+
786	Peak_786[gene=20042][PH=154][PH0=13.40][P=1.00e-100]	100529075	Snord100				3'UTR	chr10	23785773	23785777	4	154	-
66	Peak_66[gene=72750][PH=9][PH0=0.14][P=1.35e-05]	72750	Fam117b	LINE	1		intron	chr1	59961383	59961411	28	9	+
67	Peak_67[gene=72823][PH=9][PH0=0.03][P=1.00e-100]	72823	Pard3b				intron	chr1	61758546	61758565	19	9	+
68	Peak_68[gene=100380944][PH=12][PH0=0.27][P=5.82e-08]	100380944	Gm11602	SINE	0.833333		intron	chr1	63116989	63117031	42	12	+
69	Peak_69[gene=100380944][PH=13][PH0=0.27][P=1.00e-100]	100380944	Gm11602	Simple_repeat	1		intron	chr1	63119009	63119011	2	13	+
70	Peak_70[gene=55949][PH=56][PH0=1.37][P=1.00e-100]	100217464	Snora41				exon_unclassified	chr1	63179093	63179094	1	56	+
71	Peak_71[gene=12912][PH=101][PH0=0.19][P=1.00e-100]	12912	Creb1	LINE	1		intron	chr1	64596498	64596512	14	101	+
72	Peak_72[gene=17756][PH=10][PH0=0.29][P=9.06e-04]	17756	Mtap2				intron	chr1	66405236	66405240	4	10	+
73	Peak_73[gene=17756][PH=10][PH0=0.29][P=9.06e-04]	17756	Mtap2				intron	chr1	66408919	66408926	7	10	+
74	Peak_74[gene=17756][PH=9][PH0=0.29][P=2.80e-02]	17756	Mtap2				intron	chr1	66411016	66411019	3	9	+
75	Peak_75[gene=17756][PH=10][PH0=0.29][P=9.06e-04]	17756	Mtap2				CDS	chr1	66415916	66415939	23	10	+
76	Peak_76[gene=329178][PH=12][PH0=0.24][P=6.13e-08]	329178	Unc80				intron	chr1	66555696	66555733	37	12	+
77	Peak_77[gene=329178][PH=11][PH0=0.24][P=2.92e-06]	329178	Unc80	LTR	1		intron	chr1	66620886	66620919	33	11	+
78	Peak_78[gene=329178][PH=10][PH0=0.24][P=1.22e-04]	329178	Unc80	LINE	1		intron	chr1	66665047	66665064	17	10	+
79	Peak_79[gene=329178][PH=10][PH0=0.24][P=1.22e-04]	329178	Unc80	LINE	1		intron	chr1	66665923	66665932	9	10	+
80	Peak_80[gene=329178][PH=9][PH0=0.24][P=4.55e-03]	329178	Unc80	LINE	1		intron	chr1	66668641	66668662	21	9	+
81	Peak_81[gene=329178][PH=9][PH0=0.24][P=4.55e-03]	329178	Unc80	Simple_repeat	0.7		intron	chr1	66673278	66673298	20	9	+
82	Peak_82[gene=329178][PH=16][PH0=0.24][P=1.00e-100]	329178	Unc80				3'UTR	chr1	66697138	66697140	2	16	+
83	Peak_83[gene=320460][PH=10][PH0=0.11][P=2.83e-08]	320460	Vwc2l	Simple_repeat	0.578947		intron	chr1	70759252	70759271	19	10	+
84	Peak_84[gene=16322][PH=10][PH0=0.38][P=1.45e-04]	16322	Inha				5'UTR	chr1	75507163	75507177	14	10	+
85	Peak_85[gene=195434][PH=11][PH0=0.77][P=2.72e-02]	74205	Acsl3				intron	chr1	78658266	78658270	4	11	+
86	Peak_86[gene=74205][PH=11][PH0=0.41][P=2.06e-04]	195434	Utp14b				intron	chr1	78658266	78658270	4	11	+
87	Peak_87[gene=241134][PH=7][PH0=0.11][P=3.05e-02]	241134	9430031J16Rik	Simple_repeat	1		intron	chr1	81133271	81133283	12	7	+
88	Peak_88[gene=241134][PH=7][PH0=0.11][P=3.05e-02]	241134	9430031J16Rik	Simple_repeat	0.5		intron	chr1	81133413	81133429	16	7	+
89	Peak_89[gene=241134][PH=8][PH0=0.11][P=4.94e-04]	241134	9430031J16Rik				intron	chr1	81137378	81137386	8	8	+
90	Peak_90[gene=71227][PH=13][PH0=0.04][P=1.00e-100]	71227	Wdr69	LTR	0.85		intron	chr1	83200945	83200965	20	13	+
91	Peak_91[gene=70247][PH=10][PH0=0.12][P=6.28e-08]	70247	Psmd1				intron	chr1	86087340	86087342	2	10	+
92	Peak_92[gene=208718][PH=8][PH0=0.11][P=5.27e-04]	208718	Dis3l2				intron	chr1	86749323	86749340	17	8	+
93	Peak_93[gene=227331][PH=34][PH0=0.18][P=5.48e-09]	227331	Gigyf2				3'UTR	chr1	87450631	87450649	18	34	+
94	Peak_94[gene=77040][PH=501][PH0=1.33][P=1.00e-100]	77040	Atg16l1				intron	chr1	87777081	87777083	2	501	+
95	Peak_95[gene=77040][PH=83][PH0=1.33][P=1.00e-100]	77040	Atg16l1				intron	chr1	87777172	87777177	5	83	+
96	Peak_96[gene=77040][PH=55][PH0=1.33][P=1.00e-100]	77040	Atg16l1				exon_unclassified	chr1	87784701	87784712	11	55	+
97	Peak_97[gene=16978][PH=13][PH0=0.23][P=1.00e-100]	16978	Lrrfip1	Simple_repeat	1		intron	chr1	91073860	91073893	33	13	+
98	Peak_98[gene=16978][PH=10][PH0=0.23][P=4.99e-05]	16978	Lrrfip1	Simple_repeat	0.714286		intron	chr1	91085764	91085792	28	10	+
99	Peak_99[gene=208777][PH=8][PH0=0.24][P=3.61e-02]	208777	Sned1				intron	chr1	93286476	93286477	1	8	+
100	Peak_100[gene=208777][PH=10][PH0=0.24][P=2.83e-05]	208777	Sned1	LINE	1		intron	chr1	93294694	93294720	26	10	+
101	Peak_101[gene=241175][PH=7][PH0=0.07][P=4.20e-03]	241175	Cntnap5b				intron	chr1	99775834	99775851	17	7	+
102	Peak_102[gene=227446][PH=29][PH0=0.23][P=1.21e-08]	227446	2310035C23Rik	SINE	1		intron	chr1	105689960	105689963	3	29	+
103	Peak_103[gene=227446][PH=11][PH0=0.23][P=6.83e-07]	227446	2310035C23Rik	SINE	1		intron	chr1	105730136	105730156	20	11	+
104	Peak_104[gene=227446][PH=16][PH0=0.23][P=1.21e-08]	227446	2310035C23Rik				intron	chr1	105738849	105738857	8	16	+
105	Peak_105[gene=98432][PH=14][PH0=0.26][P=1.00e-100]	98432	Phlpp1	Simple_repeat	1		intron	chr1	106180834	106180839	5	14	+
106	Peak_106[gene=98432][PH=13][PH0=0.26][P=1.00e-100]	98432	Phlpp1	LINE	1		intron	chr1	106219144	106219155	11	13	+
107	Peak_107[gene=98432][PH=10][PH0=0.26][P=2.55e-04]	98432	Phlpp1	LINE	1		intron	chr1	106248693	106248698	5	10	+
108	Peak_108[gene=98432][PH=13][PH0=0.26][P=1.00e-100]	98432	Phlpp1	LINE	1		intron	chr1	106251095	106251105	10	13	+
109	Peak_109[gene=636808][PH=7][PH0=0.09][P=2.47e-02]	636808	Cntnap5a				intron	chr1	115726184	115726185	1	7	+
110	Peak_110[gene=636808][PH=8][PH0=0.09][P=3.25e-04]	636808	Cntnap5a	Low_complexity	1		intron	chr1	115733136	115733142	6	8	+
111	Peak_111[gene=636808][PH=7][PH0=0.09][P=2.47e-02]	636808	Cntnap5a	Simple_repeat	1		intron	chr1	115754611	115754619	8	7	+
112	Peak_112[gene=636808][PH=7][PH0=0.09][P=2.47e-02]	636808	Cntnap5a	LTR	1		intron	chr1	115940131	115940142	11	7	+
3353	Peak_3353[gene=52575][PH=145][PH0=2.32][P=1.00e-100]	52575	Rg9mtd1				intron	chr16	56035809	56035810	1	145	-
762	Peak_762[gene=11947][PH=141][PH0=1.50][P=1.00e-100]	11947	Atp5b				intron	chr10	128084186	128084189	3	141	+
115	Peak_115[gene=72949][PH=9][PH0=0.35][P=1.85e-02]	72949	Ccnt2				5'UTR	chr1	127797021	127797056	35	9	+
116	Peak_116[gene=226407][PH=8][PH0=0.14][P=8.89e-04]	226407	Rab3gap1	LINE	1		intron	chr1	127884494	127884504	10	8	+
117	Peak_117[gene=226412][PH=108][PH0=0.51][P=1.00e-100]	226412	R3hdm1	Simple_repeat	1		3'UTR	chr1	128183286	128183288	2	108	+
118	Peak_118[gene=226412][PH=11][PH0=0.51][P=5.42e-03]	226412	R3hdm1	SINE	0.5625		3'UTR	chr1	128187129	128187145	16	11	+
119	Peak_119[gene=226412][PH=12][PH0=0.51][P=2.54e-04]	226412	R3hdm1	Simple_repeat	1		intron	chr1	128189926	128189928	2	12	+
120	Peak_120[gene=226412][PH=11][PH0=0.51][P=5.42e-03]	226412	R3hdm1				intron	chr1	128206031	128206046	15	11	+
121	Peak_121[gene=226412][PH=12][PH0=0.51][P=2.54e-04]	226412	R3hdm1	SINE	1		intron	chr1	128225441	128225447	6	12	+
122	Peak_122[gene=67812][PH=8][PH0=0.23][P=1.71e-02]	67812	Ubxn4	Simple_repeat	1		intron	chr1	128248502	128248513	11	8	+
123	Peak_123[gene=210417][PH=7][PH0=0.07][P=3.67e-03]	210417	Thsd7b	Simple_repeat	0.25		intron	chr1	129350169	129350189	20	7	+
124	Peak_124[gene=210417][PH=7][PH0=0.07][P=3.67e-03]	210417	Thsd7b	Simple_repeat	0.666667		intron	chr1	130015801	130015852	51	7	+
125	Peak_125[gene=18703][PH=20][PH0=0.05][P=1.00e-100]	18703	Pigr				intron	chr1	130848273	130848287	14	20	+
126	Peak_126[gene=213464][PH=11][PH0=0.16][P=7.51e-09]	213464	Rbbp5	Simple_repeat	0.5		intron	chr1	132498960	132498974	14	11	+
127	Peak_127[gene=16980][PH=18][PH0=1.14][P=2.03e-07]	16980	Lrrn2				intron	chr1	132886740	132886748	8	18	+
128	Peak_128[gene=16980][PH=17][PH0=1.14][P=2.98e-06]	16980	Lrrn2	Simple_repeat	1		intron	chr1	132912714	132912721	7	17	+
129	Peak_129[gene=75605][PH=11][PH0=0.16][P=9.65e-09]	75605	Kdm5b	Low_complexity	1		intron	chr1	134560635	134560646	11	11	+
130	Peak_130[gene=240776][PH=10][PH0=0.16][P=4.93e-06]	240776	Kcnt2	Simple_repeat	1		intron	chr1	140276833	140276864	31	10	+
131	Peak_131[gene=240776][PH=9][PH0=0.16][P=2.70e-04]	240776	Kcnt2	Simple_repeat	0.761905		intron	chr1	140359039	140359081	42	9	+
132	Peak_132[gene=240776][PH=9][PH0=0.16][P=2.70e-04]	240776	Kcnt2				intron	chr1	140368973	140368985	12	9	+
133	Peak_133[gene=240776][PH=9][PH0=0.16][P=2.70e-04]	240776	Kcnt2	Simple_repeat	1		intron	chr1	140372045	140372058	13	9	+
134	Peak_134[gene=215378][PH=10][PH0=0.14][P=1.03e-06]	215378	Fam5c				intron	chr1	146521599	146521612	13	10	+
135	Peak_135[gene=215378][PH=9][PH0=0.14][P=6.56e-05]	215378	Fam5c				intron	chr1	146560992	146560995	3	9	+
136	Peak_136[gene=14645][PH=13][PH0=0.69][P=3.24e-05]	14645	Glul				3'UTR	chr1	153908402	153908404	2	13	+
137	Peak_137[gene=58244][PH=9][PH0=0.20][P=1.99e-04]	58244	Stx6	LTR	1		intron	chr1	155174785	155174789	4	9	+
138	Peak_138[gene=89867][PH=6][PH0=0.01][P=1.90e-06]	89867	Sec16b				intron	chr1	157537669	157537686	17	6	+
139	Peak_139[gene=11899][PH=9][PH0=0.20][P=1.26e-03]	11899	Astn1	Simple_repeat	0.971429		intron	chr1	158422730	158422765	35	9	+
140	Peak_140[gene=11899][PH=9][PH0=0.20][P=1.26e-03]	11899	Astn1	Simple_repeat	1		intron	chr1	158531061	158531066	5	9	+
141	Peak_141[gene=26374][PH=52][PH0=0.18][P=5.10e-09]	26374	Rfwd2			mmu-mir-1843b	exon_unclassified	chr1	159340393	159340401	8	52	+
5001	Peak_5001[gene=69178][PH=140][PH0=2.08][P=9.21e-10]	69178	Snx5				intron	chr2	144261660	144261661	1	140	-
143	Peak_143[gene=21960][PH=11][PH0=0.51][P=1.47e-02]	21960	Tnr	LINE	1		intron	chr1	159560962	159560966	4	11	+
144	Peak_144[gene=21960][PH=12][PH0=0.51][P=6.81e-04]	21960	Tnr				intron	chr1	159612707	159612711	4	12	+
145	Peak_145[gene=21960][PH=66][PH0=0.51][P=3.55e-08]	21960	Tnr				intron	chr1	159694093	159694109	16	66	+
1897	Peak_1897[gene=211064][PH=118][PH0=0.67][P=6.99e-10]	211064	Alkbh1				intron	chr12	87437763	87437766	3	118	-
147	Peak_147[gene=14455][PH=1037][PH0=37.60][P=2.21e-08]	14455	Gas5				exon_unclassified	chr1	161035889	161035891	2	1037	+
148	Peak_148[gene=14455][PH=308][PH0=37.60][P=2.21e-08]	14455	Gas5				exon_unclassified	chr1	161036097	161036102	5	308	+
149	Peak_149[gene=14455][PH=359][PH0=37.60][P=2.21e-08]	14455	Gas5				intron	chr1	161037639	161037642	3	359	+
150	Peak_150[gene=14455][PH=507][PH0=37.60][P=2.21e-08]	100217446	Snord47				exon_unclassified	chr1	161038131	161038132	1	507	+
3611	Peak_3611[gene=53817][PH=109][PH0=0.15][P=8.34e-09]	53817	Ddx39b				5'UTR	chr17	35242730	35242732	2	109	+
152	Peak_152[gene=240880][PH=11][PH0=0.10][P=1.00e-100]	240880	Scyl3	Simple_repeat	1		intron	chr1	163943131	163943137	6	11	+
153	Peak_153[gene=100039795][PH=10][PH0=0.31][P=4.05e-04]	100039795	Ildr2	LINE	1		intron	chr1	166273158	166273162	4	10	+
154	Peak_154[gene=100039795][PH=14][PH0=0.31][P=2.78e-09]	100039795	Ildr2	Simple_repeat	0.6		intron	chr1	166299596	166299601	5	14	+
155	Peak_155[gene=100039795][PH=13][PH0=0.31][P=1.11e-08]	100039795	Ildr2	Simple_repeat	1		3'UTR	chr1	166314673	166314702	29	13	+
156	Peak_156[gene=68944][PH=8][PH0=0.08][P=2.19e-06]	68944	Tmco1				CDS	chr1	167325877	167325896	19	8	+
157	Peak_157[gene=75472][PH=6][PH0=0.09][P=1.07e-02]	75472	1700009P17Rik	DNA	0.352941		intron	chr1	171123482	171123499	17	6	+
158	Peak_158[gene=140559][PH=8][PH0=0.11][P=1.13e-04]	140559	Igsf8	Low_complexity	1		intron	chr1	172314862	172314893	31	8	+
159	Peak_159[gene=140559][PH=7][PH0=0.11][P=6.95e-03]	140559	Igsf8				CDS	chr1	172318729	172318735	6	7	+
160	Peak_160[gene=54418][PH=11][PH0=0.15][P=4.26e-08]	54418	Fmn2	Simple_repeat	1		intron	chr1	174541781	174541796	15	11	+
161	Peak_161[gene=54418][PH=8][PH0=0.15][P=7.02e-03]	54418	Fmn2	SINE	1		intron	chr1	174650950	174650952	2	8	+
162	Peak_162[gene=54418][PH=10][PH0=0.15][P=2.34e-06]	54418	Fmn2	Simple_repeat	1		intron	chr1	174747605	174747621	16	10	+
163	Peak_163[gene=54418][PH=9][PH0=0.15][P=1.36e-04]	54418	Fmn2	Simple_repeat	0.857143		intron	chr1	174756130	174756144	14	9	+
164	Peak_164[gene=76816][PH=8][PH0=0.12][P=5.05e-04]	76816	Sdccag8	Simple_repeat	0.942308		intron	chr1	176846847	176846899	52	8	+
165	Peak_165[gene=78825][PH=11][PH0=0.24][P=8.54e-07]	78825	Pppde1	LINE	1		intron	chr1	178197596	178197609	13	11	+
166	Peak_166[gene=78825][PH=17][PH0=0.24][P=1.00e-100]	78825	Pppde1				3'UTR	chr1	178251796	178251813	17	17	+
167	Peak_167[gene=269152][PH=9][PH0=0.07][P=1.79e-07]	269152	Kif26b	Simple_repeat	1		intron	chr1	178539734	178539736	2	9	+
168	Peak_168[gene=226751][PH=13][PH0=0.31][P=3.62e-08]	226751	Cdc42bpa	LINE	1		intron	chr1	179991010	179991012	2	13	+
169	Peak_169[gene=226751][PH=9][PH0=0.31][P=4.27e-02]	226751	Cdc42bpa	LTR	1		intron	chr1	180087502	180087513	11	9	+
170	Peak_170[gene=226751][PH=14][PH0=0.31][P=9.06e-09]	226751	Cdc42bpa	SINE	0.88		intron	chr1	180126701	180126726	25	14	+
171	Peak_171[gene=226751][PH=11][PH0=0.31][P=4.72e-05]	226751	Cdc42bpa				intron	chr1	180131095	180131106	11	11	+
172	Peak_172[gene=320404][PH=13][PH0=0.22][P=1.00e-100]	320404	Itpkb	SINE	1		intron	chr1	180350498	180350513	15	13	+
173	Peak_173[gene=72978][PH=9][PH0=0.23][P=1.38e-03]	72978	Cnih3	Simple_repeat	1		intron	chr1	181387236	181387250	14	9	+
174	Peak_174[gene=96935][PH=13][PH0=0.38][P=2.20e-07]	96935	Susd4				intron	chr1	182860788	182860794	6	13	+
175	Peak_175[gene=96935][PH=10][PH0=0.38][P=5.57e-03]	96935	Susd4				intron	chr1	182880458	182880475	17	10	+
176	Peak_176[gene=98732][PH=22][PH0=0.15][P=3.66e-09]	100316737	Mir664			mmu-mir-664	exon_unclassified	chr1	185242993	185243001	8	22	+
177	Peak_177[gene=22283][PH=5][PH0=0.01][P=1.03e-03]	22283	Ush2a				CDS	chr1	188446796	188446812	16	5	+
178	Peak_178[gene=16510][PH=9][PH0=0.14][P=6.26e-05]	16510	Kcnh1	Simple_repeat	1		intron	chr1	192366312	192366317	5	9	+
179	Peak_179[gene=18845][PH=10][PH0=0.22][P=5.56e-05]	18845	Plxna2	LTR	1		intron	chr1	194760010	194760018	8	10	+
180	Peak_180[gene=320977][PH=13][PH0=0.86][P=9.01e-04]	320977	A330023F24Rik				exon_unclassified	chr1	195017397	195017406	9	13	+
181	Peak_181[gene=320977][PH=13][PH0=0.86][P=9.01e-04]	320977	A330023F24Rik				intron	chr1	195017964	195017981	17	13	+
182	Peak_182[gene=320977][PH=16][PH0=0.86][P=2.09e-07]	320977	A330023F24Rik	LINE	1		intron	chr1	195030011	195030020	9	16	+
183	Peak_183[gene=320977][PH=20][PH0=0.86][P=1.00e-100]	320977	A330023F24Rik				exon_unclassified	chr1	195036613	195036616	3	20	+
184	Peak_184[gene=497097][PH=15][PH0=0.61][P=6.48e-07]	497097	Xkr4	LINE	1		intron	chr1	3288163	3288170	7	15	-
185	Peak_185[gene=497097][PH=16][PH0=0.61][P=1.00e-100]	497097	Xkr4	Simple_repeat	1		intron	chr1	3355403	3355411	8	16	-
186	Peak_186[gene=497097][PH=22][PH0=0.61][P=1.00e-100]	497097	Xkr4	LTR	1		intron	chr1	3358047	3358053	6	22	-
187	Peak_187[gene=497097][PH=15][PH0=0.61][P=6.48e-07]	497097	Xkr4	Simple_repeat	1		intron	chr1	3362583	3362586	3	15	-
188	Peak_188[gene=497097][PH=13][PH0=0.61][P=3.29e-04]	497097	Xkr4	LINE	1		intron	chr1	3374583	3374599	16	13	-
189	Peak_189[gene=497097][PH=30][PH0=0.61][P=1.00e-100]	497097	Xkr4	LTR	1		intron	chr1	3374872	3374874	2	30	-
190	Peak_190[gene=497097][PH=13][PH0=0.61][P=3.29e-04]	497097	Xkr4	LINE	1		intron	chr1	3375108	3375110	2	13	-
191	Peak_191[gene=497097][PH=16][PH0=0.61][P=1.00e-100]	497097	Xkr4	LINE	1		intron	chr1	3375413	3375416	3	16	-
192	Peak_192[gene=497097][PH=16][PH0=0.61][P=1.00e-100]	497097	Xkr4	LINE	1		intron	chr1	3375503	3375507	4	16	-
193	Peak_193[gene=497097][PH=19][PH0=0.61][P=1.00e-100]	497097	Xkr4	LINE	1		intron	chr1	3375632	3375638	6	19	-
194	Peak_194[gene=497097][PH=13][PH0=0.61][P=3.29e-04]	497097	Xkr4	LINE	1		intron	chr1	3375824	3375827	3	13	-
195	Peak_195[gene=497097][PH=13][PH0=0.61][P=3.29e-04]	497097	Xkr4	LINE	0.5		intron	chr1	3384061	3384067	6	13	-
196	Peak_196[gene=497097][PH=18][PH0=0.61][P=1.00e-100]	497097	Xkr4	LINE	1		intron	chr1	3387759	3387762	3	18	-
197	Peak_197[gene=497097][PH=21][PH0=0.61][P=1.00e-100]	497097	Xkr4	LINE	1		intron	chr1	3387851	3387852	1	21	-
198	Peak_198[gene=497097][PH=19][PH0=0.61][P=1.00e-100]	497097	Xkr4				intron	chr1	3387979	3387990	11	19	-
199	Peak_199[gene=497097][PH=12][PH0=0.61][P=6.42e-03]	497097	Xkr4	Simple_repeat	1		intron	chr1	3418486	3418487	1	12	-
200	Peak_200[gene=497097][PH=12][PH0=0.61][P=6.42e-03]	497097	Xkr4	Simple_repeat	1		intron	chr1	3503881	3503919	38	12	-
201	Peak_201[gene=497097][PH=15][PH0=0.61][P=6.48e-07]	497097	Xkr4	LINE	1		intron	chr1	3519076	3519098	22	15	-
202	Peak_202[gene=497097][PH=15][PH0=0.61][P=6.48e-07]	497097	Xkr4	LINE	1		intron	chr1	3535962	3535973	11	15	-
203	Peak_203[gene=497097][PH=12][PH0=0.61][P=6.42e-03]	497097	Xkr4	Simple_repeat	0.92		intron	chr1	3589878	3589903	25	12	-
204	Peak_204[gene=497097][PH=15][PH0=0.61][P=6.48e-07]	497097	Xkr4	Simple_repeat	1		intron	chr1	3605334	3605358	24	15	-
205	Peak_205[gene=497097][PH=19][PH0=0.61][P=1.00e-100]	497097	Xkr4	LINE	1		intron	chr1	3621154	3621157	3	19	-
206	Peak_206[gene=497097][PH=13][PH0=0.61][P=3.29e-04]	497097	Xkr4				intron	chr1	3623155	3623156	1	13	-
207	Peak_207[gene=497097][PH=12][PH0=0.61][P=6.42e-03]	497097	Xkr4				intron	chr1	3624533	3624542	9	12	-
208	Peak_208[gene=497097][PH=15][PH0=0.61][P=6.48e-07]	497097	Xkr4	LTR	1		intron	chr1	3652195	3652203	8	15	-
209	Peak_209[gene=58175][PH=8][PH0=0.15][P=2.32e-03]	58175	Rgs20	LINE	1		intron	chr1	4981482	4981486	4	8	-
210	Peak_210[gene=58175][PH=8][PH0=0.15][P=2.32e-03]	58175	Rgs20	LINE	1		intron	chr1	4983666	4983667	1	8	-
211	Peak_211[gene=58175][PH=8][PH0=0.15][P=2.32e-03]	58175	Rgs20				intron	chr1	5006862	5006864	2	8	-
212	Peak_212[gene=71096][PH=16][PH0=0.27][P=4.15e-08]	71096	Sntg1	LINE	1		intron	chr1	8540693	8540701	8	16	-
213	Peak_213[gene=71096][PH=15][PH0=0.27][P=4.15e-08]	71096	Sntg1	Simple_repeat	0.833333		intron	chr1	8575686	8575692	6	15	-
214	Peak_214[gene=71096][PH=11][PH0=0.27][P=5.07e-05]	71096	Sntg1	LINE	1		intron	chr1	8747625	8747630	5	11	-
215	Peak_215[gene=71096][PH=12][PH0=0.27][P=1.33e-06]	71096	Sntg1	LINE	1		intron	chr1	8747979	8747987	8	12	-
216	Peak_216[gene=71096][PH=12][PH0=0.27][P=1.33e-06]	71096	Sntg1	LINE	1		intron	chr1	8749011	8749025	14	12	-
217	Peak_217[gene=71096][PH=11][PH0=0.27][P=5.07e-05]	71096	Sntg1	LINE	1		intron	chr1	8749132	8749136	4	11	-
218	Peak_218[gene=71096][PH=11][PH0=0.27][P=5.07e-05]	71096	Sntg1	LINE	1		intron	chr1	8752893	8752896	3	11	-
219	Peak_219[gene=71096][PH=11][PH0=0.27][P=5.07e-05]	71096	Sntg1	LINE	1		intron	chr1	8753990	8753999	9	11	-
220	Peak_220[gene=71096][PH=10][PH0=0.27][P=1.84e-03]	71096	Sntg1	LINE	1		intron	chr1	8754502	8754503	1	10	-
221	Peak_221[gene=71096][PH=10][PH0=0.27][P=1.84e-03]	71096	Sntg1	LINE	1		intron	chr1	8756549	8756561	12	10	-
222	Peak_222[gene=71096][PH=11][PH0=0.27][P=5.07e-05]	71096	Sntg1	LINE	1		intron	chr1	8757095	8757115	20	11	-
223	Peak_223[gene=71096][PH=11][PH0=0.27][P=5.07e-05]	71096	Sntg1	LINE	1		intron	chr1	8758115	8758118	3	11	-
224	Peak_224[gene=71096][PH=11][PH0=0.27][P=5.07e-05]	71096	Sntg1	LINE	1		intron	chr1	8888089	8888091	2	11	-
225	Peak_225[gene=71096][PH=12][PH0=0.27][P=1.33e-06]	71096	Sntg1	LINE	1		intron	chr1	8894813	8894820	7	12	-
226	Peak_226[gene=71096][PH=11][PH0=0.27][P=5.07e-05]	71096	Sntg1	LINE	1		intron	chr1	8895535	8895547	12	11	-
227	Peak_227[gene=71096][PH=15][PH0=0.27][P=4.15e-08]	71096	Sntg1	LINE	1		intron	chr1	8897349	8897353	4	15	-
228	Peak_228[gene=71096][PH=12][PH0=0.27][P=1.33e-06]	71096	Sntg1	LINE	1		intron	chr1	8932647	8932666	19	12	-
229	Peak_229[gene=71096][PH=10][PH0=0.27][P=1.84e-03]	71096	Sntg1				intron	chr1	8962497	8962513	16	10	-
230	Peak_230[gene=71096][PH=16][PH0=0.27][P=4.15e-08]	71096	Sntg1	LINE	1		intron	chr1	9135163	9135181	18	16	-
231	Peak_231[gene=71096][PH=20][PH0=0.27][P=4.15e-08]	71096	Sntg1	LINE	1		intron	chr1	9139447	9139448	1	20	-
232	Peak_232[gene=71096][PH=10][PH0=0.27][P=1.84e-03]	71096	Sntg1	LINE	1		intron	chr1	9140365	9140381	16	10	-
233	Peak_233[gene=71096][PH=18][PH0=0.27][P=4.15e-08]	71096	Sntg1				intron	chr1	9152688	9152693	5	18	-
234	Peak_234[gene=73824][PH=91][PH0=2.23][P=9.25e-11]	266793	Snord87				exon_unclassified	chr1	9942499	9942509	10	91	-
235	Peak_235[gene=17978][PH=9][PH0=0.24][P=4.81e-03]	17978	Ncoa2	Low_complexity	1		intron	chr1	13373126	13373128	2	9	-
236	Peak_236[gene=17978][PH=14][PH0=0.24][P=1.00e-100]	17978	Ncoa2	Low_complexity	1		intron	chr1	13373309	13373315	6	14	-
237	Peak_237[gene=17978][PH=12][PH0=0.24][P=7.28e-08]	17978	Ncoa2				intron	chr1	13373604	13373619	15	12	-
238	Peak_238[gene=29819][PH=8][PH0=0.16][P=6.66e-03]	29819	Stau2	SINE	1		intron	chr1	16335318	16335321	3	8	-
239	Peak_239[gene=29819][PH=8][PH0=0.16][P=6.66e-03]	29819	Stau2	Simple_repeat	1		intron	chr1	16352689	16352697	8	8	-
240	Peak_240[gene=66799][PH=8][PH0=0.23][P=3.93e-02]	66799	Ube2w				3'UTR	chr1	16584517	16584519	2	8	-
241	Peak_241[gene=17215][PH=17][PH0=0.06][P=7.62e-10]	17215	Mcm3				intron	chr1	20812338	20812356	18	17	-
242	Peak_242[gene=226922][PH=15][PH0=0.51][P=7.49e-08]	226922	Kcnq5	LTR	1		intron	chr1	21487852	21487872	20	15	-
243	Peak_243[gene=226922][PH=12][PH0=0.51][P=1.02e-03]	226922	Kcnq5	LINE	1		intron	chr1	21665623	21665644	21	12	-
244	Peak_244[gene=226922][PH=13][PH0=0.51][P=4.38e-05]	226922	Kcnq5	LTR	1		intron	chr1	21700890	21700908	18	13	-
245	Peak_245[gene=226922][PH=12][PH0=0.51][P=1.02e-03]	226922	Kcnq5	LINE	1		intron	chr1	21710914	21710916	2	12	-
246	Peak_246[gene=226922][PH=17][PH0=0.51][P=1.00e-100]	226922	Kcnq5	Simple_repeat	0.6		intron	chr1	21718992	21719007	15	17	-
247	Peak_247[gene=226922][PH=14][PH0=0.51][P=1.72e-06]	226922	Kcnq5	LTR	1		intron	chr1	21759600	21759603	3	14	-
248	Peak_248[gene=226922][PH=13][PH0=0.51][P=4.38e-05]	226922	Kcnq5	LINE	1		intron	chr1	21788099	21788104	5	13	-
1374	Peak_1374[gene=13681][PH=108][PH0=5.75][P=2.42e-10]	13681	Eif4a1				intron	chr11	69668963	69668969	6	108	-
6053	Peak_6053[gene=100503670][PH=104][PH0=1.71][P=1.00e-100]	100503670	Rpl5				intron	chr5	107904604	107904606	2	104	+
251	Peak_251[gene=226922][PH=13][PH0=0.51][P=4.38e-05]	226922	Kcnq5	LTR	1		intron	chr1	21816493	21816495	2	13	-
8035	Peak_8035[gene=101943][PH=100][PH0=0.29][P=1.00e-100]	101943	Sf3b3				intron	chr8	110842411	110842412	1	100	-
253	Peak_253[gene=226922][PH=13][PH0=0.51][P=4.38e-05]	226922	Kcnq5				intron	chr1	21838954	21838958	4	13	-
254	Peak_254[gene=226922][PH=33][PH0=0.51][P=1.00e-100]	226922	Kcnq5	Simple_repeat	1		intron	chr1	21839347	21839356	9	33	-
255	Peak_255[gene=226922][PH=11][PH0=0.51][P=2.20e-02]	226922	Kcnq5				intron	chr1	21843350	21843355	5	11	-
256	Peak_256[gene=226922][PH=14][PH0=0.51][P=1.72e-06]	226922	Kcnq5				intron	chr1	21852762	21852763	1	14	-
257	Peak_257[gene=226922][PH=17][PH0=0.51][P=1.00e-100]	226922	Kcnq5	Simple_repeat	1		intron	chr1	21855490	21855496	6	17	-
258	Peak_258[gene=226922][PH=24][PH0=0.51][P=1.00e-100]	226922	Kcnq5	Simple_repeat	1		intron	chr1	21859728	21859739	11	24	-
259	Peak_259[gene=226922][PH=12][PH0=0.51][P=1.02e-03]	226922	Kcnq5				intron	chr1	21874444	21874452	8	12	-
260	Peak_260[gene=226922][PH=14][PH0=0.51][P=1.72e-06]	226922	Kcnq5				intron	chr1	21887469	21887475	6	14	-
4631	Peak_4631[gene=319317][PH=92][PH0=7.25][P=4.65e-09]	319317	Snhg11				intron	chr2	158379593	158379595	2	92	+
8189	Peak_8189[gene=67891][PH=89][PH0=4.75][P=1.00e-100]	67891	Rpl4				intron	chr9	64175094	64175097	3	89	+
263	Peak_263[gene=226922][PH=13][PH0=0.51][P=4.38e-05]	226922	Kcnq5				intron	chr1	21922810	21922812	2	13	-
264	Peak_264[gene=226922][PH=16][PH0=0.51][P=1.00e-100]	226922	Kcnq5	LINE	1		intron	chr1	21925467	21925468	1	16	-
265	Peak_265[gene=226922][PH=11][PH0=0.51][P=2.20e-02]	226922	Kcnq5	LINE	1		intron	chr1	21927563	21927571	8	11	-
266	Peak_266[gene=226922][PH=13][PH0=0.51][P=4.38e-05]	226922	Kcnq5				intron	chr1	21930884	21930904	20	13	-
267	Peak_267[gene=116837][PH=12][PH0=0.48][P=4.66e-04]	116837	Rims1	Simple_repeat	1		intron	chr1	22305660	22305684	24	12	-
268	Peak_268[gene=116837][PH=14][PH0=0.48][P=7.56e-07]	116837	Rims1				intron	chr1	22409773	22409774	1	14	-
7282	Peak_7282[gene=74206][PH=88][PH0=0.42][P=8.78e-09]	74206	Sipa1l3				intron	chr7	29446519	29446523	4	88	-
270	Peak_270[gene=116837][PH=25][PH0=0.48][P=6.87e-08]	116837	Rims1				intron	chr1	22423052	22423054	2	25	-
271	Peak_271[gene=116837][PH=14][PH0=0.48][P=7.56e-07]	116837	Rims1				intron	chr1	22431672	22431680	8	14	-
272	Peak_272[gene=116837][PH=17][PH0=0.48][P=6.87e-08]	116837	Rims1	LINE	1		intron	chr1	22494600	22494607	7	17	-
273	Peak_273[gene=116837][PH=17][PH0=0.48][P=6.87e-08]	116837	Rims1	Simple_repeat	1		intron	chr1	22584586	22584596	10	17	-
274	Peak_274[gene=116837][PH=12][PH0=0.48][P=4.66e-04]	116837	Rims1	Simple_repeat	1		intron	chr1	22584758	22584767	9	12	-
275	Peak_275[gene=116837][PH=17][PH0=0.48][P=6.87e-08]	116837	Rims1	Simple_repeat	1		intron	chr1	22584905	22584908	3	17	-
3776	Peak_3776[gene=68763][PH=83][PH0=10.17][P=1.00e-100]	68763	1110038B12Rik				intron	chr17	34952027	34952033	6	83	-
277	Peak_277[gene=116837][PH=31][PH0=0.48][P=6.87e-08]	116837	Rims1	Simple_repeat	1		intron	chr1	22706256	22706258	2	31	-
278	Peak_278[gene=116837][PH=15][PH0=0.48][P=9.16e-08]	116837	Rims1				intron	chr1	22746191	22746198	7	15	-
279	Peak_279[gene=116837][PH=12][PH0=0.48][P=4.66e-04]	116837	Rims1	Simple_repeat	1		intron	chr1	22749190	22749225	35	12	-
280	Peak_280[gene=116837][PH=15][PH0=0.48][P=9.16e-08]	116837	Rims1				intron	chr1	22754467	22754475	8	15	-
281	Peak_281[gene=116837][PH=24][PH0=0.48][P=6.87e-08]	116837	Rims1	Satellite	0.333333		intron	chr1	22760004	22760007	3	24	-
7464	Peak_7464[gene=101437][PH=83][PH0=0.16][P=1.00e-100]	101437	Dhx32				intron	chr7	133763496	133763512	16	83	-
283	Peak_283[gene=116837][PH=25][PH0=0.48][P=6.87e-08]	116837	Rims1	Simple_repeat	1		intron	chr1	22766809	22766826	17	25	-
8066	Peak_8066[gene=235036][PH=83][PH0=1.35][P=1.00e-100]	235036	Ppan				3'UTR	chr9	20889522	20889529	7	83	+
285	Peak_285[gene=116837][PH=12][PH0=0.48][P=4.66e-04]	116837	Rims1	LINE	1		intron	chr1	22781599	22781610	11	12	-
286	Peak_286[gene=98366][PH=7][PH0=0.14][P=3.19e-02]	98366	Smap1				intron	chr1	23873460	23873476	16	7	-
287	Peak_287[gene=68187][PH=9][PH0=0.21][P=6.38e-04]	68187	Fam135a				intron	chr1	24049661	24049666	5	9	-
288	Peak_288[gene=12823][PH=7][PH0=0.03][P=9.72e-06]	12823	Col19a1				intron	chr1	24554351	24554369	18	7	-
289	Peak_289[gene=210933][PH=14][PH0=0.79][P=7.87e-04]	210933	Bai3	Simple_repeat	0.933333		intron	chr1	25190855	25190870	15	14	-
290	Peak_290[gene=210933][PH=17][PH0=0.79][P=1.69e-07]	210933	Bai3	LINE	1		intron	chr1	25283673	25283684	11	17	-
291	Peak_291[gene=210933][PH=26][PH0=0.79][P=3.38e-08]	210933	Bai3	Simple_repeat	1		intron	chr1	25296247	25296265	18	26	-
292	Peak_292[gene=210933][PH=14][PH0=0.79][P=7.87e-04]	210933	Bai3	Simple_repeat	0.434783		intron	chr1	25325467	25325490	23	14	-
293	Peak_293[gene=210933][PH=13][PH0=0.79][P=1.29e-02]	210933	Bai3	LTR	1		intron	chr1	25356605	25356609	4	13	-
294	Peak_294[gene=210933][PH=19][PH0=0.79][P=3.38e-08]	210933	Bai3				intron	chr1	25379707	25379710	3	19	-
295	Peak_295[gene=210933][PH=51][PH0=0.79][P=3.38e-08]	210933	Bai3	Simple_repeat	1		intron	chr1	25381249	25381254	5	51	-
296	Peak_296[gene=210933][PH=16][PH0=0.79][P=2.43e-06]	210933	Bai3	LINE	1		intron	chr1	25393726	25393734	8	16	-
297	Peak_297[gene=210933][PH=15][PH0=0.79][P=4.47e-05]	210933	Bai3				intron	chr1	25551213	25551217	4	15	-
298	Peak_298[gene=210933][PH=26][PH0=0.79][P=3.38e-08]	210933	Bai3	Simple_repeat	1		intron	chr1	25579918	25579936	18	26	-
299	Peak_299[gene=210933][PH=13][PH0=0.79][P=1.29e-02]	210933	Bai3				intron	chr1	25614623	25614629	6	13	-
300	Peak_300[gene=210933][PH=29][PH0=0.79][P=3.38e-08]	210933	Bai3	Simple_repeat	1		intron	chr1	25620309	25620310	1	29	-
301	Peak_301[gene=210933][PH=16][PH0=0.79][P=2.43e-06]	210933	Bai3				intron	chr1	25626385	25626387	2	16	-
302	Peak_302[gene=210933][PH=20][PH0=0.79][P=3.38e-08]	210933	Bai3				intron	chr1	25643979	25643983	4	20	-
303	Peak_303[gene=210933][PH=16][PH0=0.79][P=2.43e-06]	210933	Bai3	LINE	1		intron	chr1	25650338	25650347	9	16	-
304	Peak_304[gene=210933][PH=22][PH0=0.79][P=3.38e-08]	210933	Bai3				intron	chr1	25651191	25651192	1	22	-
305	Peak_305[gene=210933][PH=17][PH0=0.79][P=1.69e-07]	210933	Bai3				intron	chr1	25651967	25651971	4	17	-
306	Peak_306[gene=210933][PH=13][PH0=0.79][P=1.29e-02]	210933	Bai3				intron	chr1	25652365	25652369	4	13	-
307	Peak_307[gene=210933][PH=15][PH0=0.79][P=4.47e-05]	210933	Bai3				intron	chr1	25652438	25652447	9	15	-
308	Peak_308[gene=210933][PH=18][PH0=0.79][P=3.38e-08]	210933	Bai3				intron	chr1	25652605	25652614	9	18	-
309	Peak_309[gene=210933][PH=16][PH0=0.79][P=2.43e-06]	210933	Bai3	Simple_repeat	1		intron	chr1	25654649	25654651	2	16	-
310	Peak_310[gene=210933][PH=13][PH0=0.79][P=1.29e-02]	210933	Bai3				intron	chr1	25673191	25673193	2	13	-
311	Peak_311[gene=210933][PH=21][PH0=0.79][P=3.38e-08]	210933	Bai3				intron	chr1	25677246	25677248	2	21	-
312	Peak_312[gene=210933][PH=15][PH0=0.79][P=4.47e-05]	210933	Bai3				intron	chr1	25687346	25687352	6	15	-
313	Peak_313[gene=210933][PH=14][PH0=0.79][P=7.87e-04]	210933	Bai3				intron	chr1	25697165	25697166	1	14	-
314	Peak_314[gene=210933][PH=16][PH0=0.79][P=2.43e-06]	210933	Bai3	SINE	1		intron	chr1	25700745	25700747	2	16	-
315	Peak_315[gene=210933][PH=13][PH0=0.79][P=1.29e-02]	210933	Bai3				intron	chr1	25707498	25707504	6	13	-
316	Peak_316[gene=210933][PH=28][PH0=0.79][P=3.38e-08]	210933	Bai3				intron	chr1	25732760	25732763	3	28	-
317	Peak_317[gene=210933][PH=15][PH0=0.79][P=4.47e-05]	210933	Bai3				intron	chr1	25743158	25743161	3	15	-
318	Peak_318[gene=210933][PH=13][PH0=0.79][P=1.29e-02]	210933	Bai3	LINE	1		intron	chr1	25750126	25750132	6	13	-
319	Peak_319[gene=210933][PH=13][PH0=0.79][P=1.29e-02]	210933	Bai3	Simple_repeat	1		intron	chr1	25753821	25753840	19	13	-
320	Peak_320[gene=210933][PH=17][PH0=0.79][P=1.69e-07]	210933	Bai3	Simple_repeat	1		intron	chr1	25754138	25754148	10	17	-
321	Peak_321[gene=210933][PH=14][PH0=0.79][P=7.87e-04]	210933	Bai3				intron	chr1	25756127	25756128	1	14	-
322	Peak_322[gene=210933][PH=26][PH0=0.79][P=3.38e-08]	210933	Bai3	Simple_repeat	1		intron	chr1	25765031	25765036	5	26	-
323	Peak_323[gene=210933][PH=34][PH0=0.79][P=3.38e-08]	210933	Bai3	LINE	1		intron	chr1	25765201	25765208	7	34	-
324	Peak_324[gene=210933][PH=16][PH0=0.79][P=2.43e-06]	210933	Bai3				intron	chr1	25771361	25771363	2	16	-
325	Peak_325[gene=210933][PH=13][PH0=0.79][P=1.29e-02]	210933	Bai3				intron	chr1	25771737	25771751	14	13	-
326	Peak_326[gene=210933][PH=15][PH0=0.79][P=4.47e-05]	210933	Bai3	LINE	1		intron	chr1	25772687	25772691	4	15	-
327	Peak_327[gene=210933][PH=16][PH0=0.79][P=2.43e-06]	210933	Bai3	LINE	1		intron	chr1	25773501	25773515	14	16	-
328	Peak_328[gene=210933][PH=19][PH0=0.79][P=3.38e-08]	210933	Bai3				intron	chr1	25776649	25776658	9	19	-
329	Peak_329[gene=210933][PH=20][PH0=0.79][P=3.38e-08]	210933	Bai3	Other	1		intron	chr1	25781594	25781597	3	20	-
330	Peak_330[gene=210933][PH=29][PH0=0.79][P=3.38e-08]	210933	Bai3				intron	chr1	25781841	25781849	8	29	-
331	Peak_331[gene=210933][PH=15][PH0=0.79][P=4.47e-05]	210933	Bai3				intron	chr1	25783899	25783902	3	15	-
332	Peak_332[gene=210933][PH=38][PH0=0.79][P=3.38e-08]	210933	Bai3				intron	chr1	25784254	25784257	3	38	-
333	Peak_333[gene=210933][PH=14][PH0=0.79][P=7.87e-04]	210933	Bai3				intron	chr1	25784651	25784659	8	14	-
334	Peak_334[gene=210933][PH=14][PH0=0.79][P=7.87e-04]	210933	Bai3	LINE	1		intron	chr1	25786869	25786872	3	14	-
335	Peak_335[gene=210933][PH=17][PH0=0.79][P=1.69e-07]	210933	Bai3				intron	chr1	25787350	25787356	6	17	-
336	Peak_336[gene=210933][PH=13][PH0=0.79][P=1.29e-02]	210933	Bai3				intron	chr1	25787466	25787471	5	13	-
337	Peak_337[gene=210933][PH=19][PH0=0.79][P=3.38e-08]	210933	Bai3				intron	chr1	25797045	25797046	1	19	-
338	Peak_338[gene=210933][PH=15][PH0=0.79][P=4.47e-05]	210933	Bai3				intron	chr1	25797158	25797167	9	15	-
339	Peak_339[gene=210933][PH=13][PH0=0.79][P=1.29e-02]	210933	Bai3				intron	chr1	25797291	25797292	1	13	-
340	Peak_340[gene=210933][PH=23][PH0=0.79][P=3.38e-08]	210933	Bai3	LINE	1		intron	chr1	25802207	25802209	2	23	-
341	Peak_341[gene=210933][PH=15][PH0=0.79][P=4.47e-05]	210933	Bai3	LINE	1		intron	chr1	25802859	25802860	1	15	-
342	Peak_342[gene=210933][PH=14][PH0=0.79][P=7.87e-04]	210933	Bai3				intron	chr1	25804363	25804368	5	14	-
343	Peak_343[gene=210933][PH=17][PH0=0.79][P=1.69e-07]	210933	Bai3				intron	chr1	25805246	25805252	6	17	-
344	Peak_344[gene=210933][PH=13][PH0=0.79][P=1.29e-02]	210933	Bai3				intron	chr1	25805667	25805675	8	13	-
345	Peak_345[gene=210933][PH=18][PH0=0.79][P=3.38e-08]	210933	Bai3	Simple_repeat	1		intron	chr1	25820182	25820189	7	18	-
346	Peak_346[gene=210933][PH=21][PH0=0.79][P=3.38e-08]	210933	Bai3	LTR	1		intron	chr1	25822607	25822611	4	21	-
347	Peak_347[gene=226976][PH=7][PH0=0.16][P=4.25e-02]	226976	Kansl3	LTR	1		intron	chr1	36364829	36364866	37	7	-
348	Peak_348[gene=72097][PH=13][PH0=0.81][P=2.61e-03]	72097	2010300C02Rik	LINE	1		intron	chr1	37641934	37641936	2	13	-
151	Peak_151[gene=14455][PH=82][PH0=37.60][P=8.49e-03]	14455	Gas5				intron	chr1	161038352	161038366	14	82	+
3713	Peak_3713[gene=72515][PH=82][PH0=0.25][P=1.00e-100]	72515	Wdr43				intron	chr17	71641628	71641636	8	82	+
6871	Peak_6871[gene=232288][PH=75][PH0=0.16][P=1.00e-100]	232288	Frmd4b				intron	chr6	97547505	97547506	1	75	-
1192	Peak_1192[gene=70207][PH=72][PH0=0.88][P=9.98e-10]	70207	Taco1				intron	chr11	106066816	106066821	5	72	+
353	Peak_353[gene=211484][PH=7][PH0=0.13][P=2.62e-02]	211484	Tsga10	LINE	0.875		intron	chr1	37791912	37791944	32	7	-
354	Peak_354[gene=211484][PH=10][PH0=0.13][P=1.13e-07]	211484	Tsga10				intron	chr1	37844179	37844182	3	10	-
355	Peak_355[gene=16764][PH=9][PH0=0.21][P=3.58e-03]	16764	Aff3				intron	chr1	38313320	38313338	18	9	-
356	Peak_356[gene=16764][PH=9][PH0=0.21][P=3.58e-03]	16764	Aff3				intron	chr1	38614678	38614693	15	9	-
357	Peak_357[gene=16764][PH=10][PH0=0.21][P=8.53e-05]	16764	Aff3				intron	chr1	38620755	38620761	6	10	-
358	Peak_358[gene=381338][PH=7][PH0=0.14][P=1.57e-02]	381338	Lonrf2	LINE	1		intron	chr1	38819416	38819425	9	7	-
359	Peak_359[gene=100217461][PH=139][PH0=80.46][P=9.84e-04]	100217461	Snord89				exon_unclassified	chr1	39548790	39548791	1	139	-
360	Peak_360[gene=263764][PH=9][PH0=0.18][P=5.04e-05]	263764	Creg2				3'UTR	chr1	39620661	39620662	1	9	-
361	Peak_361[gene=227059][PH=7][PH0=0.14][P=1.91e-02]	227059	Slc39a10				intron	chr1	46853337	46853342	5	7	-
4986	Peak_4986[gene=20638][PH=72][PH0=0.57][P=3.42e-10]	20638	Snrpb				intron	chr2	130172936	130172948	12	72	-
363	Peak_363[gene=14660][PH=16][PH0=0.68][P=2.16e-08]	14660	Gls	Simple_repeat	0.6		intron	chr1	52178803	52178813	10	16	-
364	Peak_364[gene=14660][PH=14][PH0=0.68][P=9.25e-06]	14660	Gls				intron	chr1	52201665	52201669	4	14	-
365	Peak_365[gene=14660][PH=20][PH0=0.68][P=3.09e-09]	14660	Gls				intron	chr1	52201755	52201762	7	20	-
366	Peak_366[gene=14660][PH=14][PH0=0.68][P=9.25e-06]	14660	Gls				intron	chr1	52202684	52202693	9	14	-
367	Peak_367[gene=14660][PH=17][PH0=0.68][P=6.18e-09]	14660	Gls				intron	chr1	52202960	52202966	6	17	-
368	Peak_368[gene=14660][PH=16][PH0=0.68][P=2.16e-08]	14660	Gls				intron	chr1	52204301	52204305	4	16	-
369	Peak_369[gene=14660][PH=19][PH0=0.68][P=3.09e-09]	14660	Gls	LINE	1		intron	chr1	52212558	52212564	6	19	-
370	Peak_370[gene=329152][PH=8][PH0=0.13][P=2.08e-03]	329152	Hecw2	Simple_repeat	1		intron	chr1	54160049	54160082	33	8	-
371	Peak_371[gene=329154][PH=6][PH0=0.05][P=1.01e-02]	329154	Ankrd44				intron	chr1	54826803	54826851	48	6	-
372	Peak_372[gene=75323][PH=6][PH0=0.02][P=1.26e-05]	75323	4930558J18Rik	LINE	1		intron	chr1	57371209	57371227	18	6	-
373	Peak_373[gene=12747][PH=10][PH0=0.50][P=7.69e-03]	12747	Clk1				intron	chr1	58416571	58416583	12	10	-
374	Peak_374[gene=77300][PH=8][PH0=0.16][P=2.25e-03]	77300	Raph1				intron	chr1	60519394	60519417	23	8	-
375	Peak_375[gene=13869][PH=10][PH0=0.18][P=3.13e-05]	13869	Erbb4	LINE	0.833333		intron	chr1	68923691	68923703	12	10	-
376	Peak_376[gene=13869][PH=15][PH0=0.18][P=4.73e-08]	13869	Erbb4	Simple_repeat	1		intron	chr1	68938432	68938452	20	15	-
377	Peak_377[gene=13869][PH=13][PH0=0.18][P=4.73e-08]	13869	Erbb4	Simple_repeat	1		intron	chr1	68966820	68966835	15	13	-
378	Peak_378[gene=13869][PH=9][PH0=0.18][P=1.57e-03]	13869	Erbb4	LINE	1		intron	chr1	68968996	68968998	2	9	-
379	Peak_379[gene=13869][PH=13][PH0=0.18][P=4.73e-08]	13869	Erbb4	LINE	1		intron	chr1	68969061	68969080	19	13	-
380	Peak_380[gene=13869][PH=15][PH0=0.18][P=4.73e-08]	13869	Erbb4	Simple_repeat	1		intron	chr1	68971450	68971463	13	15	-
381	Peak_381[gene=13869][PH=10][PH0=0.18][P=3.13e-05]	13869	Erbb4	LINE	1		intron	chr1	69006063	69006069	6	10	-
382	Peak_382[gene=13869][PH=10][PH0=0.18][P=3.13e-05]	13869	Erbb4	LTR	1		intron	chr1	69015282	69015292	10	10	-
383	Peak_383[gene=13869][PH=66][PH0=0.18][P=4.73e-08]	13869	Erbb4	Simple_repeat	1		intron	chr1	69031918	69031919	1	66	-
384	Peak_384[gene=13869][PH=11][PH0=0.18][P=5.68e-07]	13869	Erbb4	LINE	1		intron	chr1	69044626	69044631	5	11	-
385	Peak_385[gene=13869][PH=9][PH0=0.18][P=1.57e-03]	13869	Erbb4	SINE	1		intron	chr1	69066564	69066565	1	9	-
386	Peak_386[gene=74591][PH=25][PH0=0.01][P=1.00e-100]	74591	Abca12	Simple_repeat	0.6875		intron	chr1	71359425	71359457	32	25	-
387	Peak_387[gene=19275][PH=16][PH0=0.72][P=1.14e-08]	19275	Ptprn				intron	chr1	75263754	75263756	2	16	-
388	Peak_388[gene=19275][PH=12][PH0=0.72][P=1.49e-03]	19275	Ptprn	Simple_repeat	1		intron	chr1	75263856	75263860	4	12	-
389	Peak_389[gene=13838][PH=17][PH0=0.45][P=1.00e-100]	13838	Epha4	Simple_repeat	1		intron	chr1	77468444	77468447	3	17	-
390	Peak_390[gene=13838][PH=13][PH0=0.45][P=2.13e-06]	13838	Epha4	Simple_repeat	1		intron	chr1	77468554	77468559	5	13	-
391	Peak_391[gene=13838][PH=19][PH0=0.45][P=1.00e-100]	13838	Epha4				intron	chr1	77494358	77494369	11	19	-
392	Peak_392[gene=13838][PH=10][PH0=0.45][P=3.12e-02]	13838	Epha4				intron	chr1	77496025	77496027	2	10	-
393	Peak_393[gene=26554][PH=15][PH0=0.15][P=1.00e-100]	26554	Cul3	Simple_repeat	1		intron	chr1	80319163	80319170	7	15	-
394	Peak_394[gene=210293][PH=10][PH0=0.25][P=2.32e-04]	210293	Dock10	Simple_repeat	0.967742		intron	chr1	80554887	80554918	31	10	-
395	Peak_395[gene=210293][PH=13][PH0=0.25][P=1.00e-100]	210293	Dock10	LINE	1		intron	chr1	80694497	80694506	9	13	-
396	Peak_396[gene=210293][PH=10][PH0=0.25][P=2.32e-04]	210293	Dock10	Simple_repeat	1		intron	chr1	80733114	80733126	12	10	-
397	Peak_397[gene=77629][PH=11][PH0=0.54][P=1.12e-02]	77629	Sphkap				intron	chr1	83271850	83271857	7	11	-
398	Peak_398[gene=77629][PH=11][PH0=0.54][P=1.12e-02]	77629	Sphkap	LINE	1		intron	chr1	83305439	83305462	23	11	-
399	Peak_399[gene=77629][PH=11][PH0=0.54][P=1.12e-02]	77629	Sphkap	LINE	1		intron	chr1	83306228	83306240	12	11	-
400	Peak_400[gene=77629][PH=14][PH0=0.54][P=1.06e-06]	77629	Sphkap	LINE	1		intron	chr1	83306793	83306802	9	14	-
401	Peak_401[gene=77629][PH=13][PH0=0.54][P=2.52e-05]	77629	Sphkap	LINE	1		intron	chr1	83308211	83308214	3	13	-
402	Peak_402[gene=77629][PH=12][PH0=0.54][P=5.54e-04]	77629	Sphkap	LINE	1		intron	chr1	83308393	83308402	9	12	-
403	Peak_403[gene=77629][PH=12][PH0=0.54][P=5.54e-04]	77629	Sphkap	LINE	1		intron	chr1	83308581	83308588	7	12	-
404	Peak_404[gene=77629][PH=13][PH0=0.54][P=2.52e-05]	77629	Sphkap	LINE	1		intron	chr1	83309151	83309154	3	13	-
405	Peak_405[gene=77629][PH=19][PH0=0.54][P=6.75e-09]	77629	Sphkap	LINE	1		intron	chr1	83309307	83309319	12	19	-
406	Peak_406[gene=77629][PH=20][PH0=0.54][P=6.75e-09]	77629	Sphkap	LINE	1		intron	chr1	83319630	83319634	4	20	-
8191	Peak_8191[gene=67891][PH=66][PH0=4.75][P=1.00e-100]	67891	Rpl4				intron	chr9	64176698	64176700	2	66	+
408	Peak_408[gene=227325][PH=7][PH0=0.07][P=1.57e-03]	227325	Dner				intron	chr1	84683673	84683681	8	7	-
409	Peak_409[gene=14897][PH=16][PH0=0.21][P=5.28e-09]	14897	Trip12	Simple_repeat	0.95		intron	chr1	84838548	84838568	20	16	-
410	Peak_410[gene=17975][PH=63][PH0=1.28][P=1.00e-100]	100303740	Snora75				exon_unclassified	chr1	86351237	86351240	3	63	-
411	Peak_411[gene=17975][PH=200][PH0=1.28][P=1.00e-100]	17975	Ncl			mmu-mir-3535	intron	chr1	86352043	86352044	1	200	-
412	Peak_412[gene=17975][PH=24][PH0=1.28][P=1.00e-100]	17975	Ncl				exon_unclassified	chr1	86356280	86356296	16	24	-
413	Peak_413[gene=100037260][PH=7][PH0=0.04][P=5.85e-07]	100037260	9430060I03Rik				intron	chr1	92948761	92948779	18	7	-
414	Peak_414[gene=16560][PH=12][PH0=0.43][P=2.38e-05]	16560	Kif1a	Simple_repeat	0.962963		3'UTR	chr1	93015935	93015962	27	12	-
415	Peak_415[gene=110611][PH=12][PH0=0.14][P=3.23e-09]	110611	Hdlbp	Simple_repeat	1		intron	chr1	93449598	93449615	17	12	-
416	Peak_416[gene=67026][PH=9][PH0=0.07][P=1.97e-08]	67026	Thap4				intron	chr1	93727426	93727445	19	9	-
417	Peak_417[gene=18484][PH=11][PH0=0.17][P=1.22e-07]	18484	Pam				intron	chr1	97834937	97834950	13	11	-
418	Peak_418[gene=18484][PH=11][PH0=0.17][P=1.22e-07]	18484	Pam	SINE	1		intron	chr1	97883066	97883069	3	11	-
419	Peak_419[gene=68204][PH=69][PH0=8.25][P=7.93e-11]	68204	2900060B14Rik				exon_unclassified	chr1	118459163	118459164	1	69	-
420	Peak_420[gene=269109][PH=7][PH0=0.10][P=2.50e-02]	269109	Dpp10	SINE	1		intron	chr1	123617722	123617733	11	7	-
421	Peak_421[gene=74117][PH=22][PH0=0.23][P=1.90e-09]	74117	Actr3	Simple_repeat	1		intron	chr1	125409720	125409728	8	22	-
2305	Peak_2305[gene=53600][PH=62][PH0=0.28][P=1.00e-100]	53600	Timm23				intron	chr14	32191989	32191992	3	62	-
6967	Peak_6967[gene=668661][PH=60][PH0=9.48][P=2.23e-09]	668661	2410002F23Rik				5'UTR	chr7	44248138	44248148	10	60	+
424	Peak_424[gene=14270][PH=8][PH0=0.18][P=1.52e-02]	14270	Srgap2				intron	chr1	131387722	131387723	1	8	-
425	Peak_425[gene=269116][PH=10][PH0=0.43][P=2.50e-02]	269116	Nfasc	Simple_repeat	1		3'UTR	chr1	132566955	132566985	30	10	-
426	Peak_426[gene=269116][PH=12][PH0=0.43][P=4.19e-05]	269116	Nfasc				intron	chr1	132582141	132582152	11	12	-
427	Peak_427[gene=269116][PH=17][PH0=0.43][P=1.57e-08]	269116	Nfasc	LTR	1		intron	chr1	132719977	132719978	1	17	-
428	Peak_428[gene=329251][PH=9][PH0=0.22][P=1.61e-03]	329251	Ppp1r12b				intron	chr1	134855361	134855366	5	9	-
429	Peak_429[gene=214498][PH=8][PH0=0.15][P=1.42e-03]	214498	Cdc73	LTR	0.769231		intron	chr1	143644293	143644306	13	8	-
430	Peak_430[gene=214498][PH=25][PH0=0.15][P=1.00e-100]	214498	Cdc73	Simple_repeat	1		intron	chr1	143697680	143697682	2	25	-
431	Peak_431[gene=66875][PH=9][PH0=0.08][P=9.94e-08]	66875	1200016B10Rik				intron	chr1	151392047	151392062	15	9	-
432	Peak_432[gene=226517][PH=9][PH0=0.20][P=2.42e-04]	226517	Smg7	Simple_repeat	1		intron	chr1	152880069	152880071	2	9	-
433	Peak_433[gene=226519][PH=8][PH0=0.16][P=2.65e-03]	226519	Lamc1	Simple_repeat	1		intron	chr1	153329260	153329275	15	8	-
434	Peak_434[gene=240816][PH=6][PH0=0.02][P=6.42e-06]	240816	Rgsl1				intron	chr1	153827906	153827924	18	6	-
435	Peak_435[gene=12290][PH=18][PH0=0.40][P=1.00e-100]	12290	Cacna1e	Simple_repeat	1		3'UTR	chr1	154395900	154395916	16	18	-
436	Peak_436[gene=12290][PH=10][PH0=0.40][P=2.20e-02]	12290	Cacna1e				3'UTR	chr1	154397669	154397676	7	10	-
437	Peak_437[gene=12290][PH=10][PH0=0.40][P=2.20e-02]	12290	Cacna1e	LINE	1		intron	chr1	154457327	154457334	7	10	-
438	Peak_438[gene=12290][PH=10][PH0=0.40][P=2.20e-02]	12290	Cacna1e				intron	chr1	154681002	154681014	12	10	-
439	Peak_439[gene=19775][PH=14][PH0=0.14][P=1.00e-100]	19775	Xpr1	SINE	0.714286		intron	chr1	155289142	155289170	28	14	-
440	Peak_440[gene=104009][PH=16][PH0=0.08][P=1.00e-100]	104009	Qsox1	SINE	0.722222		intron	chr1	155780698	155780716	18	16	-
441	Peak_441[gene=226525][PH=10][PH0=0.38][P=1.35e-02]	226525	Rasal2				intron	chr1	157208659	157208692	33	10	-
442	Peak_442[gene=226525][PH=14][PH0=0.38][P=1.00e-100]	226525	Rasal2	Simple_repeat	1		intron	chr1	157218060	157218074	14	14	-
443	Peak_443[gene=226525][PH=11][PH0=0.38][P=5.19e-04]	226525	Rasal2	DNA	1		intron	chr1	157222596	157222603	7	11	-
444	Peak_444[gene=226525][PH=11][PH0=0.38][P=5.19e-04]	226525	Rasal2	LINE	1		intron	chr1	157283767	157283784	17	11	-
445	Peak_445[gene=226525][PH=10][PH0=0.38][P=1.35e-02]	226525	Rasal2	LINE	1		intron	chr1	157338007	157338022	15	10	-
446	Peak_446[gene=226525][PH=14][PH0=0.38][P=1.00e-100]	226525	Rasal2	Simple_repeat	1		intron	chr1	157370578	157370581	3	14	-
447	Peak_447[gene=226525][PH=10][PH0=0.38][P=1.35e-02]	226525	Rasal2	LINE	1		intron	chr1	157378484	157378488	4	10	-
448	Peak_448[gene=226525][PH=17][PH0=0.38][P=1.00e-100]	226525	Rasal2	LTR	1		intron	chr1	157389015	157389041	26	17	-
449	Peak_449[gene=226525][PH=26][PH0=0.38][P=1.00e-100]	226525	Rasal2	LINE	1		intron	chr1	157394034	157394035	1	26	-
450	Peak_450[gene=226525][PH=16][PH0=0.38][P=1.00e-100]	226525	Rasal2	LINE	1		intron	chr1	157397672	157397677	5	16	-
451	Peak_451[gene=226525][PH=20][PH0=0.38][P=1.00e-100]	226525	Rasal2	LINE	1		intron	chr1	157398026	157398028	2	20	-
452	Peak_452[gene=240843][PH=14][PH0=0.22][P=1.00e-100]	240843	Fam5b	Simple_repeat	0.2		5'UTR	chr1	158267564	158267574	10	14	-
453	Peak_453[gene=240843][PH=12][PH0=0.22][P=1.00e-100]	240843	Fam5b				intron	chr1	158320584	158320590	6	12	-
454	Peak_454[gene=240843][PH=9][PH0=0.22][P=1.16e-03]	240843	Fam5b				intron	chr1	158350352	158350360	8	9	-
455	Peak_455[gene=29809][PH=15][PH0=0.17][P=1.00e-100]	29809	Rabgap1l	LTR	1		intron	chr1	160235418	160235419	1	15	-
456	Peak_456[gene=29809][PH=11][PH0=0.17][P=1.27e-07]	29809	Rabgap1l	Simple_repeat	1		intron	chr1	160269356	160269365	9	11	-
457	Peak_457[gene=29809][PH=16][PH0=0.17][P=1.00e-100]	29809	Rabgap1l	Simple_repeat	0.625		intron	chr1	160296190	160296198	8	16	-
458	Peak_458[gene=29809][PH=10][PH0=0.17][P=8.41e-06]	29809	Rabgap1l	LTR	1		intron	chr1	160296690	160296697	7	10	-
459	Peak_459[gene=29809][PH=8][PH0=0.17][P=2.19e-02]	29809	Rabgap1l				intron	chr1	160297352	160297368	16	8	-
460	Peak_460[gene=29809][PH=8][PH0=0.17][P=2.19e-02]	29809	Rabgap1l				intron	chr1	160310779	160310798	19	8	-
461	Peak_461[gene=29809][PH=8][PH0=0.17][P=2.19e-02]	29809	Rabgap1l				intron	chr1	160317876	160317880	4	8	-
462	Peak_462[gene=29809][PH=8][PH0=0.17][P=2.19e-02]	29809	Rabgap1l	Simple_repeat	1		intron	chr1	160327107	160327128	21	8	-
463	Peak_463[gene=29809][PH=11][PH0=0.17][P=1.27e-07]	29809	Rabgap1l				intron	chr1	160332140	160332159	19	11	-
464	Peak_464[gene=29809][PH=10][PH0=0.17][P=8.41e-06]	29809	Rabgap1l	LTR	1		intron	chr1	160337957	160337966	9	10	-
465	Peak_465[gene=29809][PH=11][PH0=0.17][P=1.27e-07]	29809	Rabgap1l				intron	chr1	160339384	160339390	6	11	-
466	Peak_466[gene=226562][PH=9][PH0=0.22][P=6.41e-04]	226562	Prrc2c				intron	chr1	162674404	162674420	16	9	-
467	Peak_467[gene=226562][PH=11][PH0=0.22][P=3.53e-07]	226562	Prrc2c	Low_complexity	1		CDS	chr1	162710501	162710503	2	11	-
468	Peak_468[gene=11931][PH=18][PH0=1.25][P=3.29e-07]	11931	Atp1b1				3'UTR	chr1	164437661	164437662	1	18	-
5875	Peak_5875[gene=20116][PH=58][PH0=9.31][P=1.00e-100]	20116	Rps8				intron	chr4	117154129	117154133	4	58	-
470	Peak_470[gene=226591][PH=7][PH0=0.14][P=1.06e-02]	226591	Tiprl	SINE	1		intron	chr1	165234312	165234340	28	7	-
471	Peak_471[gene=74106][PH=13][PH0=0.21][P=5.80e-09]	74106	Dcaf6	SINE	1		intron	chr1	165366016	165366022	6	13	-
472	Peak_472[gene=74106][PH=8][PH0=0.21][P=2.94e-02]	74106	Dcaf6	LINE	1		intron	chr1	165375603	165375617	14	8	-
473	Peak_473[gene=18514][PH=16][PH0=0.60][P=1.39e-08]	18514	Pbx1				intron	chr1	168320630	168320637	7	16	-
474	Peak_474[gene=18514][PH=16][PH0=0.60][P=1.39e-08]	18514	Pbx1				intron	chr1	168343244	168343246	2	16	-
475	Peak_475[gene=18514][PH=12][PH0=0.60][P=3.79e-03]	18514	Pbx1	DNA	1		intron	chr1	168344901	168344903	2	12	-
476	Peak_476[gene=18514][PH=13][PH0=0.60][P=1.91e-04]	18514	Pbx1				intron	chr1	168356361	168356383	22	13	-
477	Peak_477[gene=18514][PH=14][PH0=0.60][P=8.89e-06]	18514	Pbx1				intron	chr1	168388370	168388379	9	14	-
478	Peak_478[gene=18514][PH=13][PH0=0.60][P=1.91e-04]	18514	Pbx1	LINE	1		intron	chr1	168388686	168388699	13	13	-
7651	Peak_7651[gene=212999][PH=55][PH0=1.73][P=1.00e-100]	212999	Tnpo2				intron	chr8	85053620	85053651	31	55	+
480	Peak_480[gene=98660][PH=15][PH0=1.23][P=7.13e-04]	98660	Atp1a2				3'UTR	chr1	172273925	172273931	6	15	-
481	Peak_481[gene=98660][PH=17][PH0=1.23][P=4.53e-06]	98660	Atp1a2				3'UTR	chr1	172274642	172274648	6	17	-
785	Peak_785[gene=20042][PH=54][PH0=13.40][P=5.93e-10]	20042	Rps12				3'UTR	chr10	23785396	23785398	2	54	-
483	Peak_483[gene=24012][PH=10][PH0=0.35][P=7.80e-03]	24012	Rgs7	LINE	1		intron	chr1	175177148	175177160	12	10	-
484	Peak_484[gene=24012][PH=11][PH0=0.35][P=2.70e-04]	24012	Rgs7	LINE	1		intron	chr1	175177231	175177249	18	11	-
485	Peak_485[gene=24012][PH=14][PH0=0.35][P=1.92e-08]	24012	Rgs7				intron	chr1	175376302	175376310	8	14	-
486	Peak_486[gene=24012][PH=14][PH0=0.35][P=1.92e-08]	24012	Rgs7	LINE	1		intron	chr1	175376661	175376674	13	14	-
487	Peak_487[gene=24012][PH=12][PH0=0.35][P=8.50e-06]	24012	Rgs7	LINE	1		intron	chr1	175376755	175376765	10	12	-
488	Peak_488[gene=24012][PH=10][PH0=0.35][P=7.80e-03]	24012	Rgs7	Low_complexity	0.5		intron	chr1	175417300	175417306	6	10	-
489	Peak_489[gene=24012][PH=10][PH0=0.35][P=7.80e-03]	24012	Rgs7				intron	chr1	175463237	175463250	13	10	-
490	Peak_490[gene=24012][PH=14][PH0=0.35][P=1.92e-08]	24012	Rgs7	Simple_repeat	0.944444		intron	chr1	175472629	175472647	18	14	-
491	Peak_491[gene=24012][PH=33][PH0=0.35][P=1.00e-100]	24012	Rgs7	Satellite	1		intron	chr1	175476362	175476364	2	33	-
492	Peak_492[gene=319455][PH=9][PH0=0.03][P=1.39e-08]	319455	Pld5	LINE	1		intron	chr1	176017199	176017220	21	9	-
493	Peak_493[gene=319455][PH=13][PH0=0.03][P=1.39e-08]	319455	Pld5	LTR	1		intron	chr1	176262501	176262518	17	13	-
494	Peak_494[gene=23797][PH=10][PH0=0.37][P=7.13e-03]	23797	Akt3	Simple_repeat	1		intron	chr1	177134227	177134246	19	10	-
495	Peak_495[gene=23797][PH=12][PH0=0.37][P=8.73e-06]	23797	Akt3	LTR	1		intron	chr1	177185741	177185756	15	12	-
496	Peak_496[gene=23797][PH=12][PH0=0.37][P=8.73e-06]	23797	Akt3	Simple_repeat	1		intron	chr1	177194110	177194125	15	12	-
497	Peak_497[gene=23797][PH=12][PH0=0.37][P=8.73e-06]	23797	Akt3				intron	chr1	177248088	177248096	8	12	-
498	Peak_498[gene=23797][PH=18][PH0=0.37][P=1.00e-100]	23797	Akt3				intron	chr1	177248288	177248292	4	18	-
499	Peak_499[gene=51810][PH=15][PH0=0.94][P=1.08e-05]	51810	Hnrnpu				exon_unclassified	chr1	178323777	178323783	6	15	-
500	Peak_500[gene=51810][PH=13][PH0=0.94][P=2.18e-03]	51810	Hnrnpu				intron	chr1	178334668	178334669	1	13	-
501	Peak_501[gene=69726][PH=10][PH0=0.15][P=3.07e-06]	69726	Smyd3				intron	chr1	179297820	179297833	13	10	-
502	Peak_502[gene=226747][PH=14][PH0=0.10][P=1.00e-100]	226747	Ahctf1	Low_complexity	0.916667		5'UTR	chr1	179803430	179803442	12	14	-
503	Peak_503[gene=381310][PH=10][PH0=0.50][P=3.11e-02]	381310	6330403A02Rik	Low_complexity	0.222222		3'UTR	chr1	180432902	180432911	9	10	-
504	Peak_504[gene=16526][PH=29][PH0=0.08][P=1.00e-100]	16526	Kcnk2	SINE	1		intron	chr1	189234497	189234514	17	29	-
505	Peak_505[gene=17221][PH=28][PH0=0.28][P=2.23e-09]	17221	Cd46	LINE	1		intron	chr1	195081049	195081053	4	28	-
506	Peak_506[gene=17221][PH=19][PH0=0.28][P=2.23e-09]	17221	Cd46	LINE	0.666667		intron	chr1	195081140	195081143	3	19	-
507	Peak_507[gene=213783][PH=30][PH0=0.11][P=1.00e-100]	213783	Plekhg1				intron	chr10	3948736	3948755	19	30	+
508	Peak_508[gene=237253][PH=8][PH0=0.23][P=1.63e-02]	237253	Lrp11				intron	chr10	7590791	7590809	18	8	+
509	Peak_509[gene=268281][PH=9][PH0=0.15][P=2.47e-05]	268281	Shprh	SINE	1		intron	chr10	11173205	11173207	2	9	+
510	Peak_510[gene=13853][PH=6][PH0=0.07][P=2.87e-02]	13853	Epm2a	LINE	1		intron	chr10	11366552	11366570	18	6	+
511	Peak_511[gene=15273][PH=34][PH0=0.92][P=1.00e-100]	15273	Hivep2	Simple_repeat	1		intron	chr10	13967154	13967158	4	34	+
512	Peak_512[gene=15273][PH=33][PH0=0.92][P=1.00e-100]	15273	Hivep2	Simple_repeat	1		intron	chr10	13972422	13972424	2	33	+
1118	Peak_1118[gene=14799][PH=54][PH0=1.99][P=1.00e-100]	14799	Gria1				intron	chr11	57063151	57063159	8	54	+
514	Peak_514[gene=15273][PH=16][PH0=0.92][P=5.48e-06]	15273	Hivep2				intron	chr10	13980449	13980455	6	16	+
515	Peak_515[gene=15273][PH=13][PH0=0.92][P=1.90e-02]	15273	Hivep2	LINE	1		intron	chr10	14001059	14001070	11	13	+
7366	Peak_7366[gene=64243][PH=54][PH0=0.19][P=1.00e-100]						downstream_10k||upstream_10k	chr7	59698343	59698346	3	54	-
7374	Peak_7374[gene=64244][PH=54][PH0=0.19][P=1.00e-100]						downstream_10k||upstream_10k	chr7	59698343	59698346	3	54	-
518	Peak_518[gene=15273][PH=38][PH0=0.92][P=1.00e-100]	15273	Hivep2	Simple_repeat	1		intron	chr10	14081409	14081413	4	38	+
519	Peak_519[gene=15273][PH=15][PH0=0.92][P=8.93e-05]	15273	Hivep2	DNA	1		intron	chr10	14081620	14081621	1	15	+
520	Peak_520[gene=19707][PH=8][PH0=0.23][P=3.23e-02]	19707	Reps1				intron	chr10	18057378	18057429	51	8	+
521	Peak_521[gene=19707][PH=8][PH0=0.23][P=3.23e-02]	19707	Reps1	Simple_repeat	0.842105		intron	chr10	18074258	18074296	38	8	+
522	Peak_522[gene=237310][PH=7][PH0=0.04][P=4.67e-07]	237310	Il22ra2				3'UTR	chr10	19633644	19633662	18	7	+
523	Peak_523[gene=26408][PH=8][PH0=0.07][P=8.33e-06]	26408	Map3k5				intron	chr10	20130763	20130780	17	8	+
524	Peak_524[gene=17761][PH=19][PH0=0.39][P=1.18e-08]	17761	Mtap7	Simple_repeat	1		intron	chr10	20253605	20253610	5	19	+
525	Peak_525[gene=72567][PH=11][PH0=0.31][P=7.00e-06]	72567	Bclaf1				CDS	chr10	20325229	20325236	7	11	+
526	Peak_526[gene=52906][PH=10][PH0=0.30][P=5.39e-04]	52906	Ahi1	LTR	1		intron	chr10	21003205	21003232	27	10	+
527	Peak_527[gene=52906][PH=11][PH0=0.30][P=1.60e-05]	52906	Ahi1				intron	chr10	21003980	21003984	4	11	+
528	Peak_528[gene=52906][PH=9][PH0=0.30][P=1.63e-02]	52906	Ahi1				intron	chr10	21059503	21059508	5	9	+
529	Peak_529[gene=52906][PH=11][PH0=0.30][P=1.60e-05]	52906	Ahi1				intron	chr10	21059720	21059721	1	11	+
530	Peak_530[gene=52906][PH=10][PH0=0.30][P=5.39e-04]	52906	Ahi1				intron	chr10	21062377	21062382	5	10	+
531	Peak_531[gene=52906][PH=17][PH0=0.30][P=1.00e-100]	52906	Ahi1	Simple_repeat	1		intron	chr10	21064942	21064958	16	17	+
532	Peak_532[gene=20393][PH=14][PH0=0.14][P=5.21e-09]	20393	Sgk1	LTR	1		intron	chr10	21982343	21982352	9	14	+
533	Peak_533[gene=19368][PH=4][PH0=0.01][P=4.78e-02]	56554	Raet1d				intron	chr10	22344563	22344592	29	4	+
534	Peak_534[gene=19369][PH=4][PH0=0.01][P=4.07e-02]	19370	Raet1c				intron	chr10	22344563	22344592	29	4	+
535	Peak_535[gene=19370][PH=4][PH0=0.01][P=4.07e-02]	19369	Raet1b				intron	chr10	22344563	22344592	29	4	+
536	Peak_536[gene=19272][PH=11][PH0=0.12][P=1.00e-100]	19272	Ptprk	LINE	1		intron	chr10	28502493	28502497	4	11	+
537	Peak_537[gene=72480][PH=10][PH0=0.60][P=1.32e-02]	72480	Tspyl4				3'UTR	chr10	34299002	34299027	25	10	+
538	Peak_538[gene=19714][PH=15][PH0=0.19][P=6.34e-09]	19714	Rev3l				intron	chr10	39855380	39855398	18	15	+
7382	Peak_7382[gene=64245][PH=54][PH0=0.19][P=1.00e-100]						downstream_10k||upstream_10k	chr7	59698343	59698346	3	54	-
540	Peak_540[gene=83767][PH=15][PH0=0.74][P=1.15e-06]	83767	Wasf1	LTR	1		intron	chr10	40910359	40910362	3	15	+
541	Peak_541[gene=83767][PH=12][PH0=0.74][P=6.24e-03]	83767	Wasf1				intron	chr10	40923802	40923805	3	12	+
542	Peak_542[gene=209462][PH=7][PH0=0.10][P=5.36e-03]	209462	Hace1				intron	chr10	45707737	45707755	18	7	+
543	Peak_543[gene=76138][PH=6][PH0=0.05][P=4.90e-03]	76138	Ccdc138	SINE	0.916667		intron	chr10	58549981	58550029	48	6	+
544	Peak_544[gene=237353][PH=12][PH0=0.20][P=1.44e-08]	237353	Sh3rf3	LINE	1		intron	chr10	58858576	58858579	3	12	+
545	Peak_545[gene=237353][PH=9][PH0=0.20][P=1.42e-03]	237353	Sh3rf3	LINE	1		intron	chr10	58859657	58859669	12	9	+
546	Peak_546[gene=237353][PH=13][PH0=0.20][P=1.44e-08]	237353	Sh3rf3	Simple_repeat	1		intron	chr10	58860447	58860454	7	13	+
547	Peak_547[gene=94214][PH=13][PH0=0.97][P=5.53e-03]	94214	Spock2				3'UTR	chr10	60131488	60131502	14	13	+
548	Peak_548[gene=19156][PH=10][PH0=0.37][P=8.03e-04]	19156	Psap				3'UTR	chr10	60302285	60302292	7	10	+
7529	Peak_7529[gene=244310][PH=51][PH0=0.71][P=1.00e-100]	244310	Dlgap2				intron	chr8	14307204	14307206	2	51	+
550	Peak_550[gene=11735][PH=15][PH0=0.70][P=5.31e-06]	11735	Ank3				intron	chr10	69612412	69612421	9	15	+
1373	Peak_1373[gene=13681][PH=50][PH0=5.75][P=2.42e-10]	13681	Eif4a1				intron	chr11	69668881	69668883	2	50	-
552	Peak_552[gene=11735][PH=18][PH0=0.70][P=1.00e-100]	11735	Ank3	LTR	1		intron	chr10	69647654	69647656	2	18	+
553	Peak_553[gene=11735][PH=25][PH0=0.70][P=1.00e-100]	11735	Ank3	Simple_repeat	1		intron	chr10	69649296	69649317	21	25	+
554	Peak_554[gene=11735][PH=17][PH0=0.70][P=2.19e-08]	11735	Ank3	LTR	1		intron	chr10	69651980	69651994	14	17	+
555	Peak_555[gene=11735][PH=16][PH0=0.70][P=2.40e-07]	11735	Ank3	SINE	1		intron	chr10	69661718	69661720	2	16	+
556	Peak_556[gene=11735][PH=24][PH0=0.70][P=1.00e-100]	11735	Ank3	LINE	1		intron	chr10	69663251	69663252	1	24	+
557	Peak_557[gene=11735][PH=21][PH0=0.70][P=1.00e-100]	11735	Ank3	Simple_repeat	0.833333		intron	chr10	69663859	69663871	12	21	+
558	Peak_558[gene=11735][PH=21][PH0=0.70][P=1.00e-100]	11735	Ank3	Simple_repeat	1		intron	chr10	69669048	69669051	3	21	+
5693	Peak_5693[gene=230721][PH=49][PH0=0.75][P=1.00e-100]	230721	Pabpc4				intron	chr4	123293212	123293214	2	49	+
560	Peak_560[gene=11735][PH=14][PH0=0.70][P=1.06e-04]	11735	Ank3	DNA	1		intron	chr10	69678793	69678794	1	14	+
2951	Peak_2951[gene=13682][PH=44][PH0=8.91][P=9.11e-09]	13682	Eif4a2				intron	chr16	23111680	23111681	1	44	+
562	Peak_562[gene=11735][PH=12][PH0=0.70][P=3.32e-02]	11735	Ank3				intron	chr10	69689030	69689041	11	12	+
563	Peak_563[gene=11735][PH=12][PH0=0.70][P=3.32e-02]	11735	Ank3	SINE	1		intron	chr10	69695258	69695266	8	12	+
564	Peak_564[gene=11735][PH=33][PH0=0.70][P=1.00e-100]	11735	Ank3	Simple_repeat	1		intron	chr10	69709377	69709386	9	33	+
565	Peak_565[gene=11735][PH=17][PH0=0.70][P=2.19e-08]	11735	Ank3				intron	chr10	69711018	69711022	4	17	+
566	Peak_566[gene=11735][PH=23][PH0=0.70][P=1.00e-100]	11735	Ank3	Simple_repeat	1		intron	chr10	69737169	69737174	5	23	+
567	Peak_567[gene=11735][PH=16][PH0=0.70][P=2.40e-07]	11735	Ank3	LINE	1		intron	chr10	69924619	69924627	8	16	+
568	Peak_568[gene=71721][PH=12][PH0=0.31][P=7.74e-07]	71721	Fam13c	LTR	1		intron	chr10	70482038	70482064	26	12	+
569	Peak_569[gene=71721][PH=9][PH0=0.31][P=2.44e-02]	71721	Fam13c				intron	chr10	70519542	70519546	4	9	+
570	Peak_570[gene=11994][PH=8][PH0=0.06][P=2.25e-05]	11994	Pcdh15	Simple_repeat	0.821429		intron	chr10	73142177	73142205	28	8	+
571	Peak_571[gene=14687][PH=8][PH0=0.19][P=5.56e-03]	14687	Gnaz	Simple_repeat	1		3'UTR	chr10	75015423	75015429	6	8	+
572	Peak_572[gene=624765][PH=14][PH0=0.02][P=1.00e-100]	624765	Vmn2r80	LINE	0.684211		intron	chr10	79152643	79152662	19	14	+
573	Peak_573[gene=208266][PH=9][PH0=0.24][P=7.07e-04]	208266	Dot1l				3'UTR	chr10	80792873	80792882	9	9	+
574	Peak_574[gene=208266][PH=8][PH0=0.24][P=2.38e-02]	208266	Dot1l				3'UTR	chr10	80793095	80793108	13	8	+
575	Peak_575[gene=13629][PH=102][PH0=1.48][P=1.00e-100]	13629	Eef2				exon_unclassified	chr10	81178989	81179004	15	102	+
576	Peak_576[gene=103406][PH=11][PH0=0.40][P=5.47e-05]	103406	Zfr2				intron	chr10	81233405	81233407	2	11	+
577	Peak_577[gene=103406][PH=11][PH0=0.40][P=5.47e-05]	103406	Zfr2	Simple_repeat	1		3'UTR	chr10	81240652	81240674	22	11	+
578	Peak_578[gene=67933][PH=7][PH0=0.10][P=2.23e-03]	67933	Hcfc2				intron	chr10	82727411	82727424	13	7	+
579	Peak_579[gene=58250][PH=39][PH0=0.34][P=1.00e-100]	58250	Chst11				intron	chr10	82994022	82994039	17	39	+
580	Peak_580[gene=21859][PH=8][PH0=0.25][P=4.66e-02]	21859	Timp3				intron	chr10	86308419	86308433	14	8	+
581	Peak_581[gene=21859][PH=8][PH0=0.25][P=4.66e-02]	21859	Timp3				intron	chr10	86318641	86318646	5	8	+
582	Peak_582[gene=75089][PH=10][PH0=0.14][P=1.52e-07]	75089	Uhrf1bp1l	Low_complexity	1		intron	chr10	89789675	89789693	18	10	+
583	Peak_583[gene=75089][PH=10][PH0=0.14][P=1.52e-07]	75089	Uhrf1bp1l	Simple_repeat	1		intron	chr10	89802614	89802616	2	10	+
584	Peak_584[gene=75089][PH=8][PH0=0.14][P=5.80e-04]	75089	Uhrf1bp1l	Simple_repeat	0.894737		intron	chr10	89802703	89802722	19	8	+
585	Peak_585[gene=77531][PH=16][PH0=0.58][P=1.00e-100]	77531	Anks1b				intron	chr10	90591987	90591991	4	16	+
586	Peak_586[gene=77531][PH=28][PH0=0.58][P=1.00e-100]	77531	Anks1b				intron	chr10	90683446	90683447	1	28	+
587	Peak_587[gene=77531][PH=19][PH0=0.58][P=1.00e-100]	77531	Anks1b	LINE	1		intron	chr10	90685267	90685269	2	19	+
588	Peak_588[gene=77531][PH=24][PH0=0.58][P=1.00e-100]	77531	Anks1b	Simple_repeat	1		intron	chr10	90688044	90688057	13	24	+
589	Peak_589[gene=77531][PH=13][PH0=0.58][P=3.86e-04]	77531	Anks1b	Simple_repeat	1		intron	chr10	90691136	90691180	44	13	+
590	Peak_590[gene=77531][PH=17][PH0=0.58][P=1.00e-100]	77531	Anks1b	LTR	0.714286		intron	chr10	90694254	90694268	14	17	+
591	Peak_591[gene=77531][PH=18][PH0=0.58][P=1.00e-100]	77531	Anks1b				intron	chr10	90697115	90697119	4	18	+
592	Peak_592[gene=77531][PH=17][PH0=0.58][P=1.00e-100]	77531	Anks1b	Simple_repeat	1		intron	chr10	90697971	90697984	13	17	+
593	Peak_593[gene=77531][PH=21][PH0=0.58][P=1.00e-100]	77531	Anks1b	SINE	1		intron	chr10	90698770	90698774	4	21	+
594	Peak_594[gene=77531][PH=14][PH0=0.58][P=1.71e-05]	77531	Anks1b	DNA	1		intron	chr10	90701295	90701299	4	14	+
1718	Peak_1718[gene=17263][PH=43][PH0=13.48][P=3.12e-02]	17263	Meg3				CDS	chr12	109543761	109543768	7	43	+
596	Peak_596[gene=77531][PH=21][PH0=0.58][P=1.00e-100]	77531	Anks1b				intron	chr10	90702958	90702959	1	21	+
597	Peak_597[gene=77531][PH=28][PH0=0.58][P=1.00e-100]	77531	Anks1b	LINE	1		intron	chr10	90703652	90703653	1	28	+
598	Peak_598[gene=77531][PH=12][PH0=0.58][P=8.00e-03]	77531	Anks1b				intron	chr10	90704109	90704116	7	12	+
599	Peak_599[gene=77531][PH=15][PH0=0.58][P=5.36e-07]	77531	Anks1b				intron	chr10	90705085	90705087	2	15	+
600	Peak_600[gene=77531][PH=32][PH0=0.58][P=1.00e-100]	77531	Anks1b				intron	chr10	90711360	90711362	2	32	+
601	Peak_601[gene=77531][PH=15][PH0=0.58][P=5.36e-07]	77531	Anks1b				intron	chr10	90711497	90711507	10	15	+
602	Peak_602[gene=77531][PH=12][PH0=0.58][P=8.00e-03]	77531	Anks1b	LINE	1		intron	chr10	90711854	90711857	3	12	+
603	Peak_603[gene=77531][PH=22][PH0=0.58][P=1.00e-100]	77531	Anks1b	LTR	1		intron	chr10	90712741	90712747	6	22	+
604	Peak_604[gene=77531][PH=13][PH0=0.58][P=3.86e-04]	77531	Anks1b	LTR	1		intron	chr10	90712861	90712870	9	13	+
605	Peak_605[gene=77531][PH=36][PH0=0.58][P=1.00e-100]	77531	Anks1b				intron	chr10	90715964	90715965	1	36	+
606	Peak_606[gene=77531][PH=17][PH0=0.58][P=1.00e-100]	77531	Anks1b				intron	chr10	90716082	90716087	5	17	+
607	Peak_607[gene=77531][PH=17][PH0=0.58][P=1.00e-100]	77531	Anks1b	Simple_repeat	0.83871		intron	chr10	90716629	90716660	31	17	+
608	Peak_608[gene=77531][PH=15][PH0=0.58][P=5.36e-07]	77531	Anks1b				intron	chr10	90718578	90718581	3	15	+
609	Peak_609[gene=77531][PH=17][PH0=0.58][P=1.00e-100]	77531	Anks1b				intron	chr10	90719069	90719075	6	17	+
610	Peak_610[gene=77531][PH=14][PH0=0.58][P=1.71e-05]	77531	Anks1b				intron	chr10	90719372	90719383	11	14	+
611	Peak_611[gene=77531][PH=13][PH0=0.58][P=3.86e-04]	77531	Anks1b				intron	chr10	90720966	90720968	2	13	+
612	Peak_612[gene=77531][PH=12][PH0=0.58][P=8.00e-03]	77531	Anks1b				intron	chr10	90721041	90721046	5	12	+
613	Peak_613[gene=77531][PH=13][PH0=0.58][P=3.86e-04]	77531	Anks1b				intron	chr10	90722919	90722928	9	13	+
614	Peak_614[gene=77531][PH=12][PH0=0.58][P=8.00e-03]	77531	Anks1b				intron	chr10	90723645	90723646	1	12	+
615	Peak_615[gene=77531][PH=12][PH0=0.58][P=8.00e-03]	77531	Anks1b	LTR	1		intron	chr10	90726616	90726618	2	12	+
616	Peak_616[gene=77531][PH=12][PH0=0.58][P=8.00e-03]	77531	Anks1b	LTR	1		intron	chr10	90727524	90727531	7	12	+
617	Peak_617[gene=77531][PH=18][PH0=0.58][P=1.00e-100]	77531	Anks1b				intron	chr10	90728757	90728760	3	18	+
618	Peak_618[gene=77531][PH=18][PH0=0.58][P=1.00e-100]	77531	Anks1b	Low_complexity	0.8		intron	chr10	90729079	90729084	5	18	+
619	Peak_619[gene=77531][PH=15][PH0=0.58][P=5.36e-07]	77531	Anks1b				intron	chr10	90730234	90730241	7	15	+
620	Peak_620[gene=77531][PH=18][PH0=0.58][P=1.00e-100]	77531	Anks1b	LTR	1		intron	chr10	90731469	90731472	3	18	+
621	Peak_621[gene=77531][PH=37][PH0=0.58][P=1.00e-100]	77531	Anks1b	Simple_repeat	1		intron	chr10	90731643	90731647	4	37	+
622	Peak_622[gene=77531][PH=13][PH0=0.58][P=3.86e-04]	77531	Anks1b				intron	chr10	90731712	90731720	8	13	+
623	Peak_623[gene=77531][PH=35][PH0=0.58][P=1.00e-100]	77531	Anks1b				intron	chr10	90732443	90732445	2	35	+
624	Peak_624[gene=77531][PH=30][PH0=0.58][P=1.00e-100]	77531	Anks1b				intron	chr10	90732718	90732719	1	30	+
625	Peak_625[gene=77531][PH=43][PH0=0.58][P=1.00e-100]	77531	Anks1b				intron	chr10	90732832	90732833	1	43	+
626	Peak_626[gene=77531][PH=14][PH0=0.58][P=1.71e-05]	77531	Anks1b				intron	chr10	90733427	90733428	1	14	+
627	Peak_627[gene=77531][PH=13][PH0=0.58][P=3.86e-04]	77531	Anks1b	LINE	1		intron	chr10	90736277	90736299	22	13	+
628	Peak_628[gene=77531][PH=18][PH0=0.58][P=1.00e-100]	77531	Anks1b	LINE	1		intron	chr10	90736452	90736461	9	18	+
629	Peak_629[gene=77531][PH=12][PH0=0.58][P=8.00e-03]	77531	Anks1b	LTR	1		intron	chr10	90736683	90736684	1	12	+
630	Peak_630[gene=77531][PH=16][PH0=0.58][P=1.00e-100]	77531	Anks1b	LTR	1		intron	chr10	90737002	90737013	11	16	+
631	Peak_631[gene=77531][PH=34][PH0=0.58][P=1.00e-100]	77531	Anks1b	LINE	1		intron	chr10	90738305	90738306	1	34	+
632	Peak_632[gene=77531][PH=20][PH0=0.58][P=1.00e-100]	77531	Anks1b				intron	chr10	90741721	90741724	3	20	+
633	Peak_633[gene=77531][PH=13][PH0=0.58][P=3.86e-04]	77531	Anks1b				intron	chr10	90742210	90742211	1	13	+
634	Peak_634[gene=77531][PH=28][PH0=0.58][P=1.00e-100]	77531	Anks1b				intron	chr10	90742415	90742417	2	28	+
635	Peak_635[gene=77531][PH=17][PH0=0.58][P=1.00e-100]	77531	Anks1b				intron	chr10	90742524	90742527	3	17	+
636	Peak_636[gene=77531][PH=22][PH0=0.58][P=1.00e-100]	77531	Anks1b				intron	chr10	90754798	90754801	3	22	+
637	Peak_637[gene=77531][PH=20][PH0=0.58][P=1.00e-100]	77531	Anks1b	SINE	1		intron	chr10	90755709	90755717	8	20	+
638	Peak_638[gene=77531][PH=23][PH0=0.58][P=1.00e-100]	77531	Anks1b	SINE	1		intron	chr10	90761621	90761637	16	23	+
3095	Peak_3095[gene=268890][PH=43][PH0=1.06][P=1.00e-100]	268890	Lsamp				intron	chr16	41346074	41346080	6	43	+
640	Peak_640[gene=77531][PH=18][PH0=0.58][P=1.00e-100]	77531	Anks1b	SINE	1		intron	chr10	90765870	90765875	5	18	+
641	Peak_641[gene=77531][PH=26][PH0=0.58][P=1.00e-100]	77531	Anks1b				intron	chr10	90766439	90766444	5	26	+
642	Peak_642[gene=77531][PH=13][PH0=0.58][P=3.86e-04]	77531	Anks1b				intron	chr10	90770793	90770798	5	13	+
643	Peak_643[gene=77531][PH=12][PH0=0.58][P=8.00e-03]	77531	Anks1b				intron	chr10	90770887	90770889	2	12	+
644	Peak_644[gene=77531][PH=16][PH0=0.58][P=1.00e-100]	77531	Anks1b				intron	chr10	90773091	90773100	9	16	+
645	Peak_645[gene=77531][PH=12][PH0=0.58][P=8.00e-03]	77531	Anks1b				intron	chr10	90773398	90773414	16	12	+
646	Peak_646[gene=77531][PH=14][PH0=0.58][P=1.71e-05]	77531	Anks1b				intron	chr10	90773805	90773806	1	14	+
647	Peak_647[gene=77531][PH=19][PH0=0.58][P=1.00e-100]	77531	Anks1b	Simple_repeat	1		intron	chr10	90775922	90775928	6	19	+
648	Peak_648[gene=77531][PH=12][PH0=0.58][P=8.00e-03]	77531	Anks1b				intron	chr10	90782449	90782457	8	12	+
649	Peak_649[gene=77531][PH=27][PH0=0.58][P=1.00e-100]	77531	Anks1b	Simple_repeat	1		intron	chr10	90783055	90783058	3	27	+
650	Peak_650[gene=77531][PH=13][PH0=0.58][P=3.86e-04]	77531	Anks1b	SINE	1		intron	chr10	90783973	90783980	7	13	+
651	Peak_651[gene=77531][PH=13][PH0=0.58][P=3.86e-04]	77531	Anks1b				intron	chr10	90784181	90784183	2	13	+
652	Peak_652[gene=77531][PH=20][PH0=0.58][P=1.00e-100]	77531	Anks1b				intron	chr10	90784563	90784573	10	20	+
653	Peak_653[gene=77531][PH=12][PH0=0.58][P=8.00e-03]	77531	Anks1b	LINE	1		intron	chr10	90784654	90784661	7	12	+
654	Peak_654[gene=77531][PH=12][PH0=0.58][P=8.00e-03]	77531	Anks1b				intron	chr10	90786190	90786197	7	12	+
655	Peak_655[gene=77531][PH=13][PH0=0.58][P=3.86e-04]	77531	Anks1b	DNA	1		intron	chr10	90786327	90786335	8	13	+
656	Peak_656[gene=77531][PH=22][PH0=0.58][P=1.00e-100]	77531	Anks1b	Simple_repeat	1		intron	chr10	90787361	90787375	14	22	+
1130	Peak_1130[gene=14799][PH=41][PH0=1.99][P=1.00e-100]	14799	Gria1				intron	chr11	57297456	57297457	1	41	+
658	Peak_658[gene=77531][PH=16][PH0=0.58][P=1.00e-100]	77531	Anks1b				intron	chr10	90802071	90802072	1	16	+
659	Peak_659[gene=77531][PH=12][PH0=0.58][P=8.00e-03]	77531	Anks1b	LTR	1		intron	chr10	90810977	90810992	15	12	+
660	Peak_660[gene=77531][PH=14][PH0=0.58][P=1.71e-05]	77531	Anks1b				intron	chr10	90812619	90812630	11	14	+
3585	Peak_3585[gene=75202][PH=41][PH0=1.10][P=1.00e-100]	75202	Ncrna00085				intron	chr17	17831838	17831841	3	41	+
1072	Peak_1072[gene=20564][PH=40][PH0=0.78][P=1.00e-100]	20564	Slit3				intron	chr11	35246417	35246423	6	40	+
663	Peak_663[gene=77531][PH=18][PH0=0.58][P=1.00e-100]	77531	Anks1b				intron	chr10	90831304	90831309	5	18	+
664	Peak_664[gene=77531][PH=12][PH0=0.58][P=8.00e-03]	77531	Anks1b				intron	chr10	90831444	90831451	7	12	+
665	Peak_665[gene=77531][PH=12][PH0=0.58][P=8.00e-03]	77531	Anks1b				intron	chr10	90834625	90834636	11	12	+
666	Peak_666[gene=77531][PH=12][PH0=0.58][P=8.00e-03]	77531	Anks1b				intron	chr10	90836543	90836547	4	12	+
667	Peak_667[gene=77531][PH=12][PH0=0.58][P=8.00e-03]	77531	Anks1b	SINE	1		intron	chr10	90836715	90836728	13	12	+
[truncated: 8,026 more rows]

## Sheet: Clipper IDR Whole brain peaks
Chromosome	Start	End	Strand	-Log10(IDR)	-Log10(P-value)	Log2 Fold Change	Gene	Ensembl ID	Feature
[truncated: 2,057 more rows]

[truncated: 1 more sheets: Clipper IDR hippocampus peaks]
