# Supplementary material for: A cell-type-specific alternative splicing regulator shapes synapse properties in a trans-synaptic manner
Source: Cell Rep. 2023 Mar 1;42(3):112173. doi: 10.1016/j.celrep.2023.112173 (PMC10066595; doi:10.1016/j.celrep.2023.112173)
Supplement: Table S3. Oligonucleotides used in eCLIP experiments [file mmc4.xlsx]

## Sheet: Oligonucleotides
Oligonucleotides used in eCLIP experiments
RNA_X1A: /5Phos/rArUrArUrArGrGrNrNrNrNrNrArGrArUrCrGrGrArArGrArGrCrGrUrCrGrUrGrUrArG/3SpC3/
RNA_X1B: /5Phos/rArArUrArGrCrArNrNrNrNrNrArGrArUrCrGrGrArArGrArGrCrGrUrCrGrUrGrUrArG/3SpC3/
RiL19: /5phos/rArGrArUrCrGrGrArArGrArGrCrGrUrCrGrUrG/3SpC3/
AR17: ACACGACGCTCTTCCGA
rand103Tr3: /5Phos/NNNNNNNNNNAGATCGGAAGAGCACACGTCTG/3SpC3/
i501: AATGATACGGCGACCACCGAGATCTACACTATAGCCTACACTCTTTCCCTACACGACGCTCTTCCGATC*T
i502: AATGATACGGCGACCACCGAGATCTACACATAGAGGCACACTCTTTCCCTACACGACGCTCTTCCGATC*T
i503: AATGATACGGCGACCACCGAGATCTACACCCTATCCTACACTCTTTCCCTACACGACGCTCTTCCGATC*T
i504: AATGATACGGCGACCACCGAGATCTACACGGCTCTGAACACTCTTTCCCTACACGACGCTCTTCCGATC*T
i701: CAAGCAGAAGACGGCATACGAGATCGAGTAATGTGACTGGAGTTCAGACGTGTGCTCTTCCGATC*T
i702: CAAGCAGAAGACGGCATACGAGATTCTCCGGAGTGACTGGAGTTCAGACGTGTGCTCTTCCGATC*T
i703: CAAGCAGAAGACGGCATACGAGATAATGAGCGGTGACTGGAGTTCAGACGTGTGCTCTTCCGATC*T
i704: CAAGCAGAAGACGGCATACGAGATGGAATCTCGTGACTGGAGTTCAGACGTGTGCTCTTCCGATC*T
